# Supplementary material for: Metabolomic and Proteomic Profiles Reveal the Dynamics of Primary Metabolism during Seed Development of Lotus (Nelumbo nucifera)
Source: Front Plant Sci. 2016 Jun 7;7:750. doi: 10.3389/fpls.2016.00750 (PMC4894879; doi:10.3389/fpls.2016.00750)
Supplement: Supplementary file 1 [file Data_Sheet_1.XLSX]

## Sheet: Sheet1
Supplementary Table S . Informaiton of candidates identified from GC-TOF-MS data. The candidates with different TMSs were combined together with all their retention times and quantification masses listed in the table.
The peak area of all the candidates were normalized to that of internal standard Ribitol. Average values were calculated over 3 biological replicates.
Significance levels are shown with lowercase letters according to duncan test (p < 0.05)
Name	RT	Quantification mass	Class	Normalized to IS ribitol												Average				Duncan test (p < 0.05)
				DAP 10	DAP 10	DAP 10	DAP 15	DAP 15	DAP 15	DAP 20	DAP 20	DAP 20	DAP 25	DAP 25	DAP 25	DAP 10	DAP 15	DAP 20	DAP 25	DAP 10	DAP 15	DAP 20	DAP 25
Valine	6.05, 7.88	72, 144	Amino acid	0.414508	0.48756	0.537239	0.595041	0.641328	0.572974	0.428525	0.476681	0.442251	0.285865	0.309721	0.361234	0.479769	0.603115	0.449152	0.31894	b	a	b	c
Alanine	6.28, 9.96	116, 188	Amino acid	1.30531	1.38621	1.90385	1.78024	1.29788	1.55549	0.650019	0.580397	0.386445	0.12408	0.0836228	0.120958	1.53179	1.54454	0.538954	0.109554	a	a	b	b
Leucine	6.99, 8.69	86, 158	Amino acid	0.1437	0.159191	0.177301	0.216228	0.238759	0.200216	0.289632	0.290682	0.309585	0.156649	0.172684	0.209115	0.160064	0.218401	0.296633	0.179483	c	b	a	bc
Isoleucine	7.295	86	Amino acid	0.0804692	0.0771088	0.0746513	0.0885812	0.098432	0.100176	0.0816907	0.108961	0.0986087	0.0800404	0.0835127	0.0801199	0.0774098	0.0957297	0.0964201	0.0812243	a	a	a	a
Phosphoric acid monomethyl ester	7.353	241	Others	0.0224652	0.0303443	0.00814377	0.00504934	0.00355583	0.0173762	0.00357957	0.00422197	0.00410953	0.00361793	0.0258865	0.00440876	0.0203178	0.00866047	0.00397036	0.0113044	a	a	a	a
Cytidin-5-triphosphate like	8.325	110	Others	0.0444789	0.0656952	0.0798097	0.0578739	0.0578807	0.103701	0.0460584	0.0359542	0.0360003	0.0413879	0.0598377	0.0598398	0.0633279	0.0731519	0.0393376	0.0536885	a	a	a	a
Serine	8.47, 10.00	116, 204	Amino acid	0.372722	0.452961	0.485795	0.606705	0.552497	0.621747	0.634565	0.440687	0.389992	0.228171	0.299164	0.281979	0.437159	0.59365	0.488414	0.269771	ab	a	a	b
Ethanolamine	8.605	174	Amine	0.0803603	0.155164	0.147306	0.106564	0.124193	0.126995	0.1115	0.218052	0.170225	0.140913	0.13371	0.0796248	0.12761	0.119251	0.166592	0.118083	a	a	a	a
Phosphoric acid like	8.755	301	Acid	0.138213	0.149803	0.152763	0.155277	0.152882	0.139137	0.126541	0.0987641	0.0965421	0.0894197	0.0873891	0.0888569	0.146926	0.149099	0.107282	0.0885552	a	a	b	b
Threonine	9.02, 10.40	117, 219	Amino acid	0.133178	0.163073	0.178462	0.159238	0.172859	0.169758	0.166263	0.176515	0.178533	0.118226	0.138488	0.143986	0.158238	0.167285	0.17377	0.133567	ab	ab	a	b
Proline	9.05, 12.96	142, 142	Amino acid	0.0381787	0.0539553	0.0402536	0.0400215	0.0377653	0.0621002	0.0426147	0.032073	0.0337377	0.0122333	0.0202411	0.0320721	0.0441292	0.046629	0.0361418	0.0215155	a	a	a	a
Maleic acid	9.1325	245	Organic acid	0.00167032	0.000815189	0.000865013	0.0005452	0.000584296	0.000972713	0.000391625	0.000283092	0.000777635	0.000205617	0.00024357	0.000186246	0.00111684	0.000700736	0.000484117	0.000211811	a	ab	ab	b
Glycine	9.1917	174	Amino acid	0.0674881	0.0659859	0.0729945	0.0695681	0.062236	0.0642097	0.0557161	0.0715001	0.0566246	0.0287964	0.0292346	0.0278783	0.0688228	0.0653379	0.0612803	0.0286364	a	a	a	b
Succinic acid	9.24	172	Organic acid	0.0165259	0.0170394	0.0112704	0.00616018	0.00604987	0.00982479	0.0070552	0.0118137	0.0175659	0.00446098	0.00629567	0.00357554	0.0149452	0.00734495	0.0121449	0.0047774	a	ab	ab	b
Unknown 1	9.455	221	Others	0.0289544	0.0432299	0.0504149	0.0528455	0.0471023	0.0606994	0.0435095	0.0566279	0.0374006	0.0602062	0.0455794	0.0373835	0.0408664	0.0535491	0.045846	0.047723	a	a	a	a
Glyceric acid	9.586	189	Organic acid	0.0156985	0.0228709	0.0175391	0.0438744	0.0311656	0.038672	0.167769	0.132555	0.073876	0.0146026	0.0195262	0.0105582	0.0187028	0.037904	0.124733	0.0148957	b	b	a	b
Fumaric acid	9.71	245	Organic acid	0.0334195	0.0235151	0.024317	0.0105867	0.00858197	0.0115427	0.0125524	0.0236257	0.0277405	0.00808137	0.0103166	0.00979085	0.0270839	0.0102371	0.0213062	0.00939626	a	b	ab	b
Nonanoic acid	9.89	215	Organic acid	0.00093633	0.00138947	0.00110519	0.001551	0.00122284	0.00123985	0.0010595	0.00121497	0.00129383	0.00109616	0.00154907	0.00191606	0.00114366	0.00133789	0.00118943	0.00152043	a	a	a	a
Homoserine like	9.9225	146	Others	0.0156055	0.0232673	0.0126921	0.00803612	0.00802796	0.0139091	0.00583331	0.0068815	0.0109067	0.00495129	0.0168376	0.0071828	0.0171883	0.00999106	0.00787385	0.00965725	a	a	a	a
Argininosuccinic acid like	10.3833	233	Others	0.00371367	0.00394634	0.000451344	0.000405104	0.000346474	0.00277221	0.000425299	0.000328478	0.000377799	0.000257545	0.00104262	0.000172107	0.00270378	0.0011746	0.000377192	0.000490757	a	a	a	a
Unknown 2	10.51	131	Others	0.00816236	0.00883621	0.00888311	0.00791607	0.00753753	0.0070796	0.0114579	0.00911134	0.0105189	0.00747083	0.00942843	0.00848507	0.00862723	0.00751107	0.0103627	0.00846145	ab	b	a	ab
Methionine	10.626	104	Amino acid	0.0331149	0.0251495	0.0586665	0.0631106	0.0692043	0.0357638	0.0485605	0.0348764	0.0368997	0.0160775	0.0173835	0.0205216	0.038977	0.0560262	0.0401122	0.0179942	ab	a	ab	b
Unknown 3	10.7275	234	Others	0.00164912	0.00072298	0.000878294	0.00231362	0.00249247	0.00113989	0.000869403	0.001129	0.000834825	0.00243539	0.000592737	0.00101932	0.00108346	0.00198199	0.000944408	0.00134915	a	a	a	a
Aspartic acid	10.82	160	Amino acid	0.486756	0.619377	0.657989	0.649805	0.737215	0.655141	0.574929	0.47411	0.570076	0.452538	0.563383	0.48864	0.588041	0.68072	0.539705	0.50152	ab	a	ab	b
Alanine like	10.8942	248	Others	0.0537251	0.0579729	0.0693456	0.0342052	0.0279763	0.0299477	0.0208295	0.0156234	0.0195353	0.0183775	0.0214896	0.0212496	0.0603479	0.0307097	0.0186627	0.0203722	a	b	b	b
Glutamine	11.56, 15.37	155, 246	Amino acid	0.0620877	0.0633215	0.324784	1.05689	0.0773047	0.0409931	0.545189	0.134193	0.0242503	0.180357	0.00826041	0.021414	0.150064	0.39173	0.234544	0.0700105	a	a	a	a
Malic acid	11.8292	233	Organic acid	1.60499	1.52677	1.53548	1.23458	1.20724	1.28559	0.924187	0.958695	1.18802	0.334162	0.468095	0.317231	1.55575	1.24247	1.02363	0.373163	a	b	b	c
Threitol	12.0533	217	Sugar alcohol	0.0100657	0.0102482	0.00928678	0.00639663	0.00637494	0.00690794	0.00671999	0.00627901	0.00779684	0.00761137	0.00801836	0.00921861	0.00986689	0.00655984	0.00693194	0.00828278	a	c	bc	ab
Erythritol	12.1617	217	Sugar alcohol	0.114931	0.133561	0.118862	0.0935099	0.102327	0.096266	0.108525	0.0924271	0.111878	0.130339	0.146178	0.157163	0.122451	0.0973676	0.104277	0.14456	ab	b	b	a
Pyroglutamic acid like	12.225	232	Others	0.326459	0.320729	0.367442	0.431613	0.436029	0.482767	0.368802	0.20566	0.243442	0.114116	0.208205	0.23984	0.33821	0.450136	0.272635	0.187387	ab	a	bc	c
Glutamic acid	12.28, 13.49	84, 246	Amino acid	2.12429	1.87261	2.01562	1.39724	0.449113	1.42629	1.7171	1.54813	2.33927	1.80811	2.11304	1.78964	2.00417	1.09088	1.86817	1.9036	a	a	a	a
4-amino-butanoic acid	12.31	86	Amine	0.922095	0.936925	1.06316	0.473081	0.343248	0.399844	0.133763	0.323998	0.377125	0.0564217	0.0563812	0.0653091	0.974061	0.405391	0.278295	0.0593707	a	b	b	c
Unknown 4	12.4483	263	Others	0.0664563	0.0608448	0.0747016	0.0576775	0.0571251	0.0823648	0.0580484	0.0642285	0.0733538	0.0793189	0.0588223	0.0765743	0.0673342	0.0657224	0.0652102	0.0715718	a	a	a	a
Phenylalanine	12.49, 13.55	120, 192	Amino acid	0.101693	0.105282	0.122573	0.0794761	0.0764735	0.0985534	0.094206	0.101754	0.0930253	0.0604515	0.0847168	0.068864	0.109849	0.0848343	0.0963283	0.0713441	a	ab	ab	b
Threonic acid like	12.6283	292	Others	0.00542693	0.00544301	0.00502429	0.00305675	0.00283357	0.00372744	0.00159594	0.00132415	0.00166688	0.000452288	0.000632933	0.00047354	0.00529808	0.00320592	0.00152899	0.000519587	a	b	c	d
Unknown 5	12.7517	219	Others	0.00660848	0.0055245	0.00530452	0.00385482	0.00467517	0.0041185	0.00289409	0.00210594	0.00247544	0.00203158	0.00166755	0.0025127	0.0058125	0.00421616	0.00249183	0.00207061	a	b	c	c
Threonic acid	12.85	292	Sugar acid	0.025461	0.0484281	0.0185796	0.0197553	0.0143304	0.0586583	0.0170509	0.0178516	0.020845	0.00928247	0.0193604	0.00790678	0.0308229	0.0309146	0.0185825	0.0121832	a	a	a	a
2-oxo-glutaric acid	12.9225	198	Organic acid	0.00389008	0.000382056	0.00714405	0.00188441	0.00158008	0.000126767	0.00221834	0.00287644	0.00682242	0.00407603	0.0012394	0.00415897	0.0038054	0.00119709	0.0039724	0.00315813	a	a	a	a
Asparagine	13.20, 14.15	159, 116	Amino acid	0.022698	0.0212297	0.0343599	0.0717325	0.0233055	0.0128554	0.0334964	0.0306063	0.101395	0.0506165	0.0326058	0.0566421	0.0260958	0.0359645	0.0551658	0.0466215	a	a	a	a
Hypotaurine	13.2175	188	Others	0.00166373	0.00062006	0.00234821	0.00220939	0.00180101	0.00102396	0.00471747	0.00503672	0.00971079	0.0143246	0.0157066	0.0187313	0.001544	0.00167812	0.00648833	0.0162542	c	bc	b	a
Unknown 6	13.3775	292	Others	0.00477526	0.00496057	0.00588331	0.0084782	0.0078709	0.00863325	0.00932254	0.0096072	0.0138775	0.00643423	0.00763249	0.00495355	0.00520638	0.00832745	0.0109358	0.00634009	b	ab	a	b
Arabinonic acid-1,4-lactone	13.9517	244	Others	0.00460206	0.00586751	0.00078075	0.000492646	0.000423211	0.00400286	0.000291683	0.000347203	0.000268193	0.000280528	0.00140847	0.00022045	0.00375011	0.00163957	0.00030236	0.000636482	a	a	a	a
Xylose	14.02, 14.13	103, 217	Sugar	0.0773845	0.0930608	0.103528	0.0711167	0.0703673	0.0595441	0.0326719	0.0270075	0.0251366	0.004601	0.00410815	0.00371684	0.0913243	0.0670094	0.028272	0.004142	a	b	c	d
Sugar like 1	14.03	204	Others	0.00833584	0.00366702	0.0016304	0.00294982	0.00204393	0.00443824	0.00197445	0.00147551	0.00124865	0.000266715	0.000387218	0.000204447	0.00454442	0.003144	0.0015662	0.000286127	a	a	a	a
Unknown 7	14.1092	275	Others	0.00234805	0.0020177	0.00613722	0.00656595	0.00461924	0.00205892	0.00630461	0.00406174	0.00500887	0.00247337	0.00124656	0.00675803	0.00350099	0.0044147	0.00512507	0.00349265	a	a	a	a
Arabinose	14.2058	217	Sugar	0.0132015	0.0177855	0.0181909	0.0157055	0.0160878	0.0149052	0.0137394	0.0122927	0.012739	0.00448985	0.00405845	0.00405313	0.0163926	0.0155662	0.0129237	0.00420048	a	a	a	b
Ribulose	14.3875	173	Sugar	0.00372931	0.00369826	0.00402855	0.00148245	0.00136463	0.00171496	0.00112333	0.00127234	0.00122082	0.000258985	0.000571258	0.000685068	0.00381871	0.00152068	0.0012055	0.000505104	a	b	b	c
Unknown 8	14.4942	275	Others	0.00641144	0.00580701	0.0109436	0.0126358	0.00818014	0.00539145	0.0118384	0.00686737	0.00785771	0.00506572	0.00260866	0.00990036	0.00772067	0.00873579	0.00885448	0.00585824	a	a	a	a
Xylitol	14.7717	217	Sugar alcohol	0.00203391	0.00231923	0.00216339	0.00200012	0.00190523	0.0021089	0.00228292	0.00202066	0.00238934	0.00245061	0.00251569	0.00255187	0.00217218	0.00200475	0.00223097	0.00250606	ab	b	ab	a
N-Acetyl-Ornithine like	14.9375	174	Others	0.0168927	0.0138416	0.0291459	0.0254616	0.0370586	0.00957381	0.0306436	0.0327232	0.0131338	0.00222904	0.00151006	0.00517345	0.0199601	0.0240313	0.0255002	0.00297085	a	a	a	a
Ornithine	15.09, 15.91	86, 142	Amino acid	0.00460259	0.00524206	0.00886112	0.00816537	0.00861201	0.00631241	0.0117676	0.0155936	0.0248921	0.0067427	0.0110888	0.0136546	0.00623526	0.0076966	0.0174178	0.0104953	b	ab	a	ab
Ribonic acid	15.47, 15.58	292, 292	Sugar acid	0.0403347	0.0562441	0.0214556	0.0148884	0.0109565	0.0298647	0.00638754	0.00537546	0.00599392	0.00424834	0.0113438	0.00389191	0.0393448	0.0185699	0.00591898	0.00649469	a	ab	b	b
Ethanolaminephosphate	15.54	100	Others	0.00374174	0.00438822	0.00495659	0.00347525	0.00349482	0.00338128	0.00342476	0.00268453	0.0046907	0.00271142	0.00360536	0.00272989	0.00436219	0.00345045	0.0036	0.00301556	a	a	a	a
Shikimic acid	15.8483	204	Organic acid	0.0132913	0.0160408	0.0153278	0.0139416	0.0142702	0.0117632	0.0252606	0.0205042	0.0355088	0.0345737	0.0475515	0.0421066	0.0148866	0.013325	0.0270912	0.0414106	bc	c	b	a
Galactaric acid like	15.9533	292	Others	0.00458385	0.00514462	0.00537601	0.00376888	0.00384865	0.00383041	0.0018371	0.00140539	0.00153513	0.000309061	0.000447315	0.000292984	0.00503483	0.00381598	0.00159254	0.000349787	a	b	c	d
Citric acid	16	273	Organic acid	0.222888	0.276092	0.280291	0.22691	0.191948	0.256266	0.29505	0.295088	0.418819	0.470272	0.540007	0.439937	0.259757	0.225041	0.336319	0.483405	b	b	b	a
Unknown 9	16.1125	258	Others	0.0130528	0.0158694	0.0196953	0.0173843	0.0180541	0.018077	0.0181987	0.0201795	0.0209	0.0238737	0.0140329	0.0241717	0.0162058	0.0178385	0.0197594	0.0206928	a	a	a	a
Lysine	16.245	200	Amino acid	0.000223686	0.000176819	0.000199631	0.000388449	0.00120576	0.000401996	0.000970465	0.00231889	0.00541109	0.000967781	0.00151502	0.00146728	0.000200045	0.000665402	0.00290015	0.00131669	a	a	a	a
Ascorbic acid like	16.3233	173	Others	0.0500476	0.000380923	0.185393	0.218031	0.156598	0.000194192	0.17358	0.164192	0.124668	0.10378	0.00011125	0.141166	0.0786071	0.124941	0.154147	0.0816856	a	a	a	a
Unknown 10	16.4658	273	Others	0.0256756	0.0261859	0.0173984	0.00702938	0.00366352	0.0231303	0.00371963	0.00514372	0.00390648	0.00192187	0.00936222	0.00185639	0.0230866	0.0112744	0.00425661	0.00438016	a	ab	b	b
Quinic acid	16.5717	345	Organic acid	0.0963755	0.106779	0.102188	0.0382368	0.0291911	0.0386877	0.018256	0.0202885	0.0263944	0.0407391	0.0333235	0.0334701	0.101781	0.0353719	0.0216463	0.0358442	a	b	c	b
Tyrosine	16.64, 17.31	179, 280	Amino acid	0.206002	0.256484	0.261546	0.131353	0.174548	0.197061	0.241785	0.351003	0.459694	0.269852	0.362789	0.367759	0.241344	0.167654	0.350827	0.333467	ab	b	a	ab
Fructose	16.73, 16.85	307, 307	Sugar	6.60521	8.28664	7.4226	12.6043	12.4928	11.1351	8.50757	5.12419	2.95083	0.499496	0.505099	0.397495	7.43815	12.0774	5.52753	0.467364	b	a	b	c
Glucose	17.03, 17.22	319, 319	Sugar	9.87293	12.1402	11.7118	18.4681	19.8825	16.3268	13.8613	8.01115	3.70981	0.363708	0.417407	0.26536	11.2416	18.2258	8.52742	0.348825	ab	a	b	c
beta-D-Galactopyranoside, 1-isopropyl-, 1-thio-	17.5975	361	Others	0.00189537	0.00435104	0.00606648	0.00767639	0.00584743	0.00972758	0.00574431	0.0049828	0.00325649	0.000330426	0.00038812	0.000372077	0.0041043	0.00775047	0.0046612	0.000363541	ab	a	a	b
Glucopyranose	17.8783	204	Sugar	0.0214307	0.0537658	0.0105139	0.0480225	0.0464999	0.0524275	0.0404253	0.00968406	0.0358435	0.00913047	0.00217341	0.00418125	0.0285701	0.0489833	0.028651	0.00516171	ab	a	ab	b
Gluconic acid	18.105	292	Organic acid	0.0413798	0.039494	0.0359147	0.0186217	0.0157918	0.02068	0.016974	0.0152359	0.0186568	0.0277802	0.0246816	0.0311437	0.0389295	0.0183645	0.0169555	0.0278685	a	c	c	b
Unknown 11	18.1117	286	Others	0.0110165	0.0122117	0.0129433	0.0122213	0.0131625	0.0151228	0.0145242	0.0165827	0.0153987	0.0181909	0.0120282	0.0189958	0.0120572	0.0135022	0.0155019	0.016405	a	a	a	a
Palmitic acid	18.2225	117	Organic acid	0.87962	0.860898	0.379736	0.797721	0.863503	0.497629	0.985028	1.15228	0.645356	1.28531	0.693759	0.819642	0.706751	0.719618	0.927555	0.932904	a	a	a	a
Galactaric acid	18.29, 18.60	333, 333	Sugar acid	0.0156469	0.0152193	0.0103584	0.00860318	0.00572609	0.0109153	0.00716117	0.00676119	0.0068177	0.0040052	0.00670093	0.00431675	0.0137415	0.00841486	0.00691335	0.00500763	a	ab	b	b
Sugar like 2	18.4117	204	Others	0.446558	0.755126	0.787064	1.05879	1.28856	1.16215	0.773079	0.617945	0.40771	0.0431063	0.0599265	0.0342201	0.662916	1.16983	0.599578	0.045751	b	a	b	c
Dopamine like	18.7442	174	Others	0.0101667	0.00463434	0.0638794	0.0104386	0.00846659	0.00109645	0.141472	0.257862	0.266877	0.265351	0.0344242	0.22311	0.0262268	0.00666723	0.222071	0.174295	b	b	a	ab
myo-Inositol	19.0783	367	Sugar alcohol	0.161631	0.170752	0.153552	0.138422	0.132932	0.139473	0.0527785	0.0381294	0.0318164	0.00345057	0.00449489	0.00429385	0.161978	0.136942	0.0409081	0.00407977	a	b	c	d
Acid like 1	19.276	245	Others	0.0113596	0.0131156	0.0106305	0.00634569	0.00749541	0.00665108	0.00561482	0.00572166	0.00627422	0.00507286	0.00654663	0.00587114	0.0117019	0.00683073	0.00587023	0.00583021	a	b	b	b
unknown 12	19.7967	174	Others	0.0124558	0.0131226	0.00207058	0.00104488	0.00118776	0.00800433	0.000676344	0.000730189	0.000477897	9.14546e-05	0.000566889	0.000120002	0.00921633	0.00341232	0.000628143	0.000259448	a	a	a	a
Unknown 13	19.9875	314	Others	0.0835844	0.093817	0.119011	0.086575	0.0999612	0.0837775	0.096942	0.111227	0.100006	0.12441	0.0829743	0.131615	0.0988042	0.0901046	0.102725	0.113	a	a	a	a
Acid like 2	21.0925	204	Others	0.00872161	0.012012	0.00982645	0.00351367	0.00301447	0.00251061	0.000808945	0.000901649	0.000952558	0.000572112	0.000508089	0.000500429	0.0101867	0.00301292	0.000887717	0.000526877	a	b	bc	c
Fructose-6-phosphate like	21.2433	315	Others	0.0118093	0.0140222	0.0137344	0.00985828	0.00820833	0.00852336	0.00737228	0.00918208	0.00880324	0.00420429	0.0064195	0.00554905	0.0131887	0.00886332	0.00845253	0.00539095	a	b	b	c
Glucose-6-phosphate	21.3583	387	Others	0.0212566	0.0258761	0.0270561	0.0216455	0.0204658	0.0176744	0.015532	0.0210942	0.0191727	0.00784503	0.0101915	0.010072	0.0247296	0.0199286	0.0185996	0.00936952	a	a	a	b
Unknown 14	21.7592	160	Others	0.0134388	0.017011	0.0222899	0.0180399	0.0179021	0.0138962	0.0159975	0.0200042	0.0178611	0.0223947	0.0159335	0.024187	0.0175799	0.0166127	0.0179543	0.0208384	a	a	a	a
unknown 15	21.77	217	Others	0.0124242	0.0169687	0.0148066	0.00848401	0.00705525	0.00708523	0.00521533	0.00588472	0.00679829	0.00650264	0.00641719	0.00776664	0.0147332	0.0075415	0.00596611	0.00689549	a	b	b	b
myo-Inositol-2-phosphate	22.2	318	Others	0.0109736	0.0107288	0.00828552	0.00389561	0.00329568	0.00337473	0.00439076	0.0033416	0.00408677	0.00406713	0.00866073	0.00596989	0.00999595	0.00352201	0.00393971	0.00623259	a	b	b	b
Unknown 16	22.3417	314	Others	0.0050078	0.00685901	0.0099755	0.00796152	0.00810822	0.00700484	0.00714858	0.00946483	0.0078113	0.0103804	0.00675722	0.0110873	0.00728077	0.00769153	0.00814157	0.0094083	a	a	a	a
2-Keto-D-Gluconic acid like	22.9275	156	Others	0.0113857	0.0147436	0.00616294	0.00509962	0.00760777	0.0148236	0.00455045	0.00386948	0.00432241	0.000480859	0.00142888	0.00039223	0.0107641	0.009177	0.00424745	0.000767322	a	ab	ab	b
Unknown 17	23.355	239	Others	0.00440455	0.0052301	0.00523164	0.00629453	0.00648343	0.0057575	0.00505426	0.00663809	0.00495083	0.00775612	0.00458895	0.00660509	0.00495543	0.00617849	0.00554773	0.00631672	a	a	a	a
Sucrose	24.2133	362	Sugar	8.76875	10.6181	8.69132	8.96157	8.93678	8.37793	10.8284	8.87566	7.12456	9.58737	10.3918	10.3822	9.35939	8.75876	8.94289	10.1205	a	a	a	a
Unknown 18	24.89	399	Others	0.00568257	0.00685794	0.00903814	0.00754662	0.00806642	0.0102819	0.00595393	0.00825912	0.007346	0.0111565	0.00751819	0.0105265	0.00719288	0.00863166	0.00718635	0.00973374	a	a	a	a
flavonoid like BP	26.2975	355	Others	0.00591301	0.00597738	0.00650918	0.00338894	0.00190411	0.00236345	0.00101706	0.000547745	0.00069631	0.000297205	0.00035841	0.000204914	0.00613319	0.00255216	0.000753706	0.000286843	a	b	c	c
Unknown 19	26.9292	204	Others	0.0707435	0.122345	0.0893536	0.666235	1.26989	0.791486	0.986801	0.886055	0.988729	0.721382	0.840353	0.817448	0.0941474	0.909202	0.953862	0.793061	b	a	a	a
Unknown 20	27.3808	204	Others	0.0390897	0.0359776	0.0322727	0.0133234	0.0125266	0.0138104	0.00494668	0.00457919	0.00512147	0.0040405	0.00495463	0.00436525	0.03578	0.0132201	0.00488245	0.00445346	a	b	c	c
Unknown 21	27.8617	119	Others	2.13056	2.23568	2.40695	2.1373	2.50929	2.02678	1.83704	1.76972	2.56659	2.89735	2.06813	3.12	2.25773	2.22446	2.05778	2.69516	a	a	a	a
Unknown 22	28.3642	145	Others	0.0116206	0.0089589	0.0082392	0.00866763	0.00902991	0.00650516	0.00791344	0.00567213	0.0085163	0.00965515	0.00541503	0.00704728	0.00960622	0.00806757	0.00736729	0.00737249	a	a	a	a
Raffinose	29.835	361	Sugar	0.0679699	0.0703143	0.0837154	0.0679675	0.0725573	0.0840713	0.0268739	0.0276768	0.0688658	0.311681	0.266782	0.389358	0.0739999	0.0748654	0.0411388	0.322607	b	b	b	a
Flavonoid derivative	26.1917	456	Others	0.0415258	0.0451997	0.0503734	0.0204799	0.0124929	0.0140101	0.00533875	0.00375028	0.00438875	0.00267675	0.00229414	0.00286413	0.0456996	0.0156609	0.0044926	0.00261167	a	b	c	c
Epicatechin	25.67, 25.85	368, 368	Others	0.141373	0.152842	0.173238	0.115123	0.0680404	0.0861926	0.0452078	0.0380937	0.0377121	0.0300827	0.0207778	0.0260752	0.155817	0.0897855	0.0403379	0.0256452	a	b	c	c
