# Supplementary material for: Metabolomic and Proteomic Profiles Reveal the Dynamics of Primary Metabolism during Seed Development of Lotus (Nelumbo nucifera)
Source: Front Plant Sci. 2016 Jun 7;7:750. doi: 10.3389/fpls.2016.00750 (PMC4894879; doi:10.3389/fpls.2016.00750)
Supplement: Supplementary file 2 [file Data_Sheet_2.XLSX]

## Sheet: Sheet1
Supplementary Table S2. Loading values of PCA plot. Top 20 loading of PC 1 to PC 3 are listed and highlighted.
								Top 20 of PC1
	PC 1	PC 2	PC 3	PC 4	PC 5				PC 1	PC 2	PC 3	PC 4	PC 5
Valine	0.0318685	0.0241406	0.0320135	-0.0220238	-0.0586684			Unknown 12	0.252359	-0.111212	-0.0413566	0.12816	-0.0177255
Alanine	0.177053	0.0939555	0.00950941	-0.0659033	-0.0142572			myo-Inositol	0.245864	0.0998455	0.0298268	0.00995471	-0.0796747
Leucine	-0.00757303	0.0377945	0.075654	0.0551219	-0.0254189			Dopamine like	-0.24179	0.204201	-0.119411	0.43099	0.315011
Isoleucine	0.000673573	0.00604504	0.0391275	0.0141841	-0.0354988			Glucose	0.241536	0.156149	0.182904	0.0159774	0.0504186
Phosphoric acid monomethyl ester	0.0689082	-0.173858	-0.0823741	0.0837098	0.0603564			Xylose	0.19803	0.0956137	0.00010807	0.024205	-0.0262911
Cytidin-5-triphosphate like	0.0234807	-0.0346139	0.00163682	-0.0853491	-0.0230912			flavonoid like BP	0.196311	0.0253009	-0.137924	-0.0393356	0.0408633
Serine	0.0405521	0.0284792	0.0697819	-0.0179381	0.0191535			Fructose	0.195638	0.123274	0.147983	-0.0230103	0.023785
Ethanolamine	0.000626201	0.00440698	0.0451306	0.0787367	0.0704391			2-Keto-D-Gluconic acid like	0.192206	0.00596727	0.0992416	0.134458	-0.0485547
Phosphoric acid like	0.0361483	0.0131787	-0.00570408	-0.0450985	-0.00396326			Sugar like 2	0.189384	0.122247	0.191294	0.0402499	0.000582771
Threonine	0.0105567	0.0129348	0.0260373	0.0281972	-0.0165668			Hypotaurine	-0.181424	0.00814688	-0.0193645	0.108574	-0.00560367
Proline	0.0569153	0.0075237	0.0416794	0.0240487	-0.0560841			Acid like 2	0.178302	0.00824027	-0.207496	-0.0386222	-0.0462208
Maleic acid	0.101017	0.0032581	-0.050314	0.0850993	-0.138898			Sugar like 1	0.178074	0.0318272	0.0431955	0.0679711	0.0001041
Glycine	0.0542059	0.0384394	0.0201416	0.0473792	0.0116566			Alanine	0.177053	0.0939555	0.00950941	-0.0659033	-0.0142572
Succinic acid	0.0581172	-0.00489593	-0.0168954	0.229535	0.00754676			Galactaric acid like	0.176634	0.0574803	0.000402143	0.0264759	-0.0485407
Unknown 1	-0.00210836	0.00088957	0.0415145	-0.0584842	0.0774821			Flavonoid derivative	0.174966	0.0194486	-0.200154	-0.0690015	-0.013812
Glyceric acid	0.0187038	0.10271	0.274714	0.202185	0.238982			beta-D-Galactopyranoside, 1-isopropyl-, 1-thio-	0.166352	0.127572	0.210379	0.0430105	0.0488456
Fumaric acid	0.0396964	0.014817	-0.0757717	0.245371	0.0211339			4-amino-butanoic acid	0.161762	0.0586653	-0.0984689	0.146136	-0.0896291
Nonanoic acid	-0.0124565	-0.0134233	0.0103945	-0.0206989	-0.0446528			Threonic acid like	0.149884	0.0248279	-0.0446939	0.0404127	-0.0503228
Homoserine like	0.0460385	-0.0774463	-0.0425954	0.0966478	-0.0571186			Arabinonic acid-1,4-lactone	0.142223	-0.199931	-0.08547	0.0302679	0.048217
Argininosuccinic acid like	0.126495	-0.16837	-0.0343062	0.0911408	0.0676178			Unknown 10	0.133812	-0.105654	-0.0786307	0.106095	0.108472
Unknown 2	-0.00446057	0.00762439	0.00781382	0.0615513	0.0384895
Methionine	0.0481621	0.0827581	0.0430276	-0.0263255	-0.0685288
Unknown 3	0.00236169	0.0531305	-0.0136954	-0.202802	-0.0944854			Top 20 of PC2
Aspartic acid	0.0156692	0.00201819	0.0205209	-0.0242182	-0.0363482				PC 1	PC 2	PC 3	PC 4	PC 5
Alanine like	0.0625164	-0.0134097	-0.124317	-0.0251365	0.000100891			Ascorbic acid like	-0.112284	0.693424	-0.291189	-0.0645778	-0.209876
Glutamine	0.067145	0.244442	-0.0251409	-0.320897	0.671072			Glutamine	0.067145	0.244442	-0.0251409	-0.320897	0.671072
Malic acid	0.09037	0.0330355	0.0109591	0.0896903	-0.0326038			Dopamine like	-0.24179	0.204201	-0.119411	0.43099	0.315011
Threitol	0.00364832	-0.0184027	-0.0619161	0.0279248	-0.0107954			Arabinonic acid-1,4-lactone	0.142223	-0.199931	-0.08547	0.0302679	0.048217
Erythritol	-0.0147011	-0.0221937	-0.0387894	0.00384074	-0.0081197			N-Acetyl-Ornithine like	0.110715	0.189706	0.0625468	0.0765307	-0.0403896
Pyroglutamic acid like	0.0536865	0.015208	0.0397992	-0.0448806	-0.0850916			2-oxo-glutaric acid	-0.0912146	0.178294	-0.262828	0.222273	-0.0629415
Glutamic acid	-0.0132727	-0.0296389	-0.0725036	0.138313	0.175057			Phosphoric acid monomethyl ester	0.0689082	-0.173858	-0.0823741	0.0837098	0.0603564
4-amino-butanoic acid	0.161762	0.0586653	-0.0984689	0.146136	-0.0896291			Argininosuccinic acid like	0.126495	-0.16837	-0.0343062	0.0911408	0.0676178
Unknown 4	-0.00507768	-0.0046115	-0.013936	-0.000312739	-0.0161304			Glucose	0.241536	0.156149	0.182904	0.0159774	0.0504186
Phenylalanine	0.0232613	5.69122e-05	-0.00535812	0.0712889	0.0365427			beta-D-Galactopyranoside, 1-isopropyl-, 1-thio-	0.166352	0.127572	0.210379	0.0430105	0.0488456
Threonic acid like	0.149884	0.0248279	-0.0446939	0.0404127	-0.0503228			Unknown 7	-0.0084718	0.124944	-0.00704819	-0.0233731	-0.0556759
Unknown 5	0.0650027	0.011809	-0.0699321	-0.0459341	-0.0801274			Fructose	0.195638	0.123274	0.147983	-0.0230103	0.023785
Threonic acid	0.0759273	-0.0619632	0.0645285	0.0673555	0.0513294			Sugar like 2	0.189384	0.122247	0.191294	0.0402499	0.000582771
2-oxo-glutaric acid	-0.0912146	0.178294	-0.262828	0.222273	-0.0629415			Unknown 12	0.252359	-0.111212	-0.0413566	0.12816	-0.0177255
Asparagine	-0.0546277	0.0636693	-0.0382178	0.051986	-0.0273206			Raffinose	-0.0855077	-0.107592	-0.141218	-0.187612	-0.187748
Hypotaurine	-0.181424	0.00814688	-0.0193645	0.108574	-0.00560367			Unknown 10	0.133812	-0.105654	-0.0786307	0.106095	0.108472
Unknown 6	-0.00651552	0.0260926	0.10464	0.0660079	-0.00842678			Glyceric acid	0.0187038	0.10271	0.274714	0.202185	0.238982
Arabinonic acid-1,4-lactone	0.142223	-0.199931	-0.08547	0.0302679	0.048217			myo-Inositol	0.245864	0.0998455	0.0298268	0.00995471	-0.0796747
Xylose	0.19803	0.0956137	0.00010807	0.024205	-0.0262911			Xylose	0.19803	0.0956137	0.00010807	0.024205	-0.0262911
Sugar like 1	0.178074	0.0318272	0.0431955	0.0679711	0.0001041			Alanine	0.177053	0.0939555	0.00950941	-0.0659033	-0.0142572
Unknown 7	-0.0084718	0.124944	-0.00704819	-0.0233731	-0.0556759
Arabinose	0.0854742	0.0581789	0.037241	0.0436435	0.00363105
Ribulose	0.120051	0.0191696	-0.0904229	0.135545	-0.0488416			Top 20 of PC3
Unknown 8	0.0141053	0.0926787	-0.0169681	-0.0416149	-0.00867707				PC 1	PC 2	PC 3	PC 4	PC 5
Xylitol	-0.0110021	-0.010811	-0.00742565	0.0111598	0.0138167			Unknown 19	-0.0967449	0.0351128	0.344494	-0.106243	-0.153365
N-Acetyl-Ornithine like	0.110715	0.189706	0.0625468	0.0765307	-0.0403896			Ascorbic acid like	-0.112284	0.693424	-0.291189	-0.0645778	-0.209876
Ornithine	-0.0441216	0.0433499	0.0746061	0.159185	-0.0717408			Glyceric acid	0.0187038	0.10271	0.274714	0.202185	0.238982
Ribonic acid	0.13171	-0.0900934	-0.0899672	-0.0144139	0.0113645			2-oxo-glutaric acid	-0.0912146	0.178294	-0.262828	0.222273	-0.0629415
Ethanolaminephosphate	0.019168	-0.00161634	-0.0206857	0.0513746	-0.0204656			Lysine	-0.125064	0.051675	0.219761	0.24482	-0.267128
Shikimic acid	-0.0749313	-0.023974	-0.00183905	0.0807183	0.0147591			beta-D-Galactopyranoside, 1-isopropyl-, 1-thio-	0.166352	0.127572	0.210379	0.0430105	0.0488456
Galactaric acid like	0.176634	0.0574803	0.000402143	0.0264759	-0.0485407			Acid like 2	0.178302	0.00824027	-0.207496	-0.0386222	-0.0462208
Citric acid	-0.0450967	-0.0312425	-0.0104348	0.0522713	0.0447398			Flavonoid derivative	0.174966	0.0194486	-0.200154	-0.0690015	-0.013812
Unknown 9	-0.0179325	0.0200009	0.00459504	-0.0185192	-0.00790653			Quinic acid	0.0536058	-0.045988	-0.197342	-0.0207956	0.0120267
Lysine	-0.125064	0.051675	0.219761	0.24482	-0.267128			Sugar like 2	0.189384	0.122247	0.191294	0.0402499	0.000582771
Ascorbic acid like	-0.112284	0.693424	-0.291189	-0.0645778	-0.209876			Glucose	0.241536	0.156149	0.182904	0.0159774	0.0504186
Unknown 10	0.133812	-0.105654	-0.0786307	0.106095	0.108472			Unknown 20	0.127891	-0.0229436	-0.17674	-0.0359614	-0.0573831
Quinic acid	0.0536058	-0.045988	-0.197342	-0.0207956	0.0120267			Glucopyranose	0.128719	0.0852979	0.160099	-0.0978517	-0.0827634
Tyrosine	-0.035667	-0.0165115	-0.0066867	0.157329	-0.0127318			Fructose	0.195638	0.123274	0.147983	-0.0230103	0.023785
Fructose	0.195638	0.123274	0.147983	-0.0230103	0.023785			myo-Inositol-2-phosphate	0.0169623	-0.0545063	-0.143339	0.0762129	0.0486704
Glucose	0.241536	0.156149	0.182904	0.0159774	0.0504186			Raffinose	-0.0855077	-0.107592	-0.141218	-0.187612	-0.187748
beta-D-Galactopyranoside, 1-isopropyl-, 1-thio-	0.166352	0.127572	0.210379	0.0430105	0.0488456			flavonoid like BP	0.196311	0.0253009	-0.137924	-0.0393356	0.0408633
Glucopyranose	0.128719	0.0852979	0.160099	-0.0978517	-0.0827634			Gluconic acid	0.00963468	-0.0383436	-0.133235	0.00243348	0.0190258
Gluconic acid	0.00963468	-0.0383436	-0.133235	0.00243348	0.0190258			Alanine like	0.0625164	-0.0134097	-0.124317	-0.0251365	0.000100891
Unknown 11	-0.0199581	0.00832603	0.0147125	-0.00827808	-0.00219177			Dopamine like	-0.24179	0.204201	-0.119411	0.43099	0.315011
Palmitic acid	-0.0220971	0.0143511	0.0159891	-0.0287301	0.0671341
Galactaric acid	0.0644274	-0.0255175	-0.0381471	0.0641751	0.0528456
Sugar like 2	0.189384	0.122247	0.191294	0.0402499	0.000582771
Dopamine like	-0.24179	0.204201	-0.119411	0.43099	0.315011
myo-Inositol	0.245864	0.0998455	0.0298268	0.00995471	-0.0796747
Acid like 1	0.0375567	-0.0172994	-0.0717518	0.0330129	-0.024163
unknown 12	0.252359	-0.111212	-0.0413566	0.12816	-0.0177255
Unknown 13	-0.0153145	0.0160722	-0.0231342	-0.00638131	0.000355327
Acid like 2	0.178302	0.00824027	-0.207496	-0.0386222	-0.0462208
Fructose-6-phosphate like	0.0512617	0.00925941	-0.0324287	0.0742719	0.00461438
Glucose-6-phosphate	0.0567543	0.0319243	-0.00446952	0.0680364	-0.0218139
Unknown 14	-0.017871	0.017266	-0.0258801	-0.0172354	0.00434007
unknown 15	0.0377835	-0.0157651	-0.113416	0.007452	-0.00584917
myo-Inositol-2-phosphate	0.0169623	-0.0545063	-0.143339	0.0762129	0.0486704
Unknown 16	-0.0214933	0.0203602	-0.00682211	-0.0318049	0.00634004
2-Keto-D-Gluconic acid like	0.192206	0.00596727	0.0992416	0.134458	-0.0485547
Unknown 17	-0.0116084	0.0133503	0.010356	-0.0634165	-0.000631632
Sucrose	-0.00445729	-0.00927014	-0.0047758	-0.0243221	0.0488172
Unknown 18	-0.0157048	-0.00599332	0.000408562	-0.0579313	-0.0249404
flavonoid like BP	0.196311	0.0253009	-0.137924	-0.0393356	0.0408633
Unknown 19	-0.0967449	0.0351128	0.344494	-0.106243	-0.153365
Unknown 20	0.127891	-0.0229436	-0.17674	-0.0359614	-0.0573831
Unknown 21	-0.0134732	0.000888671	-0.0344968	-0.0311917	-0.0758159
Unknown 22	0.0121534	0.0177367	-0.0506484	-0.0287508	-0.031294
Raffinose	-0.0855077	-0.107592	-0.141218	-0.187612	-0.187748
Flavonoid derivative	0.174966	0.0194486	-0.200154	-0.0690015	-0.013812
Epicatechin	0.112264	0.0254666	-0.109498	-0.0592708	0.0298064
