# Supplementary material for: Metabolomic and Proteomic Profiles Reveal the Dynamics of Primary Metabolism during Seed Development of Lotus (Nelumbo nucifera)
Source: Front Plant Sci. 2016 Jun 7;7:750. doi: 10.3389/fpls.2016.00750 (PMC4894879; doi:10.3389/fpls.2016.00750)
Supplement: Supplementary file 3 [file Data_Sheet_3.XLS]

## Sheet: In-gel
Table S3 The quantified proteins
Quantified proteins that are identified through in-gel digestion method
Accession	10 day	10 day	10 day	15 day	15 day	15 day	20 day	20 day	20 day	25 day	25 day	25 day	Maxcount
maker-scaffold_65-augustus-gene-9.28-mRNA-1 protein Name:"Similar to ARF ADP-ribosylation factor 2 (Oryza sativa subsp. japonica)" AED:0.21 eAED:0.21 QI:386	0.00897926	0.0103237	0.0159401	0.00935935	0.00982348	0.0103176	0.0169091	0.0155463	0.0158829	0.0113633	0.00509503	0.010334	3
maker-scaffold_105-snap-gene-6.28-mRNA-1 protein Name:"Similar to SODA Superoxide dismutase [Mn], mitochondrial (Nicotiana plumbaginifolia)" AED:0.21 eAED:0.21 QI:34	0.00139506	0	0.00206378	0.00323136	0.000693738	0.00145727	0	0	0	0	0	0	3
maker-scaffold_154-augustus-gene-11.22-mRNA-1 protein Name:"Similar to AC101 Actin-101 (Solanum tuberosum)" AED:0.01 eAED:0.01 QI:278	0.008622	0.010739	0.00765295	0.00798841	0.00600258	0.00675485	0.00974179	0.00853012	0.0106756	0.00545561	0.00856154	0.0111631	3
maker-scaffold_101-augustus-gene-14.17-mRNA-1 protein Name:"Similar to Phosphoglycerate kinase, cytosolic (Nicotiana tabacum)" AED:0.06 eAED:0.06 QI:480	0.00566006	0.00852174	0.00598085	0.00374581	0.00442301	0.00422318	0.00913596	0.00499977	0.0100117	0.00682177	0.00688209	0.00930571	3
maker-scaffold_197-augustus-gene-7.31-mRNA-1 protein Name:"Similar to At1g17745 D-3-phosphoglycerate dehydrogenase, chloroplastic (Arabidopsis thaliana)" AED:0.15 eAED:0.15 QI:0	0.00271327	0.00363943	0.00160554	0.00251388	0.00215881	0.00311768	0.00306566	0.00134218	0.00191973	0.00114455	0.00153957	0	3
maker-scaffold_260-augustus-gene-4.10-mRNA-1 protein Name:"Similar to Gspt1 Eukaryotic peptide chain release factor GTP-binding subunit ERF3A (Mus musculus)" AED:0.21 eAED:0.21 QI:0	0.000956027	0.00183195	0	0.000553609	0.000950829	0.000499329	0.00180032	0.0023646	0	0	0.00271235	0.00137533	3
maker-scaffold_298-augustus-gene-0.25-mRNA-1 protein Name:"Similar to RPS20B 40S ribosomal protein S20-2 (Arabidopsis thaliana)" AED:0.20 eAED:0.20 QI:15	0.00266434	0.00255271	0.00394148	0.00154284	0.00132493	0.00139157	0	0.00329493	0.00471278	0	0.00377951	0	3
maker-scaffold_119-augustus-gene-12.19-mRNA-1 protein Name:"Similar to MMDH Malate dehydrogenase, mitochondrial (Citrullus lanatus)" AED:0.31 eAED:0.31 QI:225	0.00185742	0.00177961	0.00274778	0.00430233	0.00323282	0.00436556	0.00524665	0.00344556	0.00328548	0.00391765	0.00263486	0.0040081	3
maker-scaffold_60-snap-gene-9.28-mRNA-1 protein Name:"Similar to PAA1 Proteasome subunit alpha type-6 (Nicotiana tabacum)" AED:0.24 eAED:0.24 QI:399	0.00132134	0.00253196	0	0.0030606	0.00262831	0.00207039	0	0	0	0	0	0	3
maker-scaffold_60-augustus-gene-13.22-mRNA-1 protein Name:"Similar to PYR6 Uridylate kinase (Arabidopsis thaliana)" AED:0.10 eAED:0.10 QI:189	0.00156274	0	0	0.000904937	0.00077712	0.00081621	0	0	0	0	0	0	3
maker-scaffold_39-augustus-gene-25.15-mRNA-1 protein Name:"Similar to CCT6 T-complex protein 1 subunit zeta (Gallus gallus)" AED:0.33 eAED:0.33 QI:258	0.000607569	0	0.000898805	0.00105548	0.000302133	0.000634661	0	0	0	0	0	0.00174808	3
snap_masked-scaffold_39-processed-gene-26.3-mRNA-1 protein Name:"Similar to 14-3-3-like protein (Lilium longiflorum)" AED:0.28 eAED:0.28 QI:0	0.00773927	0.00593202	0.00457963	0.00627423	0.00615775	0.00727593	0	0	0	0	0	0	3
maker-scaffold_25-augustus-gene-0.10-mRNA-1 protein Name:"Similar to IPI1 Isopentenyl-diphosphate Delta-isomerase I (Camptotheca acuminata)" AED:0.05 eAED:0.05 QI:83	0.00296398	0.0028398	0.00292316	0.00114424	0.00196524	0.00154807	0.00186051	0.00122183	0.0034952	0.00208385	0.00280304	0.00142131	3
maker-scaffold_25-snap-gene-12.13-mRNA-1 protein Name:"Similar to argD Acetylornithine aminotransferase (Xanthomonas axonopodis pv. citri)" AED:0.23 eAED:0.23 QI:362	0.000931373	0.000892353	0.00137782	0.00107866	0.00138946	0.00145936	0	0	0	0	0	0	3
maker-scaffold_25-snap-gene-26.21-mRNA-1 protein Name:"Similar to TBP1 26S protease regulatory subunit 6A homolog (Solanum lycopersicum)" AED:0.12 eAED:0.12 QI:0	0.00160916	0.00154174	0.00119025	0.000931817	0.0012003	0.000840454	0.00454537	0.000995004	0.00142317	0.001697	0	0.00115746	3
maker-scaffold_25-snap-gene-38.9-mRNA-1 protein Name:"Similar to H0413E07.10 Coatomer subunit epsilon-2 (Oryza sativa subsp. indica)" AED:0.16 eAED:0.22 QI:31	0.00280215	0.00268475	0.00414535	0.00162265	0.00139346	0.00146355	0.0052768	0.00346536	0.00495655	0.00591024	0.003975	0.00403114	3
maker-scaffold_25-augustus-gene-46.11-mRNA-1 protein Name:"Similar to CPX Coproporphyrinogen-III oxidase, chloroplastic (Arabidopsis thaliana)" AED:0.02 eAED:0.02 QI:485	0.000816707	0.00078249	0.00120819	0.000472932	0.000406133	0.000426562	0.00153796	0.00101	0.00144462	0.00172258	0.00115854	0.0011749	3
maker-scaffold_25-snap-gene-60.12-mRNA-1 protein Name:"Similar to Isocitrate dehydrogenase [NADP] (Nicotiana tabacum)" AED:0.18 eAED:0.18 QI:127	0.00388815	0.00521535	0.00230077	0.00360243	0.0023202	0.00324922	0.00146438	0.00192336	0.0013755	0.00164016	0.00110311	0.00111869	3
maker-scaffold_114-augustus-gene-1.23-mRNA-1 protein Name:"Similar to DPS1 Aspartyl-tRNA synthetase, cytoplasmic (Saccharomyces cerevisiae (strain ATCC 204508 / S288c))" AED:0.06 eAED:0.06 QI:192	0.001773	0.00113248	0.000874292	0.000684462	0.00146946	0.000308676	0.00111293	0.000730876	0.00209076	0.00124652	0	0	3
maker-scaffold_114-augustus-gene-6.13-mRNA-1 protein Name:"Similar to DIM Delta(24)-sterol reductase (Pisum sativum)" AED:0.01 eAED:0.01 QI:0	0.000577352	0	0.000854104	0.000668657	0.000574213	0.000603097	0.00108723	0.000713999	0.00102124	0	0.000819006	0	3
maker-scaffold_111-augustus-gene-3.27-mRNA-1 protein Name:"Similar to cysS Cysteinyl-tRNA synthetase (Desulfotalea psychrophila)" AED:0.10 eAED:0.10 QI:0	0.00083346	0.000798541	0.00123298	0	0.000414464	0.000435312	0	0.00103072	0.00147426	0	0.00118231	0.001199	3
augustus_masked-scaffold_303-processed-gene-2.4-mRNA-1 protein Name:"Similar to Annexin-like protein RJ4 (Fragaria ananassa)" AED:0.06 eAED:0.06 QI:241	0.0083614	0.00901247	0.0139156	0.0102889	0.00831593	0.00764246	0.0177138	0.014218	0.0110925	0.0132268	0.0103785	0.00751788	3
maker-scaffold_124-augustus-gene-3.22-mRNA-1 protein Name:"Similar to FBA Fructose-bisphosphate aldolase cytoplasmic isozyme (Oryza sativa subsp. japonica)" AED:0.01 eAED:0.01 QI:193	0.00544775	0.00695935	0.00671593	0.00473196	0.00496662	0.00426801	0.00341961	0.00336856	0.0048181	0.0038301	0.00386397	0.00391854	3
maker-scaffold_124-snap-gene-9.27-mRNA-1 protein Name:"Similar to ENO1 Enolase 1 (Hevea brasiliensis)" AED:0.20 eAED:0.20 QI:292	0.010583	0.0086911	0.00782796	0.00963022	0.00714227	0.00750154	0.0142351	0.0149575	0.0160454	0.0175383	0.0128679	0.018487	3
maker-scaffold_124-augustus-gene-15.22-mRNA-1 protein Name:"Similar to arnA Bifunctional polymyxin resistance protein ArnA (Klebsiella pneumoniae subsp. pneumoniae (strain ATCC 700721 / MGH 78578))" AED:0.13 eAED:0.13 QI:0	0.000835602	0.00160119	0.00123615	0.00145162	0.000831059	0.00130929	0.00157355	0.00103337	0.00295609	0	0.0023707	0	3
augustus_masked-scaffold_158-processed-gene-0.4-mRNA-1 protein Name:"Similar to GRXS17 Monothiol glutaredoxin-S17 (Arabidopsis thaliana)" AED:0.10 eAED:0.10 QI:0	0.000656665	0.000629154	0.000971436	0.00114077	0.000653095	0.00102892	0	0	0	0	0	0	3
maker-scaffold_103-augustus-gene-4.17-mRNA-1 protein Name:"Similar to HEMC Porphobilinogen deaminase, chloroplastic (Pisum sativum)" AED:0.00 eAED:0.00 QI:243	0.000869116	0.000832703	0.00128572	0	0	0	0	0	0	0	0	0	3
maker-scaffold_103-augustus-gene-15.23-mRNA-1 protein Name:"Similar to carA Carbamoyl-phosphate synthase small chain (Nostoc sp. (strain PCC 7120 / UTEX 2576))" AED:0.07 eAED:0.07 QI:379	0.00372763	0.000714291	0.00110289	0.000863426	0.000370736	0.000389385	0.00140392	0.000921976	0	0.00157245	0	0.0010725	3
maker-scaffold_103-augustus-gene-21.14-mRNA-1 protein Name:"Similar to Glyceraldehyde-3-phosphate dehydrogenase, cytosolic (Ginkgo biloba)" AED:0.28 eAED:0.28 QI:190	0.00246873	0.000788433	0	0.00142957	0.00122765	0.00128941	0	0	0	0	0	0	3
maker-scaffold_27-augustus-gene-49.12-mRNA-1 protein Name:"Similar to At5g53140 Probable protein phosphatase 2C 76 (Arabidopsis thaliana)" AED:0.13 eAED:0.13 QI:620	0.00191205	0.00183195	0.0014143	0.000553609	0.000475414	0.000499329	0.00180032	0.0023646	0.00169106	0.00201644	0.00271235	0.00137533	3
maker-scaffold_238-augustus-gene-5.12-mRNA-1 protein Name:"Similar to PER43 Peroxidase 43 (Arabidopsis thaliana)" AED:0.15 eAED:0.15 QI:0	0.00424901	0.0020355	0.00314288	0.00246048	0.00105648	0.00221924	0	0	0	0	0	0	3
maker-scaffold_190-snap-gene-3.7-mRNA-1 protein Name:"Similar to TST Thiosulfate sulfurtransferase (Cricetulus griseus)" AED:0.30 eAED:0.30 QI:0	0.000918218	0.0017595	0.00135836	0.00159514	0.000913225	0.000959163	0	0.00113554	0	0	0	0	3
maker-scaffold_286-snap-gene-2.8-mRNA-1 protein Name:"Similar to At5g05010 Coatomer subunit delta (Arabidopsis thaliana)" AED:0.12 eAED:0.14 QI:26	0.000643662	0.000616695	0.000952199	0.000372727	0.000960243	0.000672363	0	0.000796003	0.00113853	0	0	0	3
maker-scaffold_7-augustus-gene-0.11-mRNA-1 protein Name:"Similar to AKR2 Ankyrin repeat domain-containing protein 2 (Arabidopsis thaliana)" AED:0.43 eAED:0.43 QI:0	0.000787044	0.00075407	0	0.000911511	0.000782765	0.000822139	0	0	0	0	0	0	3
maker-scaffold_7-augustus-gene-7.24-mRNA-1 protein Name:"Similar to Snd1 Staphylococcal nuclease domain-containing protein 1 (Rattus norvegicus)" AED:0.13 eAED:0.13 QI:279	0.00131466	0.00125958	0	0.000761282	0.000653755	0.00051498	0.00123783	0.000812905	0.00116271	0.00138643	0.00186492	0.00141844	3
maker-scaffold_7-snap-gene-13.35-mRNA-1 protein Name:"Similar to GLYRS-1 Glycyl-tRNA synthetase 1, mitochondrial (Arabidopsis thaliana)" AED:0.06 eAED:0.06 QI:163	0.000452085	0.000866289	0.00133758	0.00104716	0.00157369	0.000708366	0	0	0	0	0	0.000650364	3
maker-scaffold_7-augustus-gene-13.21-mRNA-1 protein Name:"Similar to tal Transaldolase (Frankia sp. (strain EAN1pec))" AED:0.08 eAED:0.08 QI:201	0.00222129	0.00212823	0	0.0034301	0.00147281	0.00232034	0.00139433	0	0.0013097	0	0	0	3
augustus_masked-scaffold_7-processed-gene-26.3-mRNA-1 protein Name:"Similar to Pyruvate dehydrogenase E1 component subunit beta, mitochondrial (Pisum sativum)" AED:0.53 eAED:0.53 QI:0	0.00401295	0.00384483	0.00593655	0.00309839	0.00199557	0.00209595	0.00251897	0	0.00709827	0.0056427	0.00379506	0	3
maker-scaffold_7-augustus-gene-48.14-mRNA-1 protein Name:"Similar to UKL1 Uridine kinase-like protein 1, chloroplastic (Arabidopsis thaliana)" AED:0.11 eAED:0.11 QI:50	0.00068002	0.000651529	0.00100598	0.00078756	0.000338161	0	0.00128056	0	0	0	0	0	3
maker-scaffold_7-augustus-gene-63.14-mRNA-1 protein Name:"Similar to At1g24510 T-complex protein 1 subunit epsilon (Arabidopsis thaliana)" AED:0.11 eAED:0.11 QI:0	0.00132673	0.00127115	0.0019627	0.000384137	0.00131952	0.00138589	0.00249841	0.00246111	0.00352016	0.00139916	0.000941021	0.00095431	3
augustus_masked-scaffold_7-processed-gene-101.3-mRNA-1 protein Name:"Similar to SPDSYN1 Spermidine synthase 1 (Pisum sativum)" AED:0.13 eAED:0.13 QI:261	0.00092082	0.00176448	0.00136221	0.00106644	0.000915812	0.00096188	0	0.00113876	0	0	0	0.00132468	3
snap_masked-scaffold_44-processed-gene-4.13-mRNA-1 protein Name:"Similar to nep2 Aspartic proteinase nepenthesin-2 (Nepenthes gracilis)" AED:0.16 eAED:0.16 QI:0	0.000755929	0.000724258	0	0.000437737	0.000375909	0.000789636	0	0	0	0	0	0	3
snap_masked-scaffold_44-processed-gene-4.11-mRNA-1 protein Name:"Similar to nep2 Aspartic proteinase nepenthesin-2 (Nepenthes gracilis)" AED:0.32 eAED:0.32 QI:0	0.000754175	0.000722578	0	0.000436721	0.000375037	0.00118171	0	0	0	0	0	0	3
maker-scaffold_44-snap-gene-42.11-mRNA-1 protein Name:"Similar to BIP5 Luminal-binding protein 5 (Nicotiana tabacum)" AED:0.14 eAED:0.14 QI:153	0.00195225	0.00187046	0.00216604	0.00339148	0.00315515	0.000764738	0.00183817	0.0024143	0.00258991	0.00102941	0.00276937	0.00140424	3
maker-scaffold_55-augustus-gene-7.11-mRNA-1 protein Name:"Similar to PDI Protein disulfide-isomerase (Datisca glomerata)" AED:0.28 eAED:0.28 QI:0	0.000592075	0.00113454	0	0.00171427	0.00176657	0.00123695	0.00111495	0.000732207	0	0.00124879	0.000839891	0.000851752	3
maker-scaffold_55-snap-gene-15.19-mRNA-1 protein Name:"Similar to RPT1A 26S protease regulatory subunit 7 (Oryza sativa subsp. japonica)" AED:0.16 eAED:0.16 QI:236	0.00101896	0.000976273	0.0015074	0.00236021	0.00101342	0.0021288	0.00191884	0.00378039	0.00360476	0.00214918	0.00289091	0.00146587	3
augustus_masked-scaffold_18-processed-gene-9.2-mRNA-1 protein Name:"Similar to RPS2C 40S ribosomal protein S2-3 (Arabidopsis thaliana)" AED:0.02 eAED:0.02 QI:0	0.002364	0.00226495	0	0.00273785	0.00176336	0.00246941	0	0.0029235	0.00209076	0	0.00335346	0.00170041	3
maker-scaffold_18-snap-gene-63.20-mRNA-1 protein Name:"Similar to cct8 T-complex protein 1 subunit theta (Dictyostelium discoideum)" AED:0.30 eAED:0.30 QI:0	0.00119284	0.00228573	0.000882313	0.00207222	0.00148294	0.00218055	0.00224627	0.00221274	0.00105497	0	0.000846056	0.00171601	3
maker-scaffold_113-snap-gene-5.20-mRNA-1 protein Name:"Similar to V-type proton ATPase catalytic subunit A (Daucus carota)" AED:0.27 eAED:0.27 QI:267	0.00365224	0.00249945	0.00231554	0.00211491	0.00207565	0.00245256	0.00294756	0.00129047	0.00184578	0.00110046	0.00222039	0.00150116	3
maker-scaffold_128-augustus-gene-5.13-mRNA-1 protein Name:"Similar to Putative lactoylglutathione lyase (Brassica oleracea var. gemmifera)" AED:0.29 eAED:0.29 QI:537	0.00219628	0.00210426	0.00487359	0.00190771	0.00218434	0.00172066	0.00206794	0	0	0	0	0	3
maker-scaffold_128-snap-gene-11.19-mRNA-1 protein Name:"Similar to ACO2 Aconitate hydratase 2, mitochondrial (Arabidopsis thaliana)" AED:0.10 eAED:0.10 QI:366	0.00295201	0.00251407	0.00145568	0.00265911	0.00195731	0.00222708	0.00123534	0.00162253	0.000580181	0.000691815	0.000930576	0.000471859	3
maker-scaffold_128-snap-gene-16.26-mRNA-1 protein Name:"Similar to TRNAU1AP tRNA selenocysteine 1-associated protein 1 (Bos taurus)" AED:0.05 eAED:0.05 QI:0	0.00113258	0.00108513	0.00167547	0.00196753	0.00112642	0.00177462	0	0.00140063	0.00200334	0.00238881	0.00160662	0	3
snap_masked-scaffold_91-processed-gene-12.8-mRNA-1 protein Name:"Similar to CYP19-3 Peptidyl-prolyl cis-trans isomerase CYP19-3 (Arabidopsis thaliana)" AED:0.42 eAED:0.42 QI:205	0.0018681	0.00178983	0.00552713	0.00216353	0.00185794	0.0019514	0	0	0.00330437	0	0.00265	0	3
maker-scaffold_30-snap-gene-1.24-mRNA-1 protein Name:"Similar to ORP3A Oxysterol-binding protein-related protein 3A (Arabidopsis thaliana)" AED:0.08 eAED:0.08 QI:0	0.000688664	0.000659812	0.00101877	0.000398786	0.00034246	0	0	0	0	0	0	0	3
maker-scaffold_30-snap-gene-3.30-mRNA-1 protein Name:"Similar to At2g37660 Uncharacterized protein At2g37660, chloroplastic (Arabidopsis thaliana)" AED:0.01 eAED:0.01 QI:292	0.00209709	0.00100462	0.00155116	0.000607184	0.000521422	0.000547651	0.00197455	0.00129672	0.00185471	0.00221158	0	0.00150843	3
maker-scaffold_30-snap-gene-14.8-mRNA-1 protein Name:"Similar to UDP-glucose 6-dehydrogenase (Glycine max)" AED:0.00 eAED:0.00 QI:525	0.00270874	0.00194644	0.00200359	0.00156856	0.00202051	0.00176846	0.00382568	0.00251239	0.00119783	0	0	0	3
maker-scaffold_30-augustus-gene-18.18-mRNA-1 protein Name:"Similar to AKR4C9 Aldo-keto reductase family 4 member C9 (Arabidopsis thaliana)" AED:0.12 eAED:0.12 QI:343	0.00206381	0.00296601	0.00305308	0.00239018	0.00102629	0.00161687	0.00388641	0.00255226	0.00365054	0.00217647	0.00292762	0.00296896	3
maker-scaffold_30-augustus-gene-53.17-mRNA-1 protein Name:"Similar to FA02 13S globulin seed storage protein 1 (Fagopyrum esculentum)" AED:0.01 eAED:0.01 QI:509	0.00273918	0.00437403	0.00270146	0.00317236	0.00272428	0.00286132	0	0	0	0	0	0	3
maker-scaffold_221-snap-gene-6.16-mRNA-1 protein Name:"Similar to OLA1 Obg-like ATPase 1 (Gallus gallus)" AED:0.11 eAED:0.11 QI:192	0.000824998	0.000790434	0.00122046	0	0.000410256	0	0	0.00204052	0.00145929	0	0	0	3
maker-scaffold_267-snap-gene-2.20-mRNA-1 protein Name:"Similar to Pathogen-related protein (Hordeum vulgare)" AED:0.09 eAED:0.09 QI:0	0.00152605	0.00146212	0.00225756	0.000883695	0.000758877	0.000797051	0.00287375	0.00188724	0.00269934	0.00321872	0	0	3
maker-scaffold_267-snap-gene-3.40-mRNA-1 protein Name:"Similar to ASP1 Aspartate aminotransferase, mitochondrial (Arabidopsis thaliana)" AED:0.08 eAED:0.08 QI:149	0.000770259	0	0	0.000892071	0.000383035	0.000804606	0	0	0	0	0	0.00110808	3
maker-scaffold_99-augustus-gene-6.23-mRNA-1 protein Name:"Similar to pepN Aminopeptidase N (Escherichia coli (strain K12))" AED:0.19 eAED:0.19 QI:0	0.000356023	0.000341107	0.00105336	0	0.000354087	0.000557848	0.000670437	0	0	0.000750918	0	0.000512171	3
maker-scaffold_199-augustus-gene-2.21-mRNA-1 protein Name:"Similar to ILL1 IAA-amino acid hydrolase ILR1-like 1 (Oryza sativa subsp. japonica)" AED:0.05 eAED:0.05 QI:232	0.000719136	0.000689007	0.00106385	0.000832863	0.000715225	0.000375601	0	0	0	0	0	0	3
augustus_masked-scaffold_199-processed-gene-8.9-mRNA-1 protein Name:"Similar to MPP Mitochondrial-processing peptidase subunit alpha (Solanum tuberosum)" AED:0.17 eAED:0.17 QI:210	0.00184687	0.00117966	0.00182144	0.00106947	0.000306138	0.00225076	0	0.000761329	0.00108894	0.00259693	0.000873296	0	3
maker-scaffold_199-augustus-gene-8.43-mRNA-1 protein Name:"Similar to PFK3 6-phosphofructokinase 3 (Arabidopsis thaliana)" AED:0.13 eAED:0.13 QI:544	0.00059424	0.000569344	0.00175817	0.000688216	0.000886513	0.000931107	0	0	0	0	0	0	3
maker-scaffold_19-snap-gene-1.20-mRNA-1 protein Name:"Similar to ENO1 Enolase 1, chloroplastic (Arabidopsis thaliana)" AED:0.03 eAED:0.03 QI:0	0.000559465	0.000536026	0.000827643	0.000323971	0	0.000292206	0	0.000691879	0	0	0	0	3
maker-scaffold_19-augustus-gene-11.11-mRNA-1 protein Name:"Similar to HSP83A Heat shock protein 83 (Ipomoea nil)" AED:0.09 eAED:0.09 QI:225	0.000848693	0.000813136	0	0.000982908	0.0010551	0.000664903	0.000799098	0	0.0007506	0	0	0.000610459	3
maker-scaffold_19-augustus-gene-17.15-mRNA-1 protein Name:"Similar to ywbO Uncharacterized protein ywbO (Bacillus subtilis)" AED:0.11 eAED:0.11 QI:388	0.00134318	0.00128691	0	0.00155559	0.00200381	0.00280615	0.00252938	0	0.00237587	0	0	0	3
maker-scaffold_19-augustus-gene-36.12-mRNA-1 protein Name:"Similar to EXPA25 Expansin-A25 (Arabidopsis thaliana)" AED:0.00 eAED:0.00 QI:0	0.00128988	0	0	0.000746932	0.000641432	0.000673698	0	0	0	0	0	0	3
maker-scaffold_19-augustus-gene-36.13-mRNA-1 protein Name:"Similar to RPS19C 40S ribosomal protein S19-3 (Arabidopsis thaliana)" AED:0.02 eAED:0.02 QI:105	0.00454614	0.00653352	0.00672532	0.00394882	0.00678214	0.00474886	0	0.00843318	0.00804139	0.00958865	0.00322448	0.00654003	3
maker-scaffold_19-snap-gene-36.22-mRNA-1 protein Name:"Similar to At3g02090 Probable mitochondrial-processing peptidase subunit beta (Arabidopsis thaliana)" AED:0.13 eAED:0.13 QI:367	0.000583572	0.00111824	0.000863305	0.00101379	0.000580398	0.00152398	0.00109894	0.000721691	0.00103224	0	0	0.000839519	3
augustus_masked-scaffold_19-processed-gene-37.1-mRNA-1 protein Name:"Similar to UDP-glucose 6-dehydrogenase (Glycine max)" AED:0.00 eAED:0.00 QI:1221	0.00270874	0.00324407	0.00200359	0.00156856	0.00202051	0.00176846	0	0	0	0	0	0	3
augustus_masked-scaffold_19-processed-gene-37.3-mRNA-1 protein Name:"Similar to UDP-glucose 6-dehydrogenase (Glycine max)" AED:0.00 eAED:0.00 QI:66	0.00270874	0.00259526	0.00300538	0.0019607	0.00235726	0.00247584	0.00382568	0.00251239	0.00119783	0	0.000960626	0.00194838	3
maker-scaffold_19-augustus-gene-67.20-mRNA-1 protein Name:"Similar to RPL34 60S ribosomal protein L34 (Nicotiana tabacum)" AED:0.03 eAED:0.03 QI:384	0.00270874	0.00519052	0	0.00313712	0.00134701	0.00282953	0.00510091	0.00334985	0.00479133	0	0.007685	0.00389677	3
maker-scaffold_425-augustus-gene-0.15-mRNA-1 protein Name:"Similar to SPAC167.05 Uncharacterized protein C167.05 (Schizosaccharomyces pombe (strain ATCC 38366 / 972))" AED:0.03 eAED:0.03 QI:0	0.00268636	0.00257381	0.00198703	0.00311119	0.00133588	0.00210461	0.00252938	0	0	0	0	0.00193228	3
maker-scaffold_83-snap-gene-5.32-mRNA-1 protein Name:"Similar to Alanine aminotransferase 2 (Panicum miliaceum)" AED:0.17 eAED:0.17 QI:0	0.00298896	0.00286373	0.00221085	0.00259623	0.00260112	0.0019514	0.00562859	0.00462048	0.00660873	0.00472819	0.00318	0.00537485	3
maker-scaffold_83-snap-gene-17.30-mRNA-1 protein Name:"Similar to GSVIVT00034021001 40S ribosomal protein SA (Vitis vinifera)" AED:0.11 eAED:0.11 QI:0	0.002167	0.00207621	0	0.00250969	0.00107761	0.00226362	0.00612109	0.00267988	0.00191653	0	0.001537	0.00155871	3
augustus_masked-scaffold_83-processed-gene-25.0-mRNA-1 protein Name:"Similar to gnd 6-phosphogluconate dehydrogenase, decarboxylating (Synechococcus elongatus (strain PCC 7942))" AED:0.07 eAED:0.07 QI:0	0.000588858	0	0	0.00204595	0.00146414	0.00123023	0	0.000728228	0.00104159	0	0.000835327	0	3
maker-scaffold_297-augustus-gene-3.36-mRNA-1 protein Name:"Similar to ANT1 ADP,ATP carrier protein 1, mitochondrial (Gossypium hirsutum)" AED:0.07 eAED:0.07 QI:363	0.00082291	0.000788433	0.00243474	0.00142957	0.00204609	0.00214901	0	0.00203535	0	0	0.00116734	0	3
augustus_masked-scaffold_13-processed-gene-9.1-mRNA-1 protein Name:"Similar to UGT91C1 UDP-glycosyltransferase 91C1 (Arabidopsis thaliana)" AED:0.02 eAED:0.02 QI:0	0.00201894	0.00128957	0.00298671	0.000389704	0.000669321	0.000702989	0.00253461	0.00166452	0.00119039	0	0.000954659	0	3
maker-scaffold_13-augustus-gene-16.22-mRNA-1 protein Name:"Similar to Heat shock 70 kDa protein, mitochondrial (Phaseolus vulgaris)" AED:0.07 eAED:0.07 QI:0	0.00249654	0.00239194	0.000738649	0.00144568	0.00148978	0.00156472	0.00094026	0	0	0	0.000708295	0	3
maker-scaffold_13-snap-gene-20.13-mRNA-1 protein Name:"Similar to PCKA Phosphoenolpyruvate carboxykinase [ATP] (Arabidopsis thaliana)" AED:0.10 eAED:0.10 QI:304	0.000491011	0.00047044	0.00145275	0	0.000244171	0.000256453	0	0	0	0	0	0	3
augustus_masked-scaffold_13-processed-gene-34.6-mRNA-1 protein Name:"Similar to ARGF Ornithine carbamoyltransferase, chloroplastic (Pisum sativum)" AED:0.14 eAED:0.14 QI:0	0.00106924	0.00102444	0.00158178	0.000619168	0.000531713	0.00055846	0	0.00132231	0.00189131	0	0	0	3
maker-scaffold_13-augustus-gene-40.12-mRNA-1 protein Name:"Similar to GRP7 Glycine-rich RNA-binding protein 7 (Arabidopsis thaliana)" AED:0.26 eAED:0.26 QI:0	0.00713274	0.00878646	0.0090444	0.00354032	0.00405369	0.0037254	0.00767535	0.00630065	0.00360476	0.00859672	0.00867273	0.00586347	3
maker-scaffold_13-snap-gene-44.23-mRNA-1 protein Name:"Similar to SDH1 Succinate dehydrogenase [ubiquinone] flavoprotein subunit, mitochondrial (Oryza sativa subsp. japonica)" AED:0.14 eAED:0.14 QI:172	0.000545385	0	0.000806813	0.00157909	0.000813629	0.00113941	0	0.000674466	0	0	0.000773658	0	3
maker-scaffold_13-augustus-gene-79.21-mRNA-1 protein Name:"Similar to At1g47710 Serpin-ZX (Arabidopsis thaliana)" AED:0.04 eAED:0.04 QI:291	0.000831328	0.000796499	0.00245965	0.000481399	0.000826808	0.0013026	0	0	0	0	0	0	3
maker-scaffold_163-augustus-gene-2.15-mRNA-1 protein Name:"Similar to Elongation factor 1-gamma (Prunus avium)" AED:0.25 eAED:0.26 QI:177	0.000766626	0.000734507	0	0.000443931	0.000762457	0.00080081	0.00144365	0.00189614	0	0	0.0010875	0.00110286	3
maker-scaffold_163-augustus-gene-11.23-mRNA-1 protein Name:"Similar to RPL23A 60S ribosomal protein L23A (Fritillaria agrestis)" AED:0.20 eAED:0.20 QI:255	0.00208365	0.00199635	0.00308244	0.00120658	0.00103616	0.00108828	0.00392378	0.00257681	0.00368564	0	0.00591154	0.00299751	3
maker-scaffold_58-augustus-gene-19.15-mRNA-1 protein Name:"Similar to TCTP Translationally-controlled tumor protein homolog (Elaeis guineensis var. tenera)" AED:0.02 eAED:0.02 QI:74	0.00193482	0.00370751	0.00286227	0.0022408	0.00384859	0.00505273	0.00364351	0.0047855	0.0102671	0.00408088	0.00274464	0.00556681	3
maker-scaffold_58-snap-gene-20.23-mRNA-1 protein Name:"Similar to RPL21A 60S ribosomal protein L21-1 (Arabidopsis thaliana)" AED:0.04 eAED:0.10 QI:0	0.00268636	0.00257381	0.00397405	0	0	0.00140307	0	0.00332216	0.00950346	0	0.00381075	0.00386456	3
maker-scaffold_58-augustus-gene-28.12-mRNA-1 protein Name:"Similar to Ephx2 Epoxide hydrolase 2 (Rattus norvegicus)" AED:0.05 eAED:0.05 QI:295	0.00204434	0.000979343	0.00151214	0.00177573	0.00152491	0.00106775	0.00192487	0.00252819	0.00180805	0.00215594	0.00435	0.00294096	3
augustus_masked-scaffold_50-processed-gene-12.1-mRNA-1 protein Name:"Similar to acly Probable ATP-citrate synthase (Dictyostelium discoideum)" AED:0.26 eAED:0.26 QI:342	0.0026731	0.00102444	0.00237267	0.00216709	0.00212685	0.00195461	0.00100676	0.00132231	0.000945657	0	0.000758389	0	3
maker-scaffold_50-augustus-gene-15.24-mRNA-1 protein Name:"Similar to AAT1 Acetyl-CoA acetyltransferase, cytosolic 1 (Arabidopsis thaliana)" AED:0.18 eAED:0.18 QI:649	0.000725557	0.000695159	0.00107335	0.000420149	0.000721611	0.00075791	0.00136632	0.000897281	0.00128339	0	0	0.00104378	3
maker-scaffold_50-augustus-gene-29.7-mRNA-1 protein Name:"Similar to SAHH Adenosylhomocysteinase (Catharanthus roseus)" AED:0.02 eAED:0.02 QI:95	0.00402123	0.00385276	0.00594879	0.00310477	0.00266624	0.00245031	0.00757249	0.00165766	0.00237097	0.00141358	0.00190144	0.0019283	3
maker-scaffold_15-augustus-gene-38.17-mRNA-1 protein Name:"Similar to At5g27450 Mevalonate kinase (Arabidopsis thaliana)" AED:0.04 eAED:0.04 QI:329	0.000837756	0.000802657	0.00123933	0.000485121	0.0004166	0.000437556	0.0015776	0.00103604	0	0	0	0	3
maker-scaffold_97-augustus-gene-22.24-mRNA-1 protein Name:"Similar to Nucleoside diphosphate kinase B (Flaveria bidentis)" AED:0.02 eAED:0.02 QI:192	0.0131777	0.00841706	0.0162453	0.00763082	0.00764518	0.00573553	0.0206794	0.0135805	0.0233092	0.0138971	0.0155777	0.0126382	3
maker-scaffold_53-augustus-gene-5.7-mRNA-1 protein Name:"Similar to RPS18A 40S ribosomal protein S18 (Arabidopsis thaliana)" AED:0.00 eAED:0.00 QI:136	0.00550931	0.00791774	0.00407509	0.00797572	0.00684919	0.00575498	0.00518737	0.00681325	0.00974508	0	0.0117229	0.00792562	3
augustus_masked-scaffold_53-processed-gene-28.6-mRNA-1 protein Name:"Similar to PCKR1 Peptidyl-prolyl cis-trans isomerase (Catharanthus roseus)" AED:0.07 eAED:0.07 QI:0	0.0131523	0.0144014	0.0194568	0.00761612	0.00747472	0.00785072	0.017691	0.011618	0.0199408	0.00396294	0.0106613	0.0108118	3
maker-scaffold_464-augustus-gene-0.5-mRNA-1 protein Name:"Similar to METE 5-methyltetrahydropteroyltriglutamate--homocysteine methyltransferase (Catharanthus roseus)" AED:0.16 eAED:0.16 QI:224	0.00297431	0.0020355	0.00440003	0.00492097	0.00485979	0.00443848	0.00480086	0.0031528	0.00375791	0.00537716	0.00361647	0.00489006	3
maker-scaffold_3-snap-gene-12.28-mRNA-1 protein Name:"Similar to At4g24830 Argininosuccinate synthase, chloroplastic (Arabidopsis thaliana)" AED:0.17 eAED:0.17 QI:619	0.000660669	0.00126598	0.000977359	0.00114773	0.000985615	0.000690129	0.00124412	0.00326814	0.00116862	0.00139347	0.00281159	0.00285129	3
maker-scaffold_3-augustus-gene-44.11-mRNA-1 protein Name:"Similar to Cysteine synthase (Spinacia oleracea)" AED:0.10 eAED:0.10 QI:14	0.00184687	0.00176949	0.00136608	0.00213894	0.000918414	0.00192922	0	0	0	0	0	0	3
augustus_masked-scaffold_3-processed-gene-47.2-mRNA-1 protein Name:"Similar to DRT102 DNA-damage-repair/toleration protein DRT102 (Arabidopsis thaliana)" AED:0.14 eAED:0.14 QI:0	0.0015665	0.00225131	0	0.00226779	0.00116849	0.00163635	0.00147496	0.00193726	0.00138544	0.00165202	0.00111108	0.00225355	3
maker-scaffold_3-augustus-gene-51.15-mRNA-1 protein Name:"Similar to LOX1.1 Lipoxygenase A (Solanum lycopersicum)" AED:0.15 eAED:0.15 QI:240	0.00110436	0.000705393	0.0021783	0.000213168	0.000183059	0.000192267	0	0	0	0	0	0	3
augustus_masked-scaffold_89-processed-gene-16.3-mRNA-1 protein Name:"Similar to RPN1A 26S proteasome non-ATPase regulatory subunit 2 1A (Arabidopsis thaliana)" AED:0.13 eAED:0.13 QI:0	0.000523429	0.000501499	0	0.000606206	0.00208233	0.00136692	0	0	0	0	0.000742513	0.000752998	3
maker-scaffold_1-augustus-gene-36.10-mRNA-1 protein Name:"Similar to TUBA Tubulin alpha chain (Prunus dulcis)" AED:0.13 eAED:0.13 QI:73	0.000722332	0	0	0.000418282	0.00107761	0.000754541	0	0	0	0	0	0	3
snap_masked-scaffold_1-processed-gene-38.2-mRNA-1 protein Name:"Similar to RPS9C 40S ribosomal protein S9-2 (Arabidopsis thaliana)" AED:0.03 eAED:0.03 QI:439	0.00235543	0.00225675	0.0034845	0	0.00117131	0	0.00443557	0.00291291	0.00416637	0	0.00334131	0.00338849	3
maker-scaffold_1-augustus-gene-65.17-mRNA-1 protein Name:"Similar to UDP-glucose 6-dehydrogenase (Glycine max)" AED:0.14 eAED:0.14 QI:0	0.00167206	0.000961207	0.000989425	0.000774596	0.000997783	0.00122264	0.00188923	0.00124068	0.000591522	0	0	0	3
maker-scaffold_1-augustus-gene-71.21-mRNA-1 protein Name:"Similar to ATPC ATP synthase subunit gamma, mitochondrial (Ipomoea batatas)" AED:0.04 eAED:0.04 QI:153	0.00100947	0.000967177	0.00298671	0.00116911	0.00200796	0.00105448	0	0	0	0	0	0	3
maker-scaffold_1-snap-gene-118.21-mRNA-1 protein Name:"Similar to 14-3-3-like protein (Lilium longiflorum)" AED:0.35 eAED:0.35 QI:0	0.00830797	0.00497494	0.00614518	0.00420955	0.00516425	0.00488162	0.0097781	0.00642143	0.00551079	0.00219038	0.00736582	0.0044819	3
maker-scaffold_1-augustus-gene-119.15-mRNA-1 protein Name:"Similar to PP2AA2 Serine/threonine-protein phosphatase 2A 65 kDa regulatory subunit A beta isoform (Arabidopsis thaliana)" AED:0.19 eAED:0.20 QI:3	0.000553747	0.000530547	0	0.000961978	0.000550736	0.000867658	0.00104278	0.000684807	0.000979488	0	0.00078552	0	3
maker-scaffold_1-augustus-gene-134.16-mRNA-1 protein Name:"Similar to RPS7 40S ribosomal protein S7 (Avicennia marina)" AED:0.27 eAED:0.27 QI:76	0.00340366	0.00163053	0.00251759	0	0	0.000888857	0	0.00210462	0	0	0	0	3
maker-scaffold_164-augustus-gene-5.20-mRNA-1 protein Name:"Similar to FIS1 Probable aldehyde dehydrogenase (Linum usitatissimum)" AED:0.09 eAED:0.09 QI:0	0.000607569	0.000582114	0	0.000703652	0.000302133	0.000634661	0.00228826	0.000751368	0.00107469	0	0	0	3
maker-scaffold_68-snap-gene-24.22-mRNA-1 protein Name:"Similar to ARA2 D-arabinose 1-dehydrogenase (Saccharomyces cerevisiae (strain ATCC 204508 / S288c))" AED:0.13 eAED:0.13 QI:0	0.00123593	0.0023683	0.00182837	0.00143138	0.000614604	0	0	0.00152845	0	0	0	0	3
maker-scaffold_131-augustus-gene-9.18-mRNA-1 protein Name:"Similar to ATP synthase subunit O, mitochondrial (Ipomoea batatas)" AED:0.15 eAED:0.15 QI:150	0.00133765	0.00256322	0.00197885	0.00387298	0.00332594	0.0041919	0	0	0	0	0	0	3
maker-scaffold_92-augustus-gene-18.32-mRNA-1 protein Name:"Similar to At3g47520 Malate dehydrogenase, chloroplastic (Arabidopsis thaliana)" AED:0.03 eAED:0.03 QI:0	0.00189349	0.00241888	0.00280113	0.00146196	0.00156933	0.00164827	0.00356569	0.00234164	0.00223285	0.00133124	0.00089534	0.00272395	3
maker-scaffold_174-augustus-gene-4.26-mRNA-1 protein Name:"Similar to RPS4D 40S ribosomal protein S4-3 (Arabidopsis thaliana)" AED:0.25 eAED:0.25 QI:0	0.00490641	0.00117521	0.00362914	0.00284116	0.00365979	0.0012813	0.00230985	0.00303382	0	0.00517425	0.00348	0.00176457	3
augustus_masked-scaffold_133-processed-gene-2.4-mRNA-1 protein Name:"Similar to MMDH Malate dehydrogenase, mitochondrial (Citrullus lanatus)" AED:0.02 eAED:0.02 QI:56	0.00185213	0.00177454	0.00273995	0.00482633	0.00460515	0.00386944	0.0052317	0.00343574	0.00327612	0.00390649	0.00262735	0.00399668	3
maker-scaffold_133-augustus-gene-6.23-mRNA-1 protein Name:"Similar to yajL Chaperone protein YajL (Salmonella typhimurium)" AED:0.02 eAED:0.02 QI:0	0.00186453	0.00119094	0.00367771	0.00179949	0.00154532	0.000973834	0.00351114	0.000768607	0.00329805	0.00262175	0.00352658	0.00357638	3
maker-scaffold_133-augustus-gene-10.19-mRNA-1 protein Name:"Similar to PPC16 Phosphoenolpyruvate carboxylase, housekeeping isozyme (Glycine max)" AED:0.15 eAED:0.15 QI:191	0.00202313	0.00161531	0.00249409	0.00351461	0.00268284	0.0029939	0	0.00250196	0.00238572	0.000711191	0.00143496	0.000970149	3
maker-scaffold_133-augustus-gene-13.20-mRNA-1 protein Name:"Similar to RPL8 60S ribosomal protein L8 (Solanum lycopersicum)" AED:0.02 eAED:0.02 QI:198	0.0012454	0	0	0.000721176	0.000619314	0.000650467	0	0.00154016	0	0	0	0	3
maker-scaffold_332-snap-gene-1.19-mRNA-1 protein Name:"Similar to PRS4 Ribose-phosphate pyrophosphokinase 4 (Spinacia oleracea)" AED:0.06 eAED:0.06 QI:144	0.00109814	0.00105213	0.00162453	0.000635902	0.000546084	0.00172066	0	0	0.00194243	0	0	0	3
maker-scaffold_191-augustus-gene-8.8-mRNA-1 protein Name:"Similar to KOB1 Probable voltage-gated potassium channel subunit beta (Oryza sativa subsp. japonica)" AED:0.02 eAED:0.02 QI:306	0.00297301	0.00379794	0.00293208	0.00229545	0.000985615	0.00258798	0.00186619	0.00245111	0	0.00209021	0.00281159	0	3
maker-scaffold_191-snap-gene-10.25-mRNA-1 protein Name:"Similar to PBA1 Proteasome subunit beta type-6 (Arabidopsis thaliana)" AED:0.01 eAED:0.01 QI:327	0.00625095	0.00598906	0.00462366	0.00361975	0.00155424	0.00326484	0	0.00386521	0.00552846	0	0	0	3
maker-scaffold_191-snap-gene-10.26-mRNA-1 protein Name:"Similar to PBA1 Proteasome subunit beta type-6 (Arabidopsis thaliana)" AED:0.02 eAED:0.02 QI:3	0.00503952	0.00482839	0.0074552	0.00145912	0.00125303	0.00263212	0.00474503	0.00311614	0.0089141	0.00531464	0.00714884	0.0036249	3
maker-scaffold_14-augustus-gene-13.12-mRNA-1 protein Name:"Similar to pepN Aminopeptidase N (Escherichia coli (strain K12))" AED:0.17 eAED:0.17 QI:0	0.000396402	0.000379794	0.00117283	0.000229545	0	0	0.000746475	0	0	0.000836083	0	0.000570258	3
maker-scaffold_14-snap-gene-32.21-mRNA-1 protein Name:"Similar to TUBB8 Tubulin beta-8 chain (Arabidopsis thaliana)" AED:0.29 eAED:0.29 QI:0	0.00658884	0.00420853	0.00649812	0.00317951	0.00163825	0.00286777	0.00206794	0.00271609	0.00194243	0.00231618	0.00311554	0.00157977	3
maker-scaffold_14-augustus-gene-64.17-mRNA-1 protein Name:"Similar to AAEL011136 ATPase ASNA1 homolog (Aedes aegypti)" AED:0.07 eAED:0.07 QI:0	0.000907959	0.000869919	0.00134319	0	0.000451511	0.000474223	0	0	0	0	0	0	3
maker-scaffold_14-augustus-gene-74.13-mRNA-1 protein Name:"Similar to ANS Leucoanthocyanidin dioxygenase (Malus domestica)" AED:0.04 eAED:0.04 QI:250	0.00181086	0.00260249	0.00133944	0.00104862	0.000900506	0.00189161	0	0	0	0	0	0	3
maker-scaffold_143-snap-gene-3.15-mRNA-1 protein Name:"Similar to wrbA Flavoprotein wrbA (Salmonella typhi)" AED:0.07 eAED:0.07 QI:49	0.00160123	0.00306829	0.00473754	0.00278168	0.00238878	0.00501789	0.00301532	0.00396041	0	0	0.00227143	0.00460701	3
maker-scaffold_82-snap-gene-10.36-mRNA-1 protein Name:"Similar to ALATS Alanyl-tRNA synthetase (Arabidopsis thaliana)" AED:0.16 eAED:0.16 QI:0	0.000545385	0.000522535	0.000806813	0.000631634	0.000542419	0.000284852	0	0.000674466	0.000964697	0	0	0.000784584	3
maker-scaffold_63-snap-gene-12.15-mRNA-1 protein Name:"Similar to Acy1 Aminoacylase-1 (Mus musculus)" AED:0.02 eAED:0.02 QI:275	0.00144466	0.000692069	0.00213716	0.00167313	0.00143681	0.00150908	0.00136024	0.000893293	0.00127769	0.00152353	0.00102467	0.00103914	3
maker-scaffold_63-augustus-gene-19.22-mRNA-1 protein Name:"Similar to At2g39795 Uncharacterized protein At2g39795, mitochondrial (Arabidopsis thaliana)" AED:0.05 eAED:0.05 QI:149	0.00121741	0.00116641	0	0	0.000605397	0	0.00229254	0.00150555	0.00215341	0.00256775	0.00172697	0.00175136	3
maker-scaffold_63-snap-gene-19.29-mRNA-1 protein Name:"Similar to PFP-ALPHA Pyrophosphate--fructose 6-phosphate 1-phosphotransferase subunit alpha (Ricinus communis)" AED:0.25 eAED:0.25 QI:0	0.00158047	0.0010095	0.00155871	0.000915204	0.00130989	0.0019261	0.000992073	0.00195453	0.00279559	0.00222233	0.00224198	0.00454728	3
maker-scaffold_171-snap-gene-11.31-mRNA-1 protein Name:"Similar to UBQLN1 Ubiquilin-1 (Homo sapiens)" AED:0.14 eAED:0.14 QI:476	0.000580445	0.000556127	0.00085868	0.00033612	0.000288644	0.000606328	0	0.000717824	0.00102671	0	0	0	3
maker-scaffold_231-snap-gene-0.25-mRNA-1 protein Name:"Similar to TUBA Tubulin alpha chain (Prunus dulcis)" AED:0.05 eAED:0.05 QI:282	0.00072073	0.000690534	0.00106621	0.000417355	0.00107522	0.000752868	0.00407168	0.00178262	0.00382456	0.0030403	0.0010224	0.00207367	3
maker-scaffold_369-augustus-gene-0.10-mRNA-1 protein Name:"Similar to NAD-dependent malic enzyme 62 kDa isoform, mitochondrial (Solanum tuberosum)" AED:0.36 eAED:0.36 QI:0	0.000987992	0.000946599	0.00146158	0.000572118	0	0.000516024	0	0	0	0	0	0	3
maker-scaffold_177-augustus-gene-10.18-mRNA-1 protein Name:"Similar to Xyl2 Beta-xylosidase/alpha-L-arabinofuranosidase 2 (Medicago sativa subsp. varia)" AED:0.06 eAED:0.06 QI:275	0.00126478	0.000403931	0.00249474	0.000488267	0.000209651	0.00110098	0	0	0	0	0	0	3
maker-scaffold_57-augustus-gene-3.7-mRNA-1 protein Name:"Similar to RPL13B 60S ribosomal protein L13-1 (Arabidopsis thaliana)" AED:0.31 eAED:0.31 QI:48	0.00157029	0	0	0.000909309	0.00156175	0.000820154	0	0	0	0	0	0	3
maker-scaffold_57-augustus-gene-11.19-mRNA-1 protein Name:"Similar to Phosphoglycerate kinase, chloroplastic (Nicotiana tabacum)" AED:0.03 eAED:0.03 QI:347	0.00200648	0	0.00197885	0.00154919	0.00166297	0.00209595	0	0	0.00236609	0	0.0028463	0	3
maker-scaffold_3359-augustus-gene-0.2-mRNA-1 protein Name:"Similar to EF1 Elongation factor 1-alpha (Manihot esculenta)" AED:0.00 eAED:0.00 QI:15	0.00254608	0.00162627	0.00251102	0.000982908	0.000844078	0.00221634	0.0015982	0.00209912	0	0.0035801	0.00361175	0.00366276	3
augustus_masked-scaffold_120-processed-gene-13.2-mRNA-1 protein Name:"Similar to Desiccation protectant protein Lea14 homolog (Glycine max)" AED:0.13 eAED:0.13 QI:311	0.00302841	0.00290153	0	0.00116911	0.00050199	0.000527242	0.00190096	0.00124839	0.00178559	0.00212916	0.00143199	0.00145221	3
maker-scaffold_180-augustus-gene-5.12-mRNA-1 protein Name:"Similar to PDI Protein disulfide-isomerase (Datisca glomerata)" AED:0.13 eAED:0.13 QI:0	0.00336258	0.0032217	0.00414535	0.00292076	0.00222953	0.0029271	0.00422144	0.00346536	0.00594786	0.00709229	0.00477	0.00483736	3
maker-scaffold_180-snap-gene-9.22-mRNA-1 protein Name:"Similar to Os01g0639100 DEAD-box ATP-dependent RNA helicase 2 (Oryza sativa subsp. japonica)" AED:0.20 eAED:0.20 QI:21	0.00100324	0.000961207	0.00148414	0	0	0	0	0	0	0	0	0	3
maker-scaffold_80-augustus-gene-22.11-mRNA-1 protein Name:"Similar to Citrate synthase, glyoxysomal (Cucurbita maxima)" AED:0.11 eAED:0.11 QI:7	0.000637352	0.000610649	0.000942864	0.000369072	0.000633886	0.000665772	0	0	0	0	0	0	3
maker-scaffold_38-snap-gene-5.13-mRNA-1 protein Name:"Similar to ADH2 Alcohol dehydrogenase class-3 (Arabidopsis thaliana)" AED:0.27 eAED:0.27 QI:727	0.00257976	0.00164778	0.00254424	0.000497955	0.000855243	0.000898263	0.00161934	0.00106344	0.00152106	0.00181373	0.00121984	0.00247414	3
maker-scaffold_38-augustus-gene-34.15-mRNA-1 protein Name:"Similar to RPL14B 60S ribosomal protein L14-2 (Arabidopsis thaliana)" AED:0.13 eAED:0.13 QI:0	0.00242574	0	0.00717702	0	0.00241255	0	0.00456798	0.00599973	0.00858149	0.00511633	0.00344105	0.00348964	3
maker-scaffold_38-augustus-gene-37.21-mRNA-1 protein Name:"Similar to Os02g0621700 Succinyl-CoA ligase [ADP-forming] subunit beta, mitochondrial (Oryza sativa subsp. japonica)" AED:0.09 eAED:0.09 QI:116	0.00231078	0.00147598	0.00341844	0.00133811	0.00153214	0.00160921	0.0014505	0.000952563	0.00272493	0	0	0	3
maker-scaffold_29-augustus-gene-18.24-mRNA-1 protein Name:"Similar to CMDH Malate dehydrogenase, cytoplasmic (Medicago sativa)" AED:0.10 eAED:0.10 QI:335	0.00587439	0.00375218	0.00724188	0.00566949	0.0048687	0.00409089	0.00553111	0.00484315	0.00692722	0.00206502	0.00416657	0.00422541	3
maker-scaffold_8-snap-gene-1.7-mRNA-1 protein Name:"Similar to Os07g0549700 Probable V-type proton ATPase subunit H (Oryza sativa subsp. japonica)" AED:0.16 eAED:0.16 QI:64	0.00382411	0	0	0.00221443	0.00190166	0.00199732	0	0	0	0	0	0	3
maker-scaffold_8-snap-gene-2.10-mRNA-1 protein Name:"Similar to Auxin-induced protein PCNT115 (Nicotiana tabacum)" AED:0.19 eAED:0.22 QI:0	0.000531996	0	0	0.000308064	0.000264551	0.000555718	0	0	0	0	0	0	3
maker-scaffold_8-augustus-gene-20.12-mRNA-1 protein Name:"Similar to Gdi1 Rab GDP dissociation inhibitor alpha (Rattus norvegicus)" AED:0.11 eAED:0.11 QI:263	0.000732093	0.000701421	0	0.0012718	0.00182028	0.000382369	0	0	0	0.00154412	0	0	3
maker-scaffold_8-augustus-gene-23.12-mRNA-1 protein Name:"Similar to Os03g0815200 Probable methylenetetrahydrofolate reductase (Oryza sativa subsp. japonica)" AED:0.19 eAED:0.19 QI:0	0.000470404	0	0	0.000272398	0.000935693	0.00122845	0	0	0	0	0	0	3
maker-scaffold_8-augustus-gene-27.8-mRNA-1 protein Name:"Similar to CBSX3 CBS domain-containing protein CBSX3, mitochondrial (Arabidopsis thaliana)" AED:0.26 eAED:0.26 QI:190	0.0126849	0.0106342	0.0117283	0.00550908	0.00315397	0.00414078	0.0029859	0.00392177	0.00841404	0	0.00449854	0.00228103	3
augustus_masked-scaffold_8-processed-gene-51.4-mRNA-1 protein Name:"Protein of unknown function" AED:0.00 eAED:0.01 QI:0	0.00126478	0.00121179	0.00374211	0.0014648	0.000628953	0.00132118	0	0.00156413	0.0022372	0.00266766	0.00179416	0	3
maker-scaffold_8-snap-gene-75.13-mRNA-1 protein Name:"Similar to PAG1 Proteasome subunit alpha type-3 (Oryza sativa subsp. japonica)" AED:0.12 eAED:0.12 QI:0	0.00215264	0.00206246	0	0.00124654	0.00214094	0.00112432	0.0040537	0.00266213	0	0	0	0	3
maker-scaffold_149-augustus-gene-9.18-mRNA-1 protein Name:"Similar to SUMO1 Small ubiquitin-related modifier 1 (Arabidopsis thaliana)" AED:0.31 eAED:0.31 QI:316	0.00325049	0.00311431	0.00480861	0.00188227	0.00161641	0.00169772	0.00612109	0.00401982	0	0	0	0	3
maker-scaffold_215-snap-gene-5.38-mRNA-1 protein Name:"Similar to PARC Probable glutathione S-transferase parC (Nicotiana tabacum)" AED:0.08 eAED:0.08 QI:274	0.00148424	0	0	0.000859484	0.00147617	0.00155043	0	0	0	0	0	0.00213521	3
augustus_masked-scaffold_224-processed-gene-6.1-mRNA-1 protein Name:"Similar to RABA2A Ras-related protein RABA2a (Arabidopsis thaliana)" AED:0.10 eAED:0.10 QI:267	0.00604743	0.00434555	0.00447312	0.00437737	0.00526273	0.00552745	0.00569404	0.00186968	0	0	0	0.00217494	3
maker-scaffold_224-snap-gene-7.22-mRNA-1 protein Name:"Similar to RPL27B 60S ribosomal protein L27-2 (Arabidopsis thaliana)" AED:0.45 eAED:0.45 QI:0	0.00631164	0.0060472	0	0.00182745	0.00313866	0.00164827	0.0118856	0	0.00558213	0.0066562	0.0044767	0.00453992	3
augustus_masked-scaffold_42-processed-gene-14.5-mRNA-1 protein Name:"Similar to ALDH2B7 Aldehyde dehydrogenase family 2 member B7, mitochondrial (Arabidopsis thaliana)" AED:0.16 eAED:0.16 QI:50	0.0030153	0.00173338	0.00356854	0.00244451	0.00119956	0.00157488	0.00113564	0.00149158	0.00213343	0.00127196	0.000855474	0	3
maker-scaffold_42-augustus-gene-33.20-mRNA-1 protein Name:"Similar to Enoyl-[acyl-carrier-protein] reductase [NADH], chloroplastic (Brassica napus)" AED:0.19 eAED:0.19 QI:428	0.00296173	0.00354705	0.00328606	0.000857526	0.000368203	0.000386724	0	0	0	0	0.00105034	0	3
maker-scaffold_42-snap-gene-44.37-mRNA-1 protein Name:"Similar to pod Peroxidase 15 (Ipomoea batatas)" AED:0.12 eAED:0.14 QI:165	0.000399324	0.000382593	0.000590738	0	0.000198576	0.00041713	0	0	0	0	0	0	3
maker-scaffold_253-snap-gene-0.20-mRNA-1 protein Name:"Similar to UGPA UTP--glucose-1-phosphate uridylyltransferase (Musa acuminata)" AED:0.35 eAED:0.35 QI:0	0.00275466	0.00395887	0.00611264	0.005583	0.00616427	0.0050356	0.00518737	0.00510994	0.00121813	0.00290504	0.00488454	0.00396281	3
maker-scaffold_28-augustus-gene-1.22-mRNA-1 protein Name:"Similar to PAE1 Proteasome subunit alpha type-5 (Glycine max)" AED:0.15 eAED:0.15 QI:306	0.00215264	0.00206246	0	0.00124654	0.00107047	0.00224863	0.0040537	0.00266213	0.00380768	0	0	0.00309677	3
maker-scaffold_28-augustus-gene-11.23-mRNA-1 protein Name:"Similar to CPN21 20 kDa chaperonin, chloroplastic (Arabidopsis thaliana)" AED:0.02 eAED:0.02 QI:284	0.00255944	0.00245221	0	0.000741051	0.00190914	0.000668393	0	0	0	0	0	0	3
maker-scaffold_28-snap-gene-29.26-mRNA-1 protein Name:"Similar to RPS3C 40S ribosomal protein S3-3 (Arabidopsis thaliana)" AED:0.29 eAED:0.29 QI:166	0.0013891	0.0013309	0.00205496	0.00241317	0.00276309	0.00290208	0.00261585	0.00171787	0.00245709	0.00585973	0.00197051	0.00199834	3
augustus_masked-scaffold_28-processed-gene-33.5-mRNA-1 protein Name:"Similar to gnd 6-phosphogluconate dehydrogenase, decarboxylating (Synechococcus elongatus (strain PCC 7942))" AED:0.01 eAED:0.01 QI:0	0.000656665	0.000629154	0.000971436	0	0	0	0	0	0	0	0	0	3
maker-scaffold_28-augustus-gene-41.24-mRNA-1 protein Name:"Similar to Eukaryotic initiation factor 4A-8 (Nicotiana tabacum)" AED:0.10 eAED:0.10 QI:347	0.00629636	0.00452442	0.00698587	0.00319029	0.00391382	0.0041107	0.00592842	0.00389328	0.00278431	0.00498006	0.0033494	0.00566116	3
maker-scaffold_28-snap-gene-53.26-mRNA-1 protein Name:"Similar to RPL22B 60S ribosomal protein L22-2 (Arabidopsis thaliana)" AED:0.01 eAED:0.01 QI:86	0.00262137	0.00502308	0.00775582	0	0.00260711	0	0	0.00648358	0.00927354	0.00552894	0.0074371	0.00754213	3
maker-scaffold_41-augustus-gene-27.17-mRNA-1 protein Name:"Similar to GAPN NADP-dependent glyceraldehyde-3-phosphate dehydrogenase (Nicotiana plumbaginifolia)" AED:0.07 eAED:0.07 QI:251	0.000664723	0.000636873	0.000983355	0.000384922	0.000661108	0.00104154	0	0	0	0	0	0	3
maker-scaffold_11-augustus-gene-5.22-mRNA-1 protein Name:"Similar to Os06g0508700 Probable methionyl-tRNA synthetase (Oryza sativa subsp. japonica)" AED:0.03 eAED:0.03 QI:133	0.00079669	0.00152662	0.00117858	0.000461341	0.000792357	0.000416107	0.00300054	0.000985249	0	0.00168036	0.00113015	0.00114611	3
maker-scaffold_11-augustus-gene-20.12-mRNA-1 protein Name:"Similar to HSC70-4 Heat shock cognate 70 kDa protein 4 (Arabidopsis thaliana)" AED:0.15 eAED:0.15 QI:0	0.00622917	0.00596819	0.00670189	0.00590259	0.00535048	0.00502808	0.00959753	0.00490222	0.00801337	0.00477762	0.00642648	0.00488793	3
augustus_masked-scaffold_11-processed-gene-29.1-mRNA-1 protein Name:"Similar to RPS15AA 40S ribosomal protein S15a-1 (Arabidopsis thaliana)" AED:0.33 eAED:0.33 QI:0	0.00500076	0.00239562	0.00369893	0.0057916	0.00373017	0.00522375	0	0	0.00884553	0	0.00354693	0.00359701	3
maker-scaffold_11-augustus-gene-35.16-mRNA-1 protein Name:"Similar to SAHH Adenosylhomocysteinase (Catharanthus roseus)" AED:0.02 eAED:0.02 QI:79	0.00402123	0.00385276	0	0.00349287	0.00266624	0.00280036	0	0	0	0.00141358	0.00190144	0	3
maker-scaffold_11-augustus-gene-36.18-mRNA-1 protein Name:"Similar to DHAR2 Glutathione S-transferase DHAR2 (Arabidopsis thaliana)" AED:0.05 eAED:0.05 QI:246	0.00459975	0.00440704	0.00907284	0.00355145	0.00457474	0.00160162	0.00866192	0.00568842	0.00542415	0	0.00435	0.00220572	3
augustus_masked-scaffold_11-processed-gene-51.2-mRNA-1 protein Name:"Similar to RPL4 60S ribosomal protein L4 (Prunus armeniaca)" AED:0.01 eAED:0.01 QI:0	0.00240184	0.00306829	0.00236877	0.00139084	0.00159252	0.000836314	0.00150766	0.000990103	0.00283231	0.00168864	0	0.00115175	3
augustus_masked-scaffold_11-processed-gene-74.1-mRNA-1 protein Name:"Similar to RPL12 60S ribosomal protein L12 (Prunus armeniaca)" AED:0.00 eAED:0.00 QI:0	0.00195813	0.00375218	0.00289675	0.00340169	0.00194748	0.00306816	0	0.00242158	0	0	0	0	3
augustus_masked-scaffold_32-processed-gene-40.8-mRNA-1 protein Name:"Similar to GRP23 Pentatricopeptide repeat-containing protein At1g10270 (Arabidopsis thaliana)" AED:0.01 eAED:0.02 QI:0	0.0010835	0.000519052	0.000801434	0.000313712	0	0.000282953	0	0	0	0	0	0	3
maker-scaffold_32-snap-gene-51.22-mRNA-1 protein Name:"Similar to RPT4B 26S protease regulatory subunit S10B homolog B (Arabidopsis thaliana)" AED:0.36 eAED:0.36 QI:281	0.0024625	0.00235933	0.00121429	0.0023766	0.0024491	0.00214358	0	0	0.00145192	0	0.00232879	0	3
maker-scaffold_37-augustus-gene-3.23-mRNA-1 protein Name:"Similar to Triosephosphate isomerase, cytosolic (Coptis japonica)" AED:0.34 eAED:0.34 QI:75	0.00128478	0	0.00190063	0	0.00255559	0.00268414	0.0024194	0.00158886	0.00227257	0.00270984	0.00182253	0.00184827	3
maker-scaffold_37-snap-gene-28.18-mRNA-1 protein Name:"Similar to chcA Clathrin heavy chain (Dictyostelium discoideum)" AED:0.20 eAED:0.20 QI:0	0.000271553	0	0	0.000786245	0.00121535	0.000850986	0.00102274	0.00100747	0.001441	0.000572755	0.000770427	0.000781306	3
augustus_masked-scaffold_37-processed-gene-30.1-mRNA-1 protein Name:"Similar to At2g44540 Endoglucanase 12 (Arabidopsis thaliana)" AED:0.11 eAED:0.11 QI:0	0.00134041	0.00385276	0.000991465	0	0.00066656	0.000350045	0.00126208	0.00165766	0.00118548	0.00141358	0.000950722	0.000964148	3
augustus_masked-scaffold_37-processed-gene-34.5-mRNA-1 protein Name:"Similar to ANS Leucoanthocyanidin dioxygenase (Malus domestica)" AED:0.07 eAED:0.07 QI:0	0.000892993	0	0	0.000517107	0.000444068	0.000466406	0.00168162	0.00110435	0	0	0	0	3
augustus_masked-scaffold_37-processed-gene-40.0-mRNA-1 protein Name:"Similar to RPL12 60S ribosomal protein L12 (Prunus armeniaca)" AED:0.19 eAED:0.19 QI:0	0.00195813	0	0.00289675	0.00340169	0.00292122	0.00204544	0	0.00242158	0	0	0	0	3
maker-scaffold_104-augustus-gene-13.12-mRNA-1 protein Name:"Similar to LYSRS Lysyl-tRNA synthetase (Solanum lycopersicum)" AED:0.12 eAED:0.12 QI:158	0.00105364	0.00050475	0.000779353	0.000305068	0.000523958	0.000275157	0	0.00065151	0.000931863	0	0	0.00075788	3
maker-scaffold_2-snap-gene-4.24-mRNA-1 protein Name:"Similar to GRF8 14-3-3-like protein GF14 kappa (Arabidopsis thaliana)" AED:0.05 eAED:0.05 QI:237	0.0065271	0.00250145	0.00772467	0.00302373	0.00259664	0.00272726	0	0	0	0	0	0	3
maker-scaffold_2-snap-gene-18.33-mRNA-1 protein Name:"Similar to PER17 Peroxidase 17 (Arabidopsis thaliana)" AED:0.08 eAED:0.08 QI:61	0.0019177	0.00275603	0.00141847	0	0	0.00150241	0	0	0	0	0.00136018	0	3
maker-scaffold_2-augustus-gene-24.23-mRNA-1 protein Name:"Similar to TFT7 14-3-3 protein 7 (Solanum lycopersicum)" AED:0.06 eAED:0.06 QI:398	0.00511889	0.00245221	0.00567946	0.00370525	0.00381829	0.00200518	0.00481976	0.00474782	0	0	0.00363071	0	3
maker-scaffold_2-augustus-gene-34.15-mRNA-1 protein Name:"Similar to AN3 Naringenin,2-oxoglutarate 3-dioxygenase (Fragment) (Petunia hybrida)" AED:0.01 eAED:0.01 QI:229	0.00262843	0.00335775	0	0.00355145	0.00174276	0.00274564	0	0	0	0	0	0	3
maker-scaffold_2-augustus-gene-45.18-mRNA-1 protein Name:"Similar to RPN11 26S proteasome non-ATPase regulatory subunit 14 (Arabidopsis thaliana)" AED:0.04 eAED:0.08 QI:579	0.00160123	0.00153414	0.00236877	0.00278168	0.00238878	0.00250894	0	0.00396041	0	0	0	0.00230351	3
maker-scaffold_2-augustus-gene-64.15-mRNA-1 protein Name:"Similar to PAB2 Polyadenylate-binding protein 2 (Arabidopsis thaliana)" AED:0.16 eAED:0.16 QI:609	0.00141531	0.000904009	0.00139582	0.000546377	0.000234602	0.000492806	0.000888402	0.00116686	0	0.000995048	0	0	3
maker-scaffold_2-augustus-gene-75.12-mRNA-1 protein Name:"Similar to CAD1 Probable cinnamyl alcohol dehydrogenase 1 (Aralia cordata)" AED:0.09 eAED:0.09 QI:404	0.00181592	0.000869919	0	0.00105155	0.000451511	0.000948446	0	0	0	0	0	0	3
maker-scaffold_2-augustus-gene-84.21-mRNA-1 protein Name:"Similar to LHP1 La protein homolog (Saccharomyces cerevisiae (strain ATCC 204508 / S288c))" AED:0.05 eAED:0.05 QI:396	0.000670205	0.00128425	0.00198293	0	0.00033328	0.000350045	0	0	0	0	0	0	3
snap_masked-scaffold_2-processed-gene-85.16-mRNA-1 protein Name:"Similar to ARA12 Subtilisin-like protease (Arabidopsis thaliana)" AED:0.01 eAED:0.01 QI:0	0.000432246	0.000414137	0.00127888	0.000250302	0	0.000451521	0	0	0	0	0	0	3
augustus_masked-scaffold_2-processed-gene-100.1-mRNA-1 protein Name:"Similar to ruvbl2 RuvB-like 2 (Xenopus laevis)" AED:0.25 eAED:0.25 QI:0	0.00208811	0.00200063	0.00205936	0.000806111	0.000692252	0.000727074	0	0.000860774	0	0	0	0	3
maker-scaffold_22-augustus-gene-1.20-mRNA-1 protein Name:"Similar to GAL1 Galactokinase (Arabidopsis thaliana)" AED:0.07 eAED:0.07 QI:430	0.00065271	0.000625364	0	0.000755932	0.00064916	0.000340907	0	0.000807192	0	0	0	0	3
maker-scaffold_22-snap-gene-19.26-mRNA-1 protein Name:"Similar to lpdA Dihydrolipoyl dehydrogenase (Synechocystis sp. (strain ATCC 27184 / PCC 6803 / N-1))" AED:0.13 eAED:0.13 QI:289	0.000567276	0	0	0.000328494	0.000564192	0.000296286	0	0.000701539	0	0	0	0	3
maker-scaffold_22-augustus-gene-23.19-mRNA-1 protein Name:"Similar to PUR5 Phosphoribosylformylglycinamidine cyclo-ligase, chloroplastic/mitochondrial (Vigna unguiculata)" AED:0.19 eAED:0.19 QI:292	0.000810597	0.000776636	0.00119915	0.000469394	0	0.000846742	0	0	0	0	0	0	3
augustus_masked-scaffold_22-processed-gene-33.3-mRNA-1 protein Name:"Similar to FUM1 Fumarate hydratase 1, mitochondrial (Arabidopsis thaliana)" AED:0.36 eAED:0.36 QI:0	0.00164166	0.00157288	0.00242859	0.000950641	0.000816368	0.000857433	0	0	0	0	0	0	3
maker-scaffold_22-augustus-gene-41.11-mRNA-1 protein Name:"Similar to RPL18C 60S ribosomal protein L18-3 (Arabidopsis thaliana)" AED:0.07 eAED:0.07 QI:344	0.00347646	0	0	0.00100656	0.00172878	0.00090787	0.00327331	0	0	0	0.00246578	0	3
maker-scaffold_22-augustus-gene-48.23-mRNA-1 protein Name:"Similar to RPL22B 60S ribosomal protein L22-2 (Arabidopsis thaliana)" AED:0.03 eAED:0.03 QI:108	0.00262137	0.00502308	0.00775582	0.00151796	0.00391067	0	0.00493637	0.00648358	0	0.00552894	0.0074371	0.0113132	3
maker-scaffold_117-snap-gene-10.15-mRNA-1 protein Name:"Similar to ABA2 Xanthoxin dehydrogenase (Arabidopsis thaliana)" AED:0.01 eAED:0.01 QI:138	0.00117346	0.0011243	0.00173596	0.00067952	0.000583541	0.000612894	0	0	0	0	0	0	3
maker-scaffold_192-augustus-gene-8.22-mRNA-1 protein Name:"Similar to ADH Alcohol dehydrogenase (Malus domestica)" AED:0.11 eAED:0.11 QI:254	0.000855393	0.000819555	0.00126542	0.000495334	0.000425371	0.000446768	0	0.00105785	0.00151305	0.00360836	0.00242684	0.00246112	3
maker-scaffold_192-augustus-gene-9.16-mRNA-1 protein Name:"Similar to ADH1 Alcohol dehydrogenase 1 (Solanum tuberosum)" AED:0.16 eAED:0.16 QI:54	0.000855393	0.00163911	0.00126542	0.000990668	0.000425371	0	0.00322163	0	0.00151305	0	0	0	3
maker-scaffold_21-augustus-gene-2.13-mRNA-1 protein Name:"Similar to Nucleoside diphosphate kinase B (Flaveria bidentis)" AED:0.07 eAED:0.07 QI:277	0.015374	0.00420853	0.00974718	0.00508721	0.00655301	0.00344132	0.0124076	0.0135805	0.0194243	0.0138971	0.0124622	0.0126382	3
augustus_masked-scaffold_21-processed-gene-21.0-mRNA-1 protein Name:"Similar to leuD 3-isopropylmalate dehydratase small subunit (Thermodesulfovibrio yellowstonii (strain ATCC 51303 / DSM 11347 / YP87))" AED:0.07 eAED:0.07 QI:0	0.00127972	0.00122611	0.00189315	0.000741051	0.000636381	0.000668393	0	0.00316521	0	0	0.00181536	0	3
maker-scaffold_21-snap-gene-25.25-mRNA-1 protein Name:"Similar to ERF1-3 Eukaryotic peptide chain release factor subunit 1-3 (Arabidopsis thaliana)" AED:0.08 eAED:0.08 QI:4134	0.000745526	0.000714291	0.00110289	0	0	0	0	0	0	0	0	0	3
maker-scaffold_21-snap-gene-42.23-mRNA-1 protein Name:"Similar to L-lactate dehydrogenase A (Hordeum vulgare)" AED:0.23 eAED:0.23 QI:1496	0.000931373	0.000892353	0.00137782	0	0	0	0	0	0	0	0	0	3
maker-scaffold_21-augustus-gene-68.21-mRNA-1 protein Name:"Similar to TMED2 Transmembrane emp24 domain-containing protein 2 (Homo sapiens)" AED:0.16 eAED:0.16 QI:0	0.00199417	0	0.00295007	0.00115477	0.000991662	0.00104154	0.00375527	0	0	0	0.00282884	0	3
maker-scaffold_165-snap-gene-4.11-mRNA-1 protein Name:"Similar to ilvH Acetolactate synthase small subunit (Cyanidium caldarium)" AED:0.13 eAED:0.17 QI:0	0.00185742	0.00177961	0.00274778	0.00215117	0.000923662	0.000970124	0.00349777	0.00229704	0.00328548	0	0.00263486	0.00267207	3
maker-scaffold_23-augustus-gene-9.19-mRNA-1 protein Name:"Similar to XYLA Xylose isomerase (Arabidopsis thaliana)" AED:0.09 eAED:0.09 QI:302	0.0006786	0.000650169	0.00100388	0.00157183	0.00202473	0.00141772	0.00127789	0.00251763	0.00120033	0.00143129	0.000962631	0.000976225	3
maker-scaffold_23-augustus-gene-27.13-mRNA-1 protein Name:"Similar to Os06g0701400 60S acidic ribosomal protein P3 (Oryza sativa subsp. japonica)" AED:0.01 eAED:0.01 QI:25	0.00273151	0.00523414	0.00404085	0.00158174	0.00271665	0.00285331	0	0.003378	0	0	0	0	3
maker-scaffold_23-augustus-gene-49.12-mRNA-1 protein Name:"Similar to DHAR2 Glutathione S-transferase DHAR2 (Arabidopsis thaliana)" AED:0.29 eAED:0.29 QI:218	0.0030665	0.00293803	0.00453642	0.00266359	0.00304983	0.00160162	0.00288731	0.00379228	0.00542415	0	0	0	3
maker-scaffold_23-augustus-gene-53.18-mRNA-1 protein Name:"Similar to DAPF Diaminopimelate epimerase, chloroplastic (Arabidopsis thaliana)" AED:0.37 eAED:0.37 QI:60	0.00181592	0.000869919	0	0.000525774	0.000451511	0.000474223	0	0	0	0	0.00128799	0	3
maker-scaffold_23-augustus-gene-54.32-mRNA-1 protein Name:"Similar to RABE1C Ras-related protein RABE1c (Arabidopsis thaliana)" AED:0.39 eAED:0.39 QI:0	0.00160916	0	0.0023805	0.00465908	0.00240061	0.00420227	0.00303024	0.00398002	0	0	0	0	3
augustus_masked-scaffold_23-processed-gene-56.0-mRNA-1 protein Name:"Similar to ADF2 Actin-depolymerizing factor 2 (Petunia hybrida)" AED:0.21 eAED:0.21 QI:0	0.0024625	0.00235933	0	0.00142596	0.0024491	0.00385845	0.00463719	0.00304532	0.00435575	0.00519385	0.00349318	0.00708503	3
maker-scaffold_23-snap-gene-62.19-mRNA-1 protein Name:"Similar to BC1G_09514 Leukotriene A-4 hydrolase (Botryotinia fuckeliana (strain B05.10))" AED:0.17 eAED:0.17 QI:0	0.00153809	0.00147365	0.00151691	0.000593776	0.000254954	0.000803336	0	0.00063404	0.000906876	0.00108137	0.000727287	0.000737558	3
augustus_masked-scaffold_23-processed-gene-64.1-mRNA-1 protein Name:"Similar to RPL4 60S ribosomal protein L4 (Prunus armeniaca)" AED:0.00 eAED:0.00 QI:0	0.00240184	0.00306829	0.00236877	0.00139084	0.00159252	0.000836314	0.00150766	0.000990103	0.00283231	0.00168864	0	0.00115175	3
maker-scaffold_79-augustus-gene-0.8-mRNA-1 protein Name:"Similar to PYRE-F Uridine 5'-monophosphate synthase (Arabidopsis thaliana)" AED:0.05 eAED:0.05 QI:44	0.000690126	0	0	0.00159853	0.00137275	0.0014418	0	0.000853464	0.00122072	0.0014556	0.000978981	0	3
maker-scaffold_79-snap-gene-3.22-mRNA-1 protein Name:"Similar to Annexin-like protein RJ4 (Fragaria ananassa)" AED:0.08 eAED:0.08 QI:89	0.00641545	0.00819555	0.00474534	0.00990668	0.00691228	0.00725998	0.00604055	0.00396692	0.00378263	0.00451045	0.00758389	0.00615279	3
maker-scaffold_212-augustus-gene-0.11-mRNA-1 protein Name:"Similar to PBG1 Proteasome subunit beta type-4 (Arabidopsis thaliana)" AED:0.04 eAED:0.04 QI:159	0.00161716	0.00154941	0	0.000936452	0.00160837	0.00168927	0	0	0	0	0	0	3
maker-scaffold_212-augustus-gene-1.18-mRNA-1 protein Name:"Similar to EF1 Elongation factor 1-alpha (Manihot esculenta)" AED:0.04 eAED:0.04 QI:22	0.00217182	0.00138722	0.00214192	0.000838427	0.000720004	0.00189055	0.00136327	0.00179056	0	0.00305385	0	0	3
maker-scaffold_212-augustus-gene-4.26-mRNA-1 protein Name:"Similar to At3g52300 ATP synthase subunit d, mitochondrial (Arabidopsis thaliana)" AED:0.22 eAED:0.22 QI:36	0.00193482	0.00185376	0	0.0011204	0.0019243	0.00303164	0	0	0	0	0	0	3
augustus_masked-scaffold_70-processed-gene-23.7-mRNA-1 protein Name:"Similar to TUBB2 Tubulin beta-2 chain (Eleusine indica)" AED:0.19 eAED:0.19 QI:487	0.00874572	0	0	0	0.00144969	0.00380654	0.00274488	0.00360522	0.00257829	0.00307439	0.00413543	0.00209691	3
maker-scaffold_70-augustus-gene-24.14-mRNA-1 protein Name:"Similar to SS Sucrose synthase (Glycine max)" AED:0.11 eAED:0.11 QI:455	0.000444056	0.000425452	0.000656913	0.000514281	0.000662463	0.000463857	0.00167243	0.000549155	0.00157093	0.000936596	0.000629918	0.000638814	3
maker-scaffold_102-augustus-gene-16.28-mRNA-1 protein Name:"Similar to ACO2 Aconitate hydratase 2, mitochondrial (Arabidopsis thaliana)" AED:0.12 eAED:0.12 QI:291	0.00365224	0.002863	0.00147353	0.00307623	0.00231151	0.00242779	0	0.00164242	0.000587293	0.000700294	0.000941982	0.000477642	3
maker-scaffold_61-snap-gene-6.22-mRNA-1 protein Name:"Similar to DHRS4 Dehydrogenase/reductase SDR family member 4 (Bos taurus)" AED:0.12 eAED:0.12 QI:193	0.00154052	0.00147598	0.00227896	0	0	0	0	0	0	0	0	0	3
maker-scaffold_61-augustus-gene-20.20-mRNA-1 protein Name:"Similar to RPS8 40S ribosomal protein S8 (Oryza sativa subsp. japonica)" AED:0.20 eAED:0.20 QI:0	0.00375057	0.00359344	0	0.0014479	0.00248678	0	0.0070628	0.00618433	0.00884553	0.00527376	0.00709385	0.00719403	3
augustus_masked-scaffold_161-processed-gene-11.3-mRNA-1 protein Name:"Similar to Psmd11 26S proteasome non-ATPase regulatory subunit 11 (Mus musculus)" AED:0.00 eAED:0.00 QI:0	0.000770259	0.000737988	0.00113948	0.000892071	0.00153214	0.000804606	0	0	0	0	0	0	3
augustus_masked-scaffold_112-processed-gene-9.1-mRNA-1 protein Name:"Similar to ARA12 Subtilisin-like protease (Arabidopsis thaliana)" AED:0.00 eAED:0.00 QI:0	0.000423241	0.000405509	0.00125224	0.000245087	0.00063141	0.000442114	0	0	0	0	0	0	3
maker-scaffold_49-augustus-gene-14.25-mRNA-1 protein Name:"Similar to THI1 Thiazole biosynthetic enzyme, chloroplastic (Citrus sinensis)" AED:0.00 eAED:0.00 QI:59	0.00091306	0	0	0.000528727	0.00136214	0.000953774	0	0	0	0	0	0	3
maker-scaffold_130-augustus-gene-8.21-mRNA-1 protein Name:"Similar to PGM1 2,3-bisphosphoglycerate-independent phosphoglycerate mutase (Mesembryanthemum crystallinum)" AED:0.20 eAED:0.20 QI:0	0.00108894	0.00208664	0.00161092	0.00157644	0.00162453	0.0011375	0.00307593	0.00134667	0.00192616	0.00229678	0.00154472	0.00156654	3
maker-scaffold_35-snap-gene-13.7-mRNA-1 protein Name:"Similar to CPN60-2 Chaperonin CPN60-2, mitochondrial (Cucurbita maxima)" AED:0.15 eAED:0.15 QI:275	0.00226121	0.00324972	0.00167256	0.00294616	0.00365449	0.00354306	0.00212908	0.0013982	0.00099993	0	0.000801914	0	3
maker-scaffold_35-augustus-gene-19.19-mRNA-1 protein Name:"Similar to ADH Alcohol dehydrogenase (Fragaria ananassa)" AED:0.17 eAED:0.17 QI:425	0.000846483	0	0.00125224	0.000490174	0	0	0	0.00104683	0	0.00357077	0.00120078	0.00121774	3
maker-scaffold_35-augustus-gene-20.19-mRNA-1 protein Name:"Similar to PBA1 Proteasome subunit beta type-6 (Arabidopsis thaliana)" AED:0.27 eAED:0.31 QI:27	0.00342157	0.00491733	0	0.00198134	0.000850742	0.00178707	0	0.00211569	0	0.00360836	0	0.00246112	3
maker-scaffold_47-snap-gene-4.7-mRNA-1 protein Name:"Similar to RH15 DEAD-box ATP-dependent RNA helicase 15 (Arabidopsis thaliana)" AED:0.06 eAED:0.06 QI:118	0.000759461	0	0.00112351	0.000439783	0.000377666	0.000396663	0.00143016	0.00093921	0.00134336	0	0	0	3
snap_masked-scaffold_47-processed-gene-5.11-mRNA-1 protein Name:"Similar to RPL28C 60S ribosomal protein L28-2 (Arabidopsis thaliana)" AED:0.40 eAED:0.40 QI:31	0.00359171	0.00516184	0.00531338	0.00207986	0.00267913	0.000937966	0.00338182	0.00222089	0.00317657	0.00378778	0.00254752	0.00258349	3
augustus_masked-scaffold_47-processed-gene-13.1-mRNA-1 protein Name:"Similar to PRO1 Profilin-1 (Ricinus communis)" AED:0.34 eAED:0.34 QI:265	0.00496259	0.00237734	0.00367069	0.00287369	0.0024678	0.00259194	0.00467259	0.00613712	0	0.0052335	0.0070397	0.00356956	3
augustus_masked-scaffold_33-processed-gene-3.0-mRNA-1 protein Name:"Similar to UGT73B2 UDP-glucosyl transferase 73B2 (Arabidopsis thaliana)" AED:0.01 eAED:0.01 QI:0	0.000655341	0.000627885	0.00193895	0.00113847	0.000325889	0.000684564	0.00123409	0.000810447	0.00115919	0	0	0	3
maker-scaffold_33-augustus-gene-28.15-mRNA-1 protein Name:"Similar to LYSA2 Diaminopimelate decarboxylase 2, chloroplastic (Arabidopsis thaliana)" AED:0.09 eAED:0.09 QI:0	0.00143827	0.00137801	0.0021277	0.000832863	0.000715225	0.000375601	0.00135422	0	0	0	0	0	3
maker-scaffold_33-augustus-gene-34.17-mRNA-1 protein Name:"Similar to PAF2 Proteasome subunit alpha type-1-B (Arabidopsis thaliana)" AED:0.07 eAED:0.07 QI:214	0.00124065	0.00118867	0.00367069	0.00143685	0.0012339	0.00129597	0.0023363	0.00306856	0.0021945	0	0.00175992	0.00178478	3
maker-scaffold_33-augustus-gene-35.17-mRNA-1 protein Name:"Similar to Isoflavone reductase homolog (Solanum tuberosum)" AED:0.07 eAED:0.07 QI:331	0.000961684	0.00184279	0.00142266	0.000556884	0.000478228	0.00100457	0	0.00118929	0	0	0	0	3
maker-scaffold_33-augustus-gene-50.20-mRNA-1 protein Name:"Similar to PGIC Glucose-6-phosphate isomerase, cytosolic (Spinacia oleracea)" AED:0.12 eAED:0.12 QI:423	0.00057227	0.000548294	0.000846586	0.000331385	0.000284579	0.000298894	0.00107766	0.000707714	0.00101225	0	0.000811796	0	3
augustus_masked-scaffold_0-processed-gene-7.0-mRNA-1 protein Name:"Similar to cct4 T-complex protein 1 subunit delta (Dictyostelium discoideum)" AED:0.00 eAED:0.00 QI:0	0.00121514	0.00116423	0	0.00105548	0.00120853	0.00158665	0	0.000751368	0	0	0.00086187	0	3
augustus_masked-scaffold_0-processed-gene-17.1-mRNA-1 protein Name:"Similar to 40S ribosomal protein S14 (Zea mays)" AED:0.31 eAED:0.31 QI:64	0.0128551	0.0158355	0.0108669	0.00638057	0.0073058	0.00479581	0.00345824	0.00681325	0.00649672	0.00387338	0.00260509	0.00264187	3
maker-scaffold_0-augustus-gene-25.21-mRNA-1 protein Name:"Similar to OPR3 12-oxophytodienoate reductase 3 (Solanum lycopersicum)" AED:0.03 eAED:0.03 QI:516	0.00162932	0.00156106	0.00120516	0.00188699	0.00202558	0.00170197	0	0.00100747	0	0	0	0	3
maker-scaffold_0-snap-gene-35.19-mRNA-1 protein Name:"Similar to PGM1 Phosphoglucomutase, cytoplasmic (Populus tremula)" AED:0.23 eAED:0.23 QI:433	0.00231352	0	0.0034225	0.00368416	0.00345141	0.00302085	0.00217832	0.00357635	0.0051153	0.00365972	0.00246139	0.00416025	3
maker-scaffold_0-snap-gene-73.13-mRNA-1 protein Name:"Similar to Pyruvate kinase, cytosolic isozyme (Glycine max)" AED:0.07 eAED:0.07 QI:282	0.000637352	0.000610649	0	0.00110722	0.000633886	0.000998658	0	0.000788199	0.00112737	0.00134429	0.000904118	0	3
maker-scaffold_0-snap-gene-73.14-mRNA-1 protein Name:"Similar to Alpha-galactosidase (Coffea arabica)" AED:0.11 eAED:0.11 QI:167	0.00253285	0.000808912	0.00124899	0.000488901	0.00125954	0.0013229	0	0.00104411	0.0014934	0	0.00119766	0	3
maker-scaffold_51-augustus-gene-12.15-mRNA-1 protein Name:"Similar to FRK2 Fructokinase-2 (Solanum habrochaites)" AED:0.05 eAED:0.05 QI:753	0.00501619	0.00288362	0.00296828	0.00290474	0.00199557	0.00366791	0	0.00124068	0	0	0	0	3
maker-scaffold_81-augustus-gene-26.13-mRNA-1 protein Name:"Similar to shmt1 Serine hydroxymethyltransferase 1 (Dictyostelium discoideum)" AED:0.11 eAED:0.11 QI:0	0.000647509	0.00124076	0.00095789	0.00187477	0.000965981	0.00101457	0	0	0.00229068	0.00273143	0.000918526	0	3
maker-scaffold_36-augustus-gene-11.23-mRNA-1 protein Name:"Similar to STI Heat shock protein STI (Glycine max)" AED:0.12 eAED:0.12 QI:0	0.000565303	0.000541619	0.00167256	0.0013094	0.00112446	0.000295255	0.00106454	0.000699099	0.00099993	0.00238465	0	0.000813238	3
maker-scaffold_46-augustus-gene-22.31-mRNA-1 protein Name:"Similar to 21D7 Probable 26S proteasome non-ATPase regulatory subunit 3 (Daucus carota)" AED:0.08 eAED:0.08 QI:0	0.000810597	0.000776636	0.00119915	0.000938788	0	0.000846742	0.00152646	0.00100245	0.00143381	0.0017097	0.00114988	0.00116611	3
snap_masked-scaffold_46-processed-gene-24.18-mRNA-1 protein Name:"Similar to CCT7 T-complex protein 1 subunit eta (Gallus gallus)" AED:0.12 eAED:0.12 QI:176	0.000723941	0.00138722	0.00107096	0.000838427	0.00180001	0.00264678	0.00136327	0.00268585	0.00128053	0.00152692	0.00102695	0	3
maker-scaffold_46-augustus-gene-27.29-mRNA-1 protein Name:"Similar to V-type proton ATPase subunit B 1 (Gossypium hirsutum)" AED:0.12 eAED:0.12 QI:0	0.00224688	0.00358792	0.00332392	0	0	0.00234708	0.00423117	0.0037049	0	0.0015797	0	0.00215489	3
maker-scaffold_46-augustus-gene-28.27-mRNA-1 protein Name:"Similar to ACO1 Aconitate hydratase 1 (Arabidopsis thaliana)" AED:0.06 eAED:0.06 QI:337	0.0010835	0	0	0.00167313	0.00143681	0.00150908	0.00136024	0.000893293	0	0.000761765	0	0.000519569	3
maker-scaffold_17-snap-gene-14.21-mRNA-1 protein Name:"Similar to purB Adenylosuccinate lyase (Pseudomonas aeruginosa)" AED:0.11 eAED:0.11 QI:0	0.00325049	0.00311431	0.00480861	0	0	0	0.00612109	0.00401982	0.0057496	0	0	0	3
maker-scaffold_17-augustus-gene-19.21-mRNA-1 protein Name:"Similar to PCNA Proliferating cell nuclear antigen (Nicotiana tabacum)" AED:0.11 eAED:0.11 QI:0	0.00122199	0.00117079	0	0.00070762	0.00121535	0.00127648	0	0	0	0	0	0	3
maker-scaffold_17-snap-gene-19.29-mRNA-1 protein Name:"Similar to RPL35AC 60S ribosomal protein L35a-3 (Arabidopsis thaliana)" AED:0.14 eAED:0.14 QI:39	0.00290223	0.00278063	0.0042934	0.0016806	0	0	0	0.00358912	0.00513357	0.00612132	0	0	3
maker-scaffold_17-augustus-gene-24.18-mRNA-1 protein Name:"Similar to At3g01520 Universal stress protein A-like protein (Arabidopsis thaliana)" AED:0.13 eAED:0.13 QI:244	0.00295499	0.00566238	0	0.00342231	0.00146946	0.00463014	0.00556463	0.00365438	0.0104538	0.00623262	0.00419182	0.00425102	3
maker-scaffold_17-snap-gene-49.22-mRNA-1 protein Name:"Similar to Triosephosphate isomerase, cytosolic (Coptis japonica)" AED:0.39 eAED:0.39 QI:0	0.00256956	0.00369286	0.00190063	0.0037199	0.00319448	0.00268414	0	0	0	0.00270984	0	0.00184827	3
maker-scaffold_338-augustus-gene-0.16-mRNA-1 protein Name:"Similar to SS Sucrose synthase (Glycine max)" AED:0.12 eAED:0.12 QI:0	0.00241972	0.00193195	0.00357961	0.00256885	0.00280766	0.00231698	0.00531609	0.00498737	0.00356675	0.00510363	0.00514876	0.00522147	3
snap_masked-scaffold_136-processed-gene-7.12-mRNA-1 protein Name:"Similar to RPL26A 60S ribosomal protein L26-1 (Arabidopsis thaliana)" AED:0.00 eAED:0.00 QI:0	0.00213848	0.00204889	0	0.00371501	0.00425371	0	0.00402703	0.00264462	0.00378263	0	0	0	3
maker-scaffold_136-augustus-gene-12.28-mRNA-1 protein Name:"Similar to FBA3 Probable fructose-bisphosphate aldolase 3, chloroplastic (Arabidopsis thaliana)" AED:0.10 eAED:0.10 QI:140	0.000827098	0.00158489	0.00367069	0.000957898	0.0008226	0.000431989	0	0.00102285	0.001463	0	0.00117328	0	3
maker-scaffold_136-snap-gene-15.43-mRNA-1 protein Name:"Similar to HACL 2-hydroxyacyl-CoA lyase (Arabidopsis thaliana)" AED:0.00 eAED:0.00 QI:277	0.000556591	0.00106654	0.00164678	0.000644613	0.000553565	0.000872115	0	0.000688325	0	0	0	0	3
maker-scaffold_88-augustus-gene-11.19-mRNA-1 protein Name:"Similar to RPL11A 60S ribosomal protein L11-1 (Arabidopsis thaliana)" AED:0.13 eAED:0.13 QI:81	0.00178599	0.00171116	0.00264209	0.00310264	0.00266441	0.00186562	0.00672648	0.00220869	0.00315912	0	0	0	3
maker-scaffold_100-augustus-gene-6.24-mRNA-1 protein Name:"Similar to trappc5 Trafficking protein particle complex subunit 5 (Dictyostelium discoideum)" AED:0.08 eAED:0.08 QI:306	0.00167551	0.00160531	0.00247866	0.000970242	0.0016664	0	0	0	0.00296371	0	0	0	3
maker-scaffold_100-augustus-gene-20.20-mRNA-1 protein Name:"Similar to Os02g0794700 Leucine aminopeptidase 2, chloroplastic (Oryza sativa subsp. japonica)" AED:0.05 eAED:0.05 QI:375	0.0016556	0.00158624	0.00326561	0.00191742	0.0016466	0.0023059	0.0031177	0.00272993	0.00390465	0.00349196	0.00391426	0.00396954	3
maker-scaffold_186-augustus-gene-1.22-mRNA-1 protein Name:"Similar to ATPB ATP synthase subunit beta, mitochondrial (Nicotiana plumbaginifolia)" AED:0.21 eAED:0.21 QI:78	0.010638	0.00792734	0.00961721	0.00547569	0.00558396	0.00524749	0.00667756	0.00803963	0.00418152	0.00623262	0.00754528	0.00595142	3
augustus_masked-scaffold_186-processed-gene-7.0-mRNA-1 protein Name:"Similar to GB1 Guanine nucleotide-binding protein subunit beta-like protein (Medicago sativa)" AED:0.00 eAED:0.00 QI:74	0.00443753	0.00212581	0.00164116	0	0.00331005	0.00289713	0.00626733	0.00137195	0.00588696	0.00467978	0	0.00159594	3
maker-scaffold_167-augustus-gene-4.13-mRNA-1 protein Name:"Similar to AFRR Monodehydroascorbate reductase (Solanum lycopersicum)" AED:0.11 eAED:0.11 QI:379	0.00374481	0.00358792	0.00110797	0.00433703	0.00372444	0.00312943	0.00141039	0.00185245	0.00132479	0.0015797	0.00106244	0.00107745	3
maker-scaffold_167-augustus-gene-11.41-mRNA-1 protein Name:"Similar to HSP70 Stromal 70 kDa heat shock-related protein, chloroplastic (Pisum sativum)" AED:0.15 eAED:0.15 QI:0	0.000764822	0	0	0.00177155	0.00228199	0.00199732	0.00144026	0	0	0	0	0	3
snap_masked-scaffold_76-processed-gene-3.12-mRNA-1 protein Name:"Similar to HSP17.9-D 17.9 kDa class II heat shock protein (Glycine max)" AED:0.00 eAED:0.00 QI:0	0.00208365	0.00199635	0	0.00120658	0.00103616	0.00108828	0	0	0	0	0	0	3
maker-scaffold_76-augustus-gene-8.18-mRNA-1 protein Name:"Similar to Acy1 Aminoacylase-1 (Mus musculus)" AED:0.06 eAED:0.06 QI:149	0.00072073	0.000690534	0.00106621	0.000417355	0.000716811	0.000752868	0	0	0	0	0	0	3
augustus_masked-scaffold_76-processed-gene-12.2-mRNA-1 protein Name:"Similar to ybdL Aminotransferase YbdL (Escherichia coli (strain K12))" AED:0.03 eAED:0.03 QI:0	0.000783251	0.000750436	0.0011587	0	0	0	0	0	0	0	0	0	3
augustus_masked-scaffold_196-processed-gene-9.3-mRNA-1 protein Name:"Similar to MUR1 GDP-mannose 4,6 dehydratase 2 (Arabidopsis thaliana)" AED:0.00 eAED:0.00 QI:0	0.0008622	0.00165215	0	0.000499276	0.000857511	0.00180129	0	0.00106626	0	0	0	0	3
maker-scaffold_156-snap-gene-11.26-mRNA-1 protein Name:"Similar to RuBisCO large subunit-binding protein subunit alpha, chloroplastic (Pisum sativum)" AED:0.12 eAED:0.12 QI:83	0.00377233	0.00542143	0.00558059	0.00327668	0.00218856	0.00262703	0.00591982	0.00233258	0.00444843	0.00397827	0.00267563	0.00271342	3
maker-scaffold_123-augustus-gene-1.16-mRNA-1 protein Name:"Similar to SAMT Salicylate O-methyltransferase (Clarkia breweri)" AED:0.13 eAED:0.13 QI:0	0.00177139	0.00169717	0.00393074	0.00205152	0.00176175	0.00138778	0.00333575	0.00219064	0.00156665	0	0	0	3
augustus_masked-scaffold_26-processed-gene-46.8-mRNA-1 protein Name:"Similar to RPL30 60S ribosomal protein L30 (Lupinus luteus)" AED:0.14 eAED:0.14 QI:181	0.00290223	0.00278063	0.0042934	0.0033612	0.00288644	0.00303164	0	0.00358912	0	0	0	0.00417511	3
maker-scaffold_26-augustus-gene-51.19-mRNA-1 protein Name:"Similar to Inositol-3-phosphate synthase (Sesamum indicum)" AED:0.09 eAED:0.09 QI:200	0.00382411	0.00488519	0.00377146	0.00147629	0.00158471	0.0023302	0	0.0015764	0.00112737	0	0	0	3
maker-scaffold_26-snap-gene-56.20-mRNA-1 protein Name:"Similar to Ergic3 Endoplasmic reticulum-Golgi intermediate compartment protein 3 (Mus musculus)" AED:0.39 eAED:0.39 QI:322	0.00165842	0.00158893	0	0.000960342	0.0016494	0.000866183	0	0	0	0	0	0	3
maker-scaffold_26-augustus-gene-57.14-mRNA-1 protein Name:"Similar to Loxhd1 Lipoxygenase homology domain-containing protein 1 (Mus musculus)" AED:0.01 eAED:0.01 QI:293	0.00184687	0.00176949	0.00273216	0.00106947	0.000918414	0.000964612	0	0.00228399	0.00326682	0.00389539	0.00261989	0.00265689	3
maker-scaffold_10-augustus-gene-3.23-mRNA-1 protein Name:"Similar to Aspartic proteinase (Cucurbita pepo)" AED:0.23 eAED:0.23 QI:440	0.000632392	0.000605897	0.000935527	0.0003662	0.000628953	0.000990886	0	0.000782066	0.0011186	0	0.000897082	0.000909751	3
maker-scaffold_10-snap-gene-12.19-mRNA-1 protein Name:"Similar to PYRB1 Aspartate carbamoyltransferase 1, chloroplastic (Pisum sativum)" AED:0.22 eAED:0.22 QI:0	0.00074382	0.000712657	0	0.000430725	0.000369888	0.000776988	0.00140071	0.000919867	0.0013157	0.0031377	0.00105515	0.00107005	3
maker-scaffold_10-augustus-gene-24.14-mRNA-1 protein Name:"Similar to grpE Protein grpE (Nitrobacter winogradskyi (strain Nb-255 / ATCC 25391))" AED:0.03 eAED:0.03 QI:1473	0.00213147	0.00510543	0.00157659	0.000617138	0.00052997	0.000556629	0.00200692	0.00131797	0.00188511	0.00224783	0.0015118	0.00153315	3
maker-scaffold_10-snap-gene-47.15-mRNA-1 protein Name:"Similar to HSP90-1 Heat shock protein 90-1 (Arabidopsis thaliana)" AED:0.17 eAED:0.17 QI:235	0.00123436	0.000788433	0	0	0.00102304	0	0.000774822	0.00101768	0.000727797	0	0	0.000591914	3
maker-scaffold_10-augustus-gene-71.13-mRNA-1 protein Name:"Similar to FPS1 Farnesyl pyrophosphate synthase 1 (Lupinus albus)" AED:0.27 eAED:0.27 QI:331	0.000931373	0	0	0.00215733	0.00231577	0.00243226	0	0.00230362	0	0.00196444	0	0.00133986	3
maker-scaffold_10-augustus-gene-73.16-mRNA-1 protein Name:"Similar to HSC80 Heat shock cognate protein 80 (Solanum lycopersicum)" AED:0.05 eAED:0.05 QI:301	0.00139506	0.00178215	0.00206378	0.00188496	0.00231246	0.000971512	0.00437846	0.00402557	0.00411273	0.00392325	0.00329829	0.00401384	3
maker-scaffold_10-snap-gene-97.14-mRNA-1 protein Name:"Similar to RABB1C Ras-related protein RABB1c (Arabidopsis thaliana)" AED:0.23 eAED:0.23 QI:0	0.00143827	0	0.0021277	0.000832863	0.00143045	0.00300481	0	0	0	0	0	0	3
maker-scaffold_67-snap-gene-1.15-mRNA-1 protein Name:"Similar to PGMP Phosphoglucomutase, chloroplastic (Arabidopsis thaliana)" AED:0.14 eAED:0.14 QI:481	0.00288676	0.00165949	0.00341642	0.00267463	0.00315817	0.00331703	0.00217446	0.002856	0	0	0.00245702	0	3
augustus_masked-scaffold_67-processed-gene-4.0-mRNA-1 protein Name:"Similar to 21 kDa protein (Daucus carota)" AED:0.04 eAED:0.04 QI:0	0.00155526	0.0014901	0.00230077	0	0	0	0	0	0	0	0	0	3
augustus_masked-scaffold_67-processed-gene-26.5-mRNA-1 protein Name:"Similar to UGT91A1 UDP-glycosyltransferase 91A1 (Arabidopsis thaliana)" AED:0.43 eAED:0.43 QI:0	0.000681445	0	0.00100809	0.000394606	0.00033887	0.000355916	0	0.000842729	0.00120537	0.00143729	0.000966667	0	3
maker-scaffold_324-snap-gene-0.12-mRNA-1 protein Name:"Similar to Npepps Puromycin-sensitive aminopeptidase (Mus musculus)" AED:0.13 eAED:0.13 QI:0	0.000936742	0.000897496	0.00138577	0.0027122	0.00232912	0.00342479	0.00352801	0.00173767	0.00331389	0.00395152	0.00332205	0.00336896	3
maker-scaffold_206-augustus-gene-7.15-mRNA-1 protein Name:"Similar to Peroxisomal (S)-2-hydroxy-acid oxidase (Spinacia oleracea)" AED:0.16 eAED:0.16 QI:24	0.000586732	0.0011243	0.000867979	0.00033976	0.000583541	0.000612894	0	0	0	0	0	0	3
maker-scaffold_162-snap-gene-12.19-mRNA-1 protein Name:"Similar to At1g54220 Dihydrolipoyllysine-residue acetyltransferase component 3 of pyruvate dehydrogenase complex, mitochondrial (Arabidopsis thaliana)" AED:0.14 eAED:0.14 QI:446	0.000570262	0.00109274	0.000843615	0.000990668	0.000567161	0.00148923	0	0.000705231	0	0	0.000808948	0.000820372	3
maker-scaffold_78-augustus-gene-18.10-mRNA-1 protein Name:"Similar to MSBP2 Membrane steroid-binding protein 2 (Arabidopsis thaliana)" AED:0.01 eAED:0.01 QI:143	0.00145111	0.00139032	0.0021467	0.0016806	0.00144322	0.00227373	0.00273263	0.00179456	0.00256678	0	0	0	3
maker-scaffold_239-augustus-gene-5.21-mRNA-1 protein Name:"Similar to Ist1 IST1 homolog (Rattus norvegicus)" AED:0.05 eAED:0.05 QI:385	0.000595328	0	0.000880697	0.000344738	0.000296046	0.000310937	0.00112108	0	0	0.00125566	0.000844506	0.000856432	3
snap_masked-scaffold_108-processed-gene-12.6-mRNA-1 protein Name:"Similar to RPL7B 60S ribosomal protein L7-2 (Arabidopsis thaliana)" AED:0.23 eAED:0.23 QI:68	0.00386964	0.00247167	0.00381635	0.00373466	0.00320716	0.0013474	0.00242901	0.0047855	0.00228159	0	0.00365953	0.0018556	3
maker-scaffold_12-augustus-gene-9.20-mRNA-1 protein Name:"Similar to ADK2 Adenosine kinase 2 (Arabidopsis thaliana)" AED:0.32 eAED:0.32 QI:212	0.00285967	0.00365315	0.00423045	0.00275993	0.00284412	0.00398292	0	0.00117883	0.0016861	0	0.0013522	0.0013713	3
maker-scaffold_12-augustus-gene-14.16-mRNA-1 protein Name:"Similar to RuBisCO large subunit-binding protein subunit alpha, chloroplastic (Pisum sativum)" AED:0.04 eAED:0.04 QI:338	0.00258797	0.00347137	0.00306281	0.00149862	0.00128695	0.00189236	0.00487348	0	0	0.0032751	0	0.00223381	3
augustus_masked-scaffold_12-processed-gene-25.0-mRNA-1 protein Name:"Similar to RuBisCO large subunit-binding protein subunit beta, chloroplastic (Pisum sativum)" AED:0.11 eAED:0.11 QI:386	0.00262985	0.0045354	0.00466855	0.00182745	0.00313866	0.00164827	0.0029714	0.00130091	0.00279107	0.00221873	0.00149223	0.00226996	3
maker-scaffold_12-augustus-gene-36.21-mRNA-1 protein Name:"Similar to ASP3 Aspartate aminotransferase, chloroplastic (Arabidopsis thaliana)" AED:0.06 eAED:0.06 QI:100	0.00141019	0.00135111	0	0.00204151	0.00140252	0.00147307	0	0	0	0	0	0	3
maker-scaffold_12-snap-gene-46.10-mRNA-1 protein Name:"Similar to ALDH2C4 Aldehyde dehydrogenase family 2 member C4 (Arabidopsis thaliana)" AED:0.07 eAED:0.07 QI:175	0.00199417	0	0.000983355	0.00115477	0.00132222	0.00138873	0	0.000822048	0	0	0	0	3
maker-scaffold_12-augustus-gene-46.8-mRNA-1 protein Name:"Similar to ALDH2C4 Aldehyde dehydrogenase family 2 member C4 (Arabidopsis thaliana)" AED:0.14 eAED:0.14 QI:0	0.00228908	0.00219318	0.00112878	0.00265108	0.00265607	0.0031882	0	0.000943619	0	0	0	0	3
maker-scaffold_12-augustus-gene-58.15-mRNA-1 protein Name:"Similar to aspC Aspartate aminotransferase (Aquifex aeolicus)" AED:0.01 eAED:0.01 QI:1128	0.000824998	0.000790434	0.00122046	0.000477733	0.000410256	0.000430893	0	0	0	0	0	0	3
maker-scaffold_12-augustus-gene-67.20-mRNA-1 protein Name:"Similar to RPT6A 26S protease regulatory subunit 8 homolog A (Arabidopsis thaliana)" AED:0.09 eAED:0.09 QI:66	0.00155526	0.0014901	0.00230077	0.00180121	0.000773401	0.000812305	0.00146438	0.00192336	0.0013755	0.00164016	0	0.00111869	3
snap_masked-scaffold_12-processed-gene-81.7-mRNA-1 protein Name:"Similar to PLD1 Phospholipase D alpha 1 (Ricinus communis)" AED:0.01 eAED:0.01 QI:392	0.000810597	0	0.00119915	0.00117348	0.00141083	0.0014818	0.000763229	0.000501224	0	0	0	0	3
maker-scaffold_2743-snap-gene-0.2-mRNA-1 protein Name:"Similar to SFGH S-formylglutathione hydrolase (Arabidopsis thaliana)" AED:0.61 eAED:0.61 QI:50	0.00315582	0.0030236	0.00466855	0.00182745	0.00156933	0.00164827	0.0118856	0.00390273	0.00558213	0.0066562	0.0044767	0.00453992	3
maker-scaffold_45-augustus-gene-14.15-mRNA-1 protein Name:"Similar to METE 5-methyltetrahydropteroyltriglutamate--homocysteine methyltransferase (Catharanthus roseus)" AED:0.19 eAED:0.19 QI:272	0.00339921	0.0024426	0.00440003	0.00492097	0.00422591	0.00377271	0.00400071	0.0031528	0.00375791	0	0.00301373	0.0042788	3
maker-scaffold_45-snap-gene-40.12-mRNA-1 protein Name:"Similar to At5g19510 Elongation factor 1-beta 2 (Arabidopsis thaliana)" AED:0.21 eAED:0.21 QI:138	0.00305211	0.00292424	0	0.000883695	0.000758877	0.000797051	0.00287375	0.00377448	0	0	0.00216479	0.00219536	3
snap_masked-scaffold_5-processed-gene-8.10-mRNA-1 protein Name:"Similar to CDC48 Cell division cycle protein 48 homolog (Glycine max)" AED:0.07 eAED:0.09 QI:297	0.00116089	0.000741502	0.00171736	0.00156856	0.00115458	0.00141476	0.000728702	0.000957099	0.00136895	0.00163235	0.00109786	0.00111336	3
maker-scaffold_5-snap-gene-10.29-mRNA-1 protein Name:"Similar to RFS Galactinol--sucrose galactosyltransferase (Pisum sativum)" AED:0.02 eAED:0.02 QI:0	0.00057227	0.000548294	0.000846586	0.000662771	0.000284579	0.000298894	0	0	0	0	0	0	3
maker-scaffold_5-snap-gene-39.21-mRNA-1 protein Name:"Similar to NDPK2 Nucleoside diphosphate kinase 2, chloroplastic (Nicotiana tabacum)" AED:0.05 eAED:0.05 QI:23	0.00142566	0.00136593	0.00210904	0.000825557	0.000708951	0.000744613	0.00268469	0.00176308	0.00252175	0.00300697	0	0	3
maker-scaffold_5-snap-gene-40.25-mRNA-1 protein Name:"Similar to G6PDH Glucose-6-phosphate 1-dehydrogenase, cytoplasmic isoform (Solanum tuberosum)" AED:0.26 eAED:0.26 QI:524	0.000627508	0	0	0.000726745	0.000312048	0.000655489	0	0	0	0	0	0	3
maker-scaffold_5-augustus-gene-41.14-mRNA-1 protein Name:"Similar to GAPC Glyceraldehyde-3-phosphate dehydrogenase, cytosolic (Antirrhinum majus)" AED:0.22 eAED:0.22 QI:0	0.0101578	0.0108136	0.0133572	0.00980349	0.00785754	0.00884228	0.0127523	0.0111662	0.0159711	0.0214246	0.0144094	0.0113656	3
augustus_masked-scaffold_5-processed-gene-54.3-mRNA-1 protein Name:"Similar to TIF3I1 Eukaryotic translation initiation factor 3 subunit I (Arabidopsis thaliana)" AED:0.28 eAED:0.28 QI:0	0.000997084	0.00286593	0.00147503	0.000577383	0.000495831	0.000520772	0	0	0.00176368	0.00210303	0.00141442	0.00143439	3
maker-scaffold_5-augustus-gene-62.11-mRNA-1 protein Name:"Similar to UPTG Alpha-1,4-glucan-protein synthase [UDP-forming] (Zea mays)" AED:0.04 eAED:0.04 QI:282	0.000880893	0.00168797	0.00260629	0.0025505	0.00131415	0.00276052	0.00663533	0.00326814	0.00311631	0.00185796	0.00249919	0.00253448	3
maker-scaffold_5-augustus-gene-66.10-mRNA-1 protein Name:"Similar to RPL7A 60S ribosomal protein L7a (Oryza sativa subsp. japonica)" AED:0.07 eAED:0.07 QI:88	0.00116505	0.00111624	0.00172351	0.000674649	0.00115872	0	0	0	0	0	0	0	3
maker-scaffold_5-augustus-gene-74.19-mRNA-1 protein Name:"Similar to SLC25A3 Phosphate carrier protein, mitochondrial (Bos taurus)" AED:0.10 eAED:0.10 QI:177	0.000876144	0	0	0.00050735	0.00043569	0.000457606	0	0	0	0	0	0	3
maker-scaffold_5-snap-gene-76.22-mRNA-1 protein Name:"Similar to CD4B ATP-dependent Clp protease ATP-binding subunit clpA homolog CD4B, chloroplastic (Solanum lycopersicum)" AED:0.16 eAED:0.16 QI:13	0.0010823	0.00172825	0.000533697	0.000626727	0.000358803	0.000565278	0.000679367	0.000446151	0.000638135	0.000760919	0.000511765	0	3
maker-scaffold_5-augustus-gene-83.13-mRNA-1 protein Name:"Similar to GLYRS-1 Glycyl-tRNA synthetase 1, mitochondrial (Arabidopsis thaliana)" AED:0.19 eAED:0.19 QI:0	0.000438072	0	0	0.000761025	0.000653535	0.000457606	0	0	0	0	0	0.000630205	3
maker-scaffold_5-augustus-gene-87.31-mRNA-1 protein Name:"Similar to CHS Chalcone synthase (Vitis vinifera)" AED:0.02 eAED:0.02 QI:302	0.000827098	0.000792445	0.00122356	0	0	0.000431989	0	0	0	0	0	0	3
maker-scaffold_56-augustus-gene-15.17-mRNA-1 protein Name:"Similar to BXL7 Probable beta-D-xylosidase 7 (Arabidopsis thaliana)" AED:0.06 eAED:0.06 QI:180	0.000789913	0.000756819	0.000584278	0.000228708	0.000196404	0.000206284	0.000743754	0.000488435	0	0	0	0	3
maker-scaffold_217-snap-gene-0.19-mRNA-1 protein Name:"Similar to Elongation factor 1-delta (Pimpinella brachycarpa)" AED:0.43 eAED:0.44 QI:0	0.00290223	0.00417095	0.0042934	0.0016806	0.00288644	0.00227373	0.00546526	0.00179456	0	0.00306066	0.00205848	0.00208755	3
maker-scaffold_77-augustus-gene-22.11-mRNA-1 protein Name:"Similar to 14-3-3-like protein (Pisum sativum)" AED:0.07 eAED:0.07 QI:353	0.00984998	0.00353899	0.00728577	0.00641683	0.00489821	0.0051446	0	0	0	0	0	0	3
maker-scaffold_77-snap-gene-24.28-mRNA-1 protein Name:"Similar to PER17 Peroxidase 17 (Arabidopsis thaliana)" AED:0.04 eAED:0.04 QI:414	0.00194059	0	0.0014354	0.00224749	0.00193004	0.00202713	0.00365438	0.00239989	0.00343259	0.00409306	0.00137642	0.00279171	3
maker-scaffold_72-augustus-gene-18.6-mRNA-1 protein Name:"Similar to Elongation factor 2 (Beta vulgaris)" AED:0.02 eAED:0.02 QI:0	0.00115813	0.00110961	0.00114219	0.00201193	0.00268762	0.00161303	0.00290788	0.00143224	0.00341425	0.00325695	0.00328575	0.00166608	3
maker-scaffold_72-augustus-gene-19.12-mRNA-1 protein Name:"Similar to Elongation factor 2 (Beta vulgaris)" AED:0.22 eAED:0.22 QI:102	0.00115676	0.0011083	0.00114083	0.00200954	0.00268443	0.00161112	0.00290443	0.00143054	0.0034102	0.00325309	0.00328185	0.0016641	3
augustus_masked-scaffold_59-processed-gene-5.0-mRNA-1 protein Name:"Similar to POPTRDRAFT_831870 Biotin carboxylase 1, chloroplastic (Populus trichocarpa)" AED:0.20 eAED:0.20 QI:668	0.000675778	0	0	0.000391324	0.000336052	0.00105887	0	0	0	0	0	0	3
augustus_masked-scaffold_59-processed-gene-11.0-mRNA-1 protein Name:"Similar to SFGH S-formylglutathione hydrolase (Arabidopsis thaliana)" AED:0.14 eAED:0.14 QI:0	0.00204434	0	0.00302428	0.00118382	0.00203322	0.00106775	0	0.00252819	0	0	0.0029	0.00294096	3
maker-scaffold_59-snap-gene-21.13-mRNA-1 protein Name:"Similar to sec31a Protein transport protein Sec31A (Danio rerio)" AED:0.05 eAED:0.05 QI:0	0.000420504	0.000402886	0.000622071	0.000243502	0.000836434	0.000439254	0	0.000520028	0	0	0.000596507	0	3
maker-scaffold_20-snap-gene-48.17-mRNA-1 protein Name:"Similar to RH53 DEAD-box ATP-dependent RNA helicase 53 (Arabidopsis thaliana)" AED:0.07 eAED:0.08 QI:392	0.000500076	0.000479125	0.000739786	0.00057916	0.000248678	0.000522375	0	0	0	0	0	0	3
maker-scaffold_95-augustus-gene-0.10-mRNA-1 protein Name:"Similar to CBSX3 CBS domain-containing protein CBSX3, mitochondrial (Arabidopsis thaliana)" AED:0.43 eAED:0.43 QI:0	0.00634243	0.0060767	0	0.0045909	0.00315397	0.00331262	0	0	0	0	0	0	3
maker-scaffold_34-augustus-gene-25.9-mRNA-1 protein Name:"Similar to At1g62020 Coatomer subunit alpha-1 (Arabidopsis thaliana)" AED:0.04 eAED:0.04 QI:241	0.000266871	0.000255691	0.000394795	0	0.000796261	0	0.00150766	0.00165017	0.00188821	0.00056288	0.00113571	0.000383918	3
augustus_masked-scaffold_34-processed-gene-46.0-mRNA-1 protein Name:"Similar to GAOA Galactose oxidase (Gibberella zeae (strain PH-1 / FGSC 9075 / NRRL 31084))" AED:0.00 eAED:0.00 QI:0	0.000590999	0.000566238	0	0.00102669	0.000587785	0.000926028	0	0	0	0	0	0	3
maker-scaffold_135-augustus-gene-13.27-mRNA-1 protein Name:"Similar to Pyruvate kinase isozyme A, chloroplastic (Ricinus communis)" AED:0.04 eAED:0.04 QI:427	0.000556591	0.000533272	0.000823392	0.000966919	0.000830347	0.00116282	0.00209626	0.000688325	0	0	0	0	3
maker-scaffold_105-augustus-gene-5.27-mRNA-1 protein Name:"Similar to RPS5 40S ribosomal protein S5 (Fragment) (Cicer arietinum)" AED:0.03 eAED:0.03 QI:283	0.00165	0.00158087	0	0.000955467	0.000820512	0.000861786	0	0	0	0	0.00234061	0	3
maker-scaffold_105-augustus-gene-11.15-mRNA-1 protein Name:"Similar to GDH1 Glutamate dehydrogenase 1 (Arabidopsis thaliana)" AED:0.16 eAED:0.16 QI:172	0.00445273	0.00426618	0.00439142	0.00257845	0.00147617	0.00232564	0.00279502	0.00183553	0.00131269	0.00156527	0	0	3
maker-scaffold_195-snap-gene-8.23-mRNA-1 protein Name:"Similar to PFP-BETA Pyrophosphate--fructose 6-phosphate 1-phosphotransferase subunit beta (Ricinus communis)" AED:0.26 eAED:0.26 QI:213	0.00247186	0.00177622	0	0.00178923	0.00122921	0.0016138	0	0.000764224	0	0	0	0	3
maker-scaffold_173-augustus-gene-2.19-mRNA-1 protein Name:"Similar to cct3 T-complex protein 1 subunit gamma (Xenopus laevis)" AED:0.27 eAED:0.27 QI:61	0.00274999	0.00158087	0.00325456	0.00127396	0.00136752	0.000861786	0.00207144	0.00272069	0.00291858	0.00116005	0.00234061	0.00237366	3
maker-scaffold_173-snap-gene-8.17-mRNA-1 protein Name:"Similar to At3g01520 Universal stress protein A-like protein (Arabidopsis thaliana)" AED:0.01 eAED:0.01 QI:287	0.00181592	0	0	0.00105155	0.000903022	0.000948446	0	0	0	0	0	0	3
augustus_masked-scaffold_43-processed-gene-0.1-mRNA-1 protein Name:"Similar to PAD1 Proteasome subunit alpha type-7 (Cicer arietinum)" AED:0.02 eAED:0.02 QI:77	0.00370779	0.00355245	0.0054851	0.00214708	0.00245842	0.00193656	0.00465482	0.00305689	0.00437232	0.0052136	0.00350647	0.00355598	3
augustus_masked-scaffold_43-processed-gene-10.3-mRNA-1 protein Name:"Similar to V-type proton ATPase subunit B 1 (Gossypium hirsutum)" AED:0.20 eAED:0.20 QI:0	0.00200236	0.00319744	0.00296218	0.00309202	0.00199147	0.00209164	0.00377069	0.0033017	0	0.00140778	0.000946818	0.00192038	3
augustus_masked-scaffold_43-processed-gene-11.0-mRNA-1 protein Name:"Similar to SMT2 24-methylenesterol C-methyltransferase 2 (Arabidopsis thaliana)" AED:0.00 eAED:0.00 QI:0	0.00180083	0.00172538	0.00266405	0.00260702	0.000447759	0.00188113	0.00339119	0.00445409	0.00159269	0.00379827	0.00255457	0.00259065	3
maker-scaffold_43-snap-gene-16.19-mRNA-1 protein Name:"Similar to CCT2 T-complex protein 1 subunit beta (Homo sapiens)" AED:0.04 eAED:0.04 QI:220	0.000616792	0.000590951	0	0.0010715	0.000613438	0.000644295	0	0	0	0	0	0	3
maker-scaffold_43-augustus-gene-25.27-mRNA-1 protein Name:"Similar to CAT1 Catalase isozyme 1 (Gossypium hirsutum)" AED:0.04 eAED:0.04 QI:341	0.000660669	0.00063299	0.000977359	0.000382575	0.00131415	0.00103519	0.00124412	0	0.00116862	0	0	0	3
maker-scaffold_96-snap-gene-17.22-mRNA-1 protein Name:"Similar to KAO2 Ent-kaurenoic acid oxidase 2 (Arabidopsis thaliana)" AED:0.09 eAED:0.09 QI:244	0.000660669	0	0	0.00076515	0.00131415	0.000345065	0	0.00163407	0	0	0	0	3
maker-scaffold_96-snap-gene-18.22-mRNA-1 protein Name:"Similar to Pyruvate kinase isozyme G, chloroplastic (Nicotiana tabacum)" AED:0.06 eAED:0.06 QI:248	0.00110186	0.0010557	0.000815018	0.000319029	0.000273968	0.000575498	0.00103747	0.00136265	0.000974508	0	0.000781526	0.000792562	3
maker-scaffold_307-snap-gene-3.18-mRNA-1 protein Name:"Similar to SOD1 Superoxide dismutase [Cu-Zn] (Ananas comosus)" AED:0.19 eAED:0.19 QI:197	0.00331683	0.00317787	0	0.00192068	0.000824698	0.000866183	0	0	0	0	0	0	3
augustus_masked-scaffold_1382-processed-gene-0.0-mRNA-1 protein Name:"Similar to At5g16450 Regulator of ribonuclease-like protein 2 (Arabidopsis thaliana)" AED:0.01 eAED:0.01 QI:0	0.00198201	0.00569691	0.00586415	0.00114773	0.00295685	0.00414078	0.00746475	0.00490222	0.0070117	0.00836083	0.00562317	0.00285129	3
maker-scaffold_109-augustus-gene-14.21-mRNA-1 protein Name:"Similar to EMB2731 UPF0172 protein At5g55940 (Arabidopsis thaliana)" AED:0.03 eAED:0.03 QI:250	0.00160916	0.00154174	0.0023805	0	0	0.000840454	0	0	0	0	0	0	3
maker-scaffold_9-snap-gene-10.22-mRNA-1 protein Name:"Similar to CHI Chalcone--flavonone isomerase (Verbena hybrida)" AED:0.29 eAED:0.31 QI:0	0.000950437	0	0	0.000550371	0.000472634	0.000496409	0	0	0	0	0	0	3
augustus_masked-scaffold_9-processed-gene-67.3-mRNA-1 protein Name:"Similar to LPD1 Dihydrolipoyl dehydrogenase 1, mitochondrial (Arabidopsis thaliana)" AED:0.02 eAED:0.02 QI:0	0.00127721	0	0	0.00221879	0.00127026	0.00133416	0	0	0	0	0	0	3
augustus_masked-scaffold_201-processed-gene-6.2-mRNA-1 protein Name:"Similar to GDCST Aminomethyltransferase, mitochondrial (Solanum tuberosum)" AED:0.07 eAED:0.07 QI:368	0.00159729	0	0	0.000924948	0.000794304	0.00041713	0	0	0	0	0	0	3
augustus_masked-scaffold_115-processed-gene-3.0-mRNA-1 protein Name:"Similar to Enolase (Ricinus communis)" AED:0.23 eAED:0.24 QI:1097	0.00219134	0.00209954	0.00324176	0.00338386	0.00326914	0.00267057	0	0	0	0	0	0	3
maker-scaffold_71-snap-gene-13.29-mRNA-1 protein Name:"Similar to ALDH10A9 Betaine aldehyde dehydrogenase 2, mitochondrial (Arabidopsis thaliana)" AED:0.15 eAED:0.15 QI:94	0.000715968	0.000685971	0.00105916	0.00165839	0.00106811	0.00149579	0	0.00265627	0	0	0	0	3
augustus_masked-scaffold_71-processed-gene-15.10-mRNA-1 protein Name:"Similar to Sec13 Protein SEC13 homolog (Mus musculus)" AED:0.14 eAED:0.14 QI:309	0.0010799	0.00103465	0.00159754	0.000625339	0.000537013	0.00112805	0.00203359	0.00133549	0	0	0	0.00155353	3
maker-scaffold_71-snap-gene-16.27-mRNA-1 protein Name:"Similar to Pyruvate dehydrogenase E1 component subunit alpha, mitochondrial (Solanum tuberosum)" AED:0.10 eAED:0.10 QI:192	0.00110938	0	0	0.000642413	0.000551675	0.00115885	0	0	0	0	0	0	3
maker-scaffold_4-snap-gene-2.28-mRNA-1 protein Name:"Similar to OMR1 Threonine dehydratase biosynthetic, chloroplastic (Arabidopsis thaliana)" AED:0.07 eAED:0.07 QI:0	0.00101261	0.000485095	0.000749004	0.000586377	0.000251777	0.000793326	0	0	0	0	0	0	3
maker-scaffold_4-augustus-gene-6.21-mRNA-1 protein Name:"Similar to Pyruvate kinase, cytosolic isozyme (Solanum tuberosum)" AED:0.16 eAED:0.16 QI:298	0.00308396	0.0023638	0.00456225	0.00250017	0.00306719	0.00257718	0.00464599	0.00305109	0.00436402	0.00650463	0.00612467	0.00354924	3
augustus_masked-scaffold_4-processed-gene-11.1-mRNA-1 protein Name:"Similar to PRXIIE Peroxiredoxin-2E, chloroplastic (Arabidopsis thaliana)" AED:0.01 eAED:0.01 QI:0	0.00143194	0.00274389	0	0.000829194	0.000712074	0.000747893	0	0	0	0	0	0	3
maker-scaffold_4-snap-gene-12.21-mRNA-1 protein Name:"Similar to ENO1 Enolase 1 (Hevea brasiliensis)" AED:0.26 eAED:0.26 QI:261	0.00656665	0.00692069	0.00680005	0.00836564	0.00718404	0.00617352	0.0160756	0.0162417	0.0197461	0.0221604	0.0158358	0.0217274	3
maker-scaffold_4-augustus-gene-24.11-mRNA-1 protein Name:"Similar to 60S acidic ribosomal protein P2 (Parthenium argentatum)" AED:0.05 eAED:0.05 QI:0	0.00357197	0.00342232	0.00528418	0.00206843	0.00177627	0.00186562	0.00672648	0.00441738	0.00631824	0.00753394	0.00506704	0.00513859	3
maker-scaffold_4-snap-gene-25.27-mRNA-1 protein Name:"Similar to At1g06690 Uncharacterized oxidoreductase At1g06690, chloroplastic (Arabidopsis thaliana)" AED:0.16 eAED:0.16 QI:0	0.000844284	0.000808912	0	0.000488901	0.000419846	0.000881931	0.00158989	0.00104411	0.0014934	0.00178075	0.00119766	0.00121458	3
maker-scaffold_4-augustus-gene-28.10-mRNA-1 protein Name:"Similar to argS Arginyl-tRNA synthetase (Synechococcus elongatus (strain PCC 7942))" AED:0.10 eAED:0.10 QI:345	0.000503952	0.000482839	0.00074552	0.0011673	0.00100242	0.00105285	0.00189801	0.00249291	0.00267423	0.00318878	0.00142977	0.00217494	3
maker-scaffold_4-snap-gene-55.17-mRNA-1 protein Name:"Similar to UEV1C Ubiquitin-conjugating enzyme E2 variant 1C (Arabidopsis thaliana)" AED:0.20 eAED:0.20 QI:0	0.00222637	0.00426618	0	0.00257845	0.00332139	0.00232564	0	0.0027533	0.00393808	0	0.00315822	0	3
maker-scaffold_4-augustus-gene-78.13-mRNA-1 protein Name:"Similar to 60S acidic ribosomal protein P0 (Glycine max)" AED:0.20 eAED:0.20 QI:293	0.00101578	0.000973222	0.00150269	0.00117642	0.00101026	0.00106107	0.00191284	0	0	0	0	0.00146129	3
maker-scaffold_4-augustus-gene-80.10-mRNA-1 protein Name:"Similar to DDB_G0282179 Putative phosphatidylglycerol/phosphatidylinositol transfer protein DDB_G0282179 (Dictyostelium discoideum)" AED:0.04 eAED:0.04 QI:0	0.00312547	0.00299453	0.00462366	0	0.00077712	0	0	0	0	0	0	0	3
maker-scaffold_4-snap-gene-95.18-mRNA-1 protein Name:"Similar to PIP Proline iminopeptidase (Arabidopsis thaliana)" AED:0.17 eAED:0.17 QI:0	0.00183126	0.000877271	0.00135454	0.00106043	0.000910653	0.00047823	0	0.00226469	0.0016196	0	0.00259775	0.00131722	3
snap_masked-scaffold_52-processed-gene-7.19-mRNA-1 protein Name:"Similar to UGT73B4 UDP-glycosyltransferase 73B4 (Arabidopsis thaliana)" AED:0.13 eAED:0.13 QI:0	0.000827098	0.000792445	0.00122356	0.000478949	0.0008226	0.000863979	0.00155753	0.00306856	0.001463	0.0017445	0	0	3
maker-scaffold_73-snap-gene-26.16-mRNA-1 protein Name:"Similar to NSF Vesicle-fusing ATPase (Arabidopsis thaliana)" AED:0.15 eAED:0.15 QI:0	0.00265889	0.00191062	0.000983355	0.000769844	0.00132222	0.000694363	0.00125176	0.0016441	0.00117579	0	0.000942945	0.000956261	3
snap_masked-scaffold_6-processed-gene-21.20-mRNA-1 protein Name:"Similar to PRXIIB Peroxiredoxin-2B (Arabidopsis thaliana)" AED:0.05 eAED:0.05 QI:363	0.00200648	0.00384483	0	0.00348568	0.00199557	0.00209595	0.00377845	0.00248137	0.00354913	0	0.0028463	0.00288649	3
maker-scaffold_6-augustus-gene-26.25-mRNA-1 protein Name:"Similar to Aspartate aminotransferase, cytoplasmic (Daucus carota)" AED:0.10 eAED:0.10 QI:159	0.00153325	0.00220352	0.00113411	0.00266359	0.00190614	0.00280284	0.00144365	0.00284421	0.00542415	0	0	0.00330857	3
maker-scaffold_6-snap-gene-26.29-mRNA-1 protein Name:"Similar to v1g169424 Eukaryotic translation initiation factor 3 subunit L (Nematostella vectensis)" AED:0.14 eAED:0.15 QI:142	0.000623895	0.000597756	0.000922957	0.00036128	0.000620502	0.000651715	0.00117487	0	0	0	0.000885029	0.000897528	3
maker-scaffold_6-augustus-gene-32.21-mRNA-1 protein Name:"Similar to TUFA Elongation factor Tu, mitochondrial (Arabidopsis thaliana)" AED:0.23 eAED:0.23 QI:201	0.00144466	0.00138414	0	0.000418282	0.000718404	0.000754541	0	0	0	0	0	0	3
maker-scaffold_6-augustus-gene-58.14-mRNA-1 protein Name:"Similar to strap Serine-threonine kinase receptor-associated protein (Dictyostelium discoideum)" AED:0.03 eAED:0.03 QI:602	0.000928712	0	0.00137389	0.000537791	0.000461831	0.000970124	0	0.00114852	0	0	0	0.00133603	3
maker-scaffold_6-augustus-gene-60.15-mRNA-1 protein Name:"Similar to RAN1B GTP-binding nuclear protein Ran1B (Fragment) (Lotus japonicus)" AED:0.14 eAED:0.14 QI:396	0.00250038	0.00239562	0.00369893	0.0028958	0.00248678	0.00130594	0	0.00309217	0	0	0	0.00359701	3
maker-scaffold_75-snap-gene-1.18-mRNA-1 protein Name:"Similar to HMGS Hydroxymethylglutaryl-CoA synthase (Arabidopsis thaliana)" AED:0.23 eAED:0.23 QI:131	0.00136863	0.000655644	0.00101234	0.000792535	0.000340297	0.000714829	0.0025773	0.00169255	0.00121044	0.00288669	0.000970737	0.00295334	3
maker-scaffold_75-augustus-gene-19.27-mRNA-1 protein Name:"Similar to KDSA 2-dehydro-3-deoxyphosphooctonate aldolase (Pisum sativum)" AED:0.10 eAED:0.10 QI:59	0.00270874	0.00259526	0.00200359	0.000784279	0.00134701	0.00353691	0.00255046	0.00334985	0	0	0	0	3
maker-scaffold_169-snap-gene-11.33-mRNA-1 protein Name:"Similar to FTA Protein farnesyltransferase/geranylgeranyltransferase type-1 subunit alpha (Pisum sativum)" AED:0.14 eAED:0.14 QI:0	0	0.00124076	0	0.000749908	0.000643988	0.000676382	0	0.00160152	0	0	0	0	3
augustus_masked-scaffold_91-processed-gene-7.2-mRNA-1 protein Name:"Similar to 13S globulin basic chain (Fagopyrum esculentum)" AED:0.46 eAED:0.46 QI:0	0	0.00097019	0.00149801	0	0	0	0.00572065	0.00500912	0.0035823	0.00854316	0.0057458	0.00874041	3
augustus_masked-scaffold_30-processed-gene-28.0-mRNA-1 protein Name:"Similar to HSP18.5-C 18.5 kDa class I heat shock protein (Glycine max)" AED:0.00 eAED:0.00 QI:0	0	0.00379794	0	0.00114773	0.00197123	0.00207039	0	0	0	0	0.00281159	0.00285129	3
maker-scaffold_50-snap-gene-34.22-mRNA-1 protein Name:"Similar to Probable protein disulfide-isomerase A6 (Medicago sativa)" AED:0.26 eAED:0.26 QI:334	0	0.000918676	0.00141847	0.00111048	0.00143045	0.000500802	0	0	0.00169605	0	0	0	3
maker-scaffold_229-augustus-gene-3.13-mRNA-1 protein Name:"Similar to ASP5 Aspartate aminotransferase, chloroplastic (Arabidopsis thaliana)" AED:0.10 eAED:0.10 QI:142	0	0.00132524	0	0.00120145	0.00137567	0.00180608	0	0	0	0	0	0	3
maker-scaffold_15-snap-gene-72.34-mRNA-1 protein Name:"Similar to AMP2-2 Vicilin-like antimicrobial peptides 2-2 (Macadamia integrifolia)" AED:0.03 eAED:0.05 QI:32	0	0.000662619	0.00102311	0	0.00103175	0.000361217	0.00911652	0.0119739	0.0146798	0.0233392	0.015697	0.0169136	3
maker-scaffold_15-augustus-gene-83.16-mRNA-1 protein Name:"Similar to ARD3 1,2-dihydroxy-3-keto-5-methylthiopentene dioxygenase 3 (Arabidopsis thaliana)" AED:0.20 eAED:0.20 QI:243	0	0.000874806	0	0.000528727	0.000454047	0.000476887	0	0	0	0	0	0	3
maker-scaffold_1-augustus-gene-13.21-mRNA-1 protein Name:"Similar to At1g59900 Pyruvate dehydrogenase E1 component subunit alpha-1, mitochondrial (Arabidopsis thaliana)" AED:0.34 eAED:0.34 QI:0	0	0.00222451	0	0.00268896	0.00230916	0.00121266	0	0.0028713	0	0	0	0	3
maker-scaffold_1-snap-gene-121.16-mRNA-1 protein Name:"Similar to LAT1 Dihydrolipoyllysine-residue acetyltransferase component of pyruvate dehydrogenase complex, mitochondrial (Saccharomyces cerevisiae (strain ATCC 204508 / S288c))" AED:0.03 eAED:0.03 QI:1543	0	0.000746837	0.00115314	0.000451384	0.000775256	0.000814253	0	0	0	0	0	0	3
snap_masked-scaffold_14-processed-gene-13.6-mRNA-1 protein Name:"Similar to PAN1 Actin cytoskeleton-regulatory complex protein PAN1 (Chaetomium globosum)" AED:0.01 eAED:0.01 QI:0	0	0.00111225	0	0.00134448	0.000577289	0.000606328	0	0.00143565	0	0	0	0	3
maker-scaffold_203-snap-gene-4.34-mRNA-1 protein Name:"Similar to RPT3 26S protease regulatory subunit 6B homolog (Arabidopsis thaliana)" AED:0.18 eAED:0.18 QI:0	0	0.00085558	0	0.00258554	0.000888137	0.000932812	0	0.00110435	0.00157956	0	0.00126676	0	3
snap_masked-scaffold_110-processed-gene-7.14-mRNA-1 protein Name:"Similar to RPS10 40S ribosomal protein S10 (Oryza sativa subsp. japonica)" AED:0.08 eAED:0.08 QI:259	0	0.00173017	0	0.00104571	0.000898005	0.000943177	0	0.00223323	0	0	0	0	3
maker-scaffold_11-snap-gene-24.9-mRNA-1 protein Name:"Similar to UXS1 UDP-glucuronic acid decarboxylase 1 (Homo sapiens)" AED:0.12 eAED:0.12 QI:98	0	0.000905323	0	0.000547171	0.000469886	0.000493523	0	0	0	0	0	0	3
maker-scaffold_37-snap-gene-9.7-mRNA-1 protein Name:"Similar to Alpha-soluble NSF attachment protein (Vitis vinifera)" AED:0.06 eAED:0.06 QI:0	0	0.0020355	0	0.00123024	0.00105648	0.00110962	0	0	0	0	0	0	3
maker-scaffold_37-snap-gene-14.36-mRNA-1 protein Name:"Similar to Aldose reductase (Hordeum vulgare)" AED:0.05 eAED:0.05 QI:185	0	0.000967177	0.00149336	0.000584556	0	0	0	0	0.00178559	0.00212916	0.00429597	0.00145221	3
maker-scaffold_104-augustus-gene-4.17-mRNA-1 protein Name:"Similar to CCT1 T-complex protein 1 subunit alpha (Arabidopsis thaliana)" AED:0.31 eAED:0.31 QI:0	0	0.00120944	0	0.00109647	0.00188319	0.00131862	0	0.00156109	0.00111643	0.00133124	0	0	3
maker-scaffold_2-snap-gene-91.30-mRNA-1 protein Name:"Similar to APT1 Adenine phosphoribosyltransferase 1, chloroplastic (Arabidopsis thaliana)" AED:0.03 eAED:0.03 QI:213	0	0.00171116	0	0.00206843	0.000888137	0.00186562	0	0	0	0	0	0	3
maker-scaffold_117-augustus-gene-5.12-mRNA-1 protein Name:"Similar to ogdh 2-oxoglutarate dehydrogenase, mitochondrial (Dictyostelium discoideum)" AED:0.13 eAED:0.13 QI:0	0	0.000414137	0	0.000250302	0.000214948	0.00022576	0	0	0	0	0	0	3
maker-scaffold_61-augustus-gene-8.21-mRNA-1 protein Name:"Similar to grpE Protein grpE (Oligotropha carboxidovorans (strain ATCC 49405 / DSM 1227 / OM5))" AED:0.01 eAED:0.01 QI:243	0	0.00184826	0.00142689	0.000558537	0.000479647	0.000503774	0.00181635	0.00119282	0.00170611	0.00203439	0.00136825	0.00138757	3
maker-scaffold_47-snap-gene-5.36-mRNA-1 protein Name:"Similar to DDB_G0277951 PITH domain-containing protein 1 (Dictyostelium discoideum)" AED:0.02 eAED:0.02 QI:266	0	0.00305325	0.00235716	0.00184536	0.00158471	0.00166443	0	0.0019705	0.00281843	0.00336073	0.0022603	0.00229221	3
maker-scaffold_0-augustus-gene-15.18-mRNA-1 protein Name:"Similar to GB1 Guanine nucleotide-binding protein subunit beta-like protein (Medicago sativa)" AED:0.02 eAED:0.02 QI:0	0	0.00198364	0.0015314	0.0023978	0.0025739	0	0.00584818	0.0012802	0.00549324	0.0043668	0.00146847	0.00148921	3
maker-scaffold_0-augustus-gene-85.10-mRNA-1 protein Name:"Similar to PER41 Peroxidase 41 (Arabidopsis thaliana)" AED:0.12 eAED:0.12 QI:51	0	0.000889803	0.00137389	0.00161337	0.00184732	0.00145519	0.00174888	0.00114852	0.00164274	0	0.00131743	0.00133603	3
snap_masked-scaffold_0-processed-gene-123.8-mRNA-1 protein Name:"Similar to pdhA Pyruvate dehydrogenase E1 component subunit alpha (Porphyra yezoensis)" AED:0.14 eAED:0.15 QI:266	0	0.00067998	0	0.000410976	0.000352928	0.000370681	0	0	0	0	0	0	3
augustus_masked-scaffold_81-processed-gene-21.3-mRNA-1 protein Name:"Similar to At2g24580 Probable sarcosine oxidase (Arabidopsis thaliana)" AED:0.01 eAED:0.01 QI:0	0	0.000755901	0.00116714	0.000913723	0.001177	0.000824135	0	0	0	0	0	0	3
maker-scaffold_46-augustus-gene-38.21-mRNA-1 protein Name:"Similar to CCT2 T-complex protein 1 subunit beta (Homo sapiens)" AED:0.24 eAED:0.24 QI:833	0	0.000587606	0	0.00177573	0.000914948	0.0012813	0	0	0	0	0	0	3
maker-scaffold_17-augustus-gene-4.22-mRNA-1 protein Name:"Similar to ASA2 Anthranilate synthase component I-2, chloroplastic (Arabidopsis thaliana)" AED:0.04 eAED:0.04 QI:355	0	0.000497494	0	0.000601364	0.000516425	0.000271201	0	0	0	0	0	0	3
maker-scaffold_17-augustus-gene-30.16-mRNA-1 protein Name:"Similar to AKR4C9 Aldo-keto reductase family 4 member C9 (Arabidopsis thaliana)" AED:0.08 eAED:0.08 QI:285	0	0.00098867	0	0.000597546	0.000513146	0.00107792	0	0.00255226	0.00182527	0	0.00146381	0	3
augustus_masked-scaffold_136-processed-gene-8.4-mRNA-1 protein Name:"Similar to FA02 13S globulin seed storage protein 1 (Fagopyrum esculentum)" AED:0.05 eAED:0.07 QI:0	0	0.000466214	0.000719851	0	0.00145186	0	0.0155776	0.015646	0.0154929	0.0379742	0.0283011	0.0294007	3
maker-scaffold_186-augustus-gene-8.34-mRNA-1 protein Name:"Similar to 40S ribosomal protein S14 (Zea mays)" AED:0.17 eAED:0.17 QI:164	0	0.0117079	0	0	0	0	0.00460233	0.00906726	0.00864601	0.0051548	0.00346692	0.00351588	3
maker-scaffold_123-augustus-gene-10.16-mRNA-1 protein Name:"Similar to RPS15 40S ribosomal protein S15 (Picea mariana)" AED:0.26 eAED:0.55 QI:0	0	0.00135996	0.00209983	0.0016439	0.00211757	0.00222408	0	0	0	0	0	0	3
maker-scaffold_26-augustus-gene-27.9-mRNA-1 protein Name:"Similar to PAB3 Polyadenylate-binding protein 3 (Arabidopsis thaliana)" AED:0.03 eAED:0.03 QI:232	0	0.000481346	0	0.000290923	0.000499663	0.000524797	0	0	0	0	0.000712674	0	3
maker-scaffold_205-augustus-gene-4.22-mRNA-1 protein Name:"Similar to Serine hydroxymethyltransferase, mitochondrial (Solanum tuberosum)" AED:0.21 eAED:0.21 QI:214	0	0.00119322	0	0.000360588	0.000619314	0.000650467	0	0	0	0	0	0	3
maker-scaffold_5-snap-gene-37.27-mRNA-1 protein Name:"Similar to RPN7 26S proteasome non-ATPase regulatory subunit 6 (Oryza sativa subsp. japonica)" AED:0.17 eAED:0.17 QI:177	0	0.000808912	0	0.000977802	0.000839693	0.000440966	0	0	0	0	0	0	3
maker-scaffold_5-augustus-gene-46.8-mRNA-1 protein Name:"Similar to ADK-B Adenylate kinase B (Oryza sativa subsp. japonica)" AED:0.29 eAED:0.29 QI:255	0	0.00126598	0	0.00076515	0.000657077	0.000690129	0	0.00163407	0.00233723	0	0	0	3
maker-scaffold_5-snap-gene-74.21-mRNA-1 protein Name:"Similar to VHA-C V-type proton ATPase subunit C (Arabidopsis thaliana)" AED:0.12 eAED:0.12 QI:28	0	0.001483	0	0.00134448	0.000769719	0.00202109	0	0.000957099	0.00136895	0.00163235	0	0.00111336	3
maker-scaffold_72-augustus-gene-12.19-mRNA-1 protein Name:"Similar to ERD13 Glutathione S-transferase ERD13 (Arabidopsis thaliana)" AED:0.05 eAED:0.05 QI:321	0	0.00147598	0	0.000892071	0.000766071	0.000804606	0.00290099	0.00190513	0	0.00324923	0.00218531	0.00221617	3
maker-scaffold_59-snap-gene-15.27-mRNA-1 protein Name:"Similar to UDP-glucose 4-epimerase GEPI48 (Cyamopsis tetragonoloba)" AED:0.05 eAED:0.05 QI:7	0	0.000798541	0	0.0014479	0.000828928	0.00174125	0	0.00103072	0	0	0	0	3
maker-scaffold_59-snap-gene-31.10-mRNA-1 protein Name:"Similar to VLN2 Villin-2 (Arabidopsis thaliana)" AED:0.14 eAED:0.14 QI:319	0	0.000329208	0	0.000198971	0.000341736	0.000358926	0.00064705	0.000424928	0	0	0	0	3
maker-scaffold_173-augustus-gene-9.26-mRNA-1 protein Name:"Similar to At1g60420 Probable nucleoredoxin 1 (Arabidopsis thaliana)" AED:0.07 eAED:0.07 QI:90	0	0.000296319	0.000457527	0.000358186	0.000307594	0.000323067	0	0	0	0	0	0	3
augustus_masked-scaffold_4-processed-gene-106.3-mRNA-1 protein Name:"Similar to RPS26A 40S ribosomal protein S26-1 (Arabidopsis thaliana)" AED:0.22 eAED:0.23 QI:0	0	0.00506392	0.00390944	0.0030606	0.00394246	0.00276052	0	0.00326814	0.00467447	0.00557389	0.00374878	0.00760344	3
augustus_masked-scaffold_6-processed-gene-37.1-mRNA-1 protein Name:"Similar to Hspa4 Heat shock 70 kDa protein 4 (Mus musculus)" AED:0.11 eAED:0.11 QI:0	0	0.000367687	0	0.000888911	0.000381679	0.000200439	0	0	0	0	0	0	3
maker-scaffold_75-augustus-gene-1.17-mRNA-1 protein Name:"Similar to RHM1 Probable rhamnose biosynthetic enzyme 1 (Arabidopsis thaliana)" AED:0.00 eAED:0.00 QI:183	0	0.00248482	0.00127888	0.00200241	0.00128969	0.00135456	0.00162795	0	0	0	0	0	3
maker-scaffold_288-augustus-gene-2.27-mRNA-1 protein Name:"Similar to At4g31480 Coatomer subunit beta-1 (Arabidopsis thaliana)" AED:0.01 eAED:0.01 QI:435	0	0	0.000506702	0.000198342	0.000510983	0.000357791	0.000645005	0.000423584	0.000605858	0.000722432	0.00048588	0	3
maker-scaffold_263-augustus-gene-4.16-mRNA-1 protein Name:"Similar to At4g31480 Coatomer subunit beta-1 (Arabidopsis thaliana)" AED:0.01 eAED:0.01 QI:17	0	0	0.00053548	0	0.000360002	0	0.000681636	0.000447641	0.000640267	0.000763461	0.000513475	0	3
maker-scaffold_242-augustus-gene-4.14-mRNA-1 protein Name:"Similar to Cytochrome b5 (Nicotiana tabacum)" AED:0.01 eAED:0.01 QI:326	0	0	0.00356193	0.00139427	0.00119734	0.00251514	0	0	0	0	0	0	3
maker-scaffold_242-augustus-gene-6.16-mRNA-1 protein Name:"Similar to Rpn2 26S proteasome non-ATPase regulatory subunit 1 (Drosophila melanogaster)" AED:0.05 eAED:0.05 QI:163	0	0	0.000487688	0.000763598	0.000327872	0.000172182	0	0	0	0	0	0	3
augustus_masked-scaffold_199-processed-gene-3.1-mRNA-1 protein Name:"Similar to UPF0587 protein C1orf123 homolog (Xenopus laevis)" AED:0.05 eAED:0.05 QI:248	0	0	0.00289675	0.00226779	0.00097374	0.00102272	0.00368741	0.00242158	0.00346361	0	0	0.00281694	3
maker-scaffold_15-augustus-gene-60.10-mRNA-1 protein Name:"Similar to RPS18A 40S ribosomal protein S18 (Arabidopsis thaliana)" AED:0.00 eAED:0.00 QI:208	0	0	0.00316356	0.00495334	0.00531713	0.00335076	0	0	0	0	0	0	3
maker-scaffold_133-augustus-gene-9.14-mRNA-1 protein Name:"Similar to GF14D 14-3-3-like protein D (Glycine max)" AED:0.26 eAED:0.26 QI:199	0	0	0.00550604	0.00431054	0.00185085	0.00129597	0.00467259	0.00460284	0	0	0	0	3
augustus_masked-scaffold_82-processed-gene-6.5-mRNA-1 protein Name:"Similar to AKHSDH1 Bifunctional aspartokinase/homoserine dehydrogenase 1, chloroplastic (Arabidopsis thaliana)" AED:0.15 eAED:0.15 QI:0	0	0	0.0015314	0.000599449	0.00051478	0.000540674	0	0.00256039	0	0	0	0	3
maker-scaffold_11-augustus-gene-21.18-mRNA-1 protein Name:"Similar to HSC70-4 Heat shock cognate 70 kDa protein 4 (Arabidopsis thaliana)" AED:0.09 eAED:0.09 QI:119	0	0	0.00635099	0.00568232	0.00518471	0.00448454	0.00808446	0.00455074	0.00650898	0	0	0	3
maker-scaffold_47-augustus-gene-22.21-mRNA-1 protein Name:"Similar to GLXI Lactoylglutathione lyase (Glycine max)" AED:0.23 eAED:0.23 QI:0	0	0	0.00250448	0.000980349	0	0	0	0	0.00299458	0.00357077	0.00240156	0.00243548	3
augustus_masked-scaffold_100-processed-gene-19.4-mRNA-1 protein Name:"Similar to NAS2 Probable 26S proteasome regulatory subunit p27 (Saccharomyces cerevisiae (strain ATCC 204508 / S288c))" AED:0.14 eAED:0.14 QI:0	0	0	0.00528418	0	0	0.00186562	0.00672648	0.00441738	0.00631824	0	0.00506704	0	3
maker-scaffold_186-augustus-gene-2.25-mRNA-1 protein Name:"Similar to At5g38100 Probable S-adenosylmethionine-dependent methyltransferase At5g38100 (Arabidopsis thaliana)" AED:0.09 eAED:0.09 QI:0	0	0	0.00127549	0.000499276	0.000428756	0.000450323	0	0	0	0	0	0	3
maker-scaffold_156-snap-gene-8.21-mRNA-1 protein Name:"Similar to CDC48 Cell division cycle protein 48 homolog (Glycine max)" AED:0.10 eAED:0.10 QI:0	0	0	0.00178759	0.00186594	0.00160239	0.00147262	0.0007585	0.000498119	0.00142493	0	0.00114275	0.000579445	3
maker-scaffold_10-augustus-gene-28.16-mRNA-1 protein Name:"Similar to FAH Fumarylacetoacetase (Bos taurus)" AED:0.14 eAED:0.14 QI:331	0	0	0.00114491	0.000448159	0.000384859	0.000404219	0	0.000957099	0.00136895	0.00163235	0	0	3
maker-scaffold_45-augustus-gene-19.4-mRNA-1 protein Name:"Similar to At4g35630 Phosphoserine aminotransferase, chloroplastic (Arabidopsis thaliana)" AED:0.16 eAED:0.16 QI:0	0	0	0.00163004	0.00191417	0.00109587	0.00230199	0	0	0	0	0	0	3
maker-scaffold_5-snap-gene-84.25-mRNA-1 protein Name:"Similar to CYP51 Obtusifoliol 14-alpha demethylase (Sorghum bicolor)" AED:0.00 eAED:0.00 QI:602	0	0	0.000981348	0.000384137	0.000659759	0.000346473	0.0012492	0	0.00117339	0	0	0	3
maker-scaffold_115-snap-gene-3.28-mRNA-1 protein Name:"Similar to PBF1 Proteasome subunit beta type-1 (Petunia hybrida)" AED:0.13 eAED:0.13 QI:0	0	0	0.00466855	0.000913723	0.000784665	0.00164827	0	0.00195137	0	0	0.00223835	0	3
maker-scaffold_111-augustus-gene-19.27-mRNA-1 protein Name:"Similar to UBC35 Ubiquitin-conjugating enzyme E2 35 (Arabidopsis thaliana)" AED:0.05 eAED:0.05 QI:431	0	0	0	0.0027083	0.00232577	0.00244276	0	0.00289195	0	0	0	0	3
maker-scaffold_119-snap-gene-11.26-mRNA-1 protein Name:"Similar to PDC1 Pyruvate decarboxylase isozyme 1 (Pisum sativum)" AED:0.15 eAED:0.15 QI:0	0	0	0	0.00104281	0.000447759	0.000940564	0	0	0	0	0	0	3
maker-scaffold_119-augustus-gene-15.31-mRNA-1 protein Name:"Similar to RPL9 60S ribosomal protein L9 (Pisum sativum)" AED:0.27 eAED:0.27 QI:67	0	0	0	0.00195054	0.00167504	0.00175929	0	0.00208281	0	0	0	0	3
maker-scaffold_39-snap-gene-45.44-mRNA-1 protein Name:"Similar to tmem33 Transmembrane protein 33 homolog (Dictyostelium discoideum)" AED:0.10 eAED:0.10 QI:255	0	0	0	0.000556884	0.000478228	0.000502283	0	0.00118929	0	0	0	0.00138347	3
maker-scaffold_111-snap-gene-17.15-mRNA-1 protein Name:"Similar to PPC1 Phosphoenolpyruvate carboxylase (Solanum tuberosum)" AED:0.05 eAED:0.05 QI:527	0	0	0	0.00283657	0.00260992	0.00292395	0.00329445	0.00216352	0	0.000737985	0	0.0010067	3
maker-scaffold_124-augustus-gene-15.21-mRNA-1 protein Name:"Similar to Pyruvate kinase, cytosolic isozyme (Solanum tuberosum)" AED:0.30 eAED:0.30 QI:237	0	0	0	0.00211888	0.0027294	0.00254817	0	0.00301675	0	0	0	0	3
maker-scaffold_178-augustus-gene-1.15-mRNA-1 protein Name:"Similar to Formate--tetrahydrofolate ligase (Spinacia oleracea)" AED:0.12 eAED:0.12 QI:0	0	0	0	0.000591909	0.000254152	0.000533874	0	0	0	0	0	0	3
maker-scaffold_7-augustus-gene-19.18-mRNA-1 protein Name:"Similar to AK3 Aspartokinase 3, chloroplastic (Arabidopsis thaliana)" AED:0.08 eAED:0.08 QI:755	0	0	0	0.000350516	0.000301007	0.000316149	0	0	0	0	0	0	3
maker-scaffold_7-augustus-gene-41.21-mRNA-1 protein Name:"Similar to Os02g0178400 Protein transport protein Sec61 subunit gamma (Oryza sativa subsp. japonica)" AED:0.35 eAED:0.35 QI:187	0	0	0	0.00172685	0.00148294	0.00155754	0	0	0	0	0	0	3
maker-scaffold_7-augustus-gene-45.11-mRNA-1 protein Name:"Similar to SOX Sulfite oxidase (Arabidopsis thaliana)" AED:0.09 eAED:0.09 QI:205	0	0	0	0.000449229	0.000385778	0.000405183	0	0	0	0	0	0	3
maker-scaffold_7-augustus-gene-68.12-mRNA-1 protein Name:"Similar to PBB2 Proteasome subunit beta type-7-B (Arabidopsis thaliana)" AED:0.06 eAED:0.06 QI:18	0	0	0	0.00068696	0.00058993	0.000619605	0	0	0	0	0	0	3
maker-scaffold_7-augustus-gene-79.17-mRNA-1 protein Name:"Similar to gpt Probable alanine aminotransferase, mitochondrial (Dictyostelium discoideum)" AED:0.10 eAED:0.10 QI:113	0	0	0	0.000725345	0.000311447	0.000327113	0	0	0	0	0	0	3
maker-scaffold_7-snap-gene-94.23-mRNA-1 protein Name:"Similar to Carbonic anhydrase, chloroplastic (Nicotiana tabacum)" AED:0.12 eAED:0.12 QI:0	0	0	0	0.000321755	0.000276309	0.000290208	0	0	0	0	0	0	3
maker-scaffold_7-augustus-gene-96.19-mRNA-1 protein Name:"Similar to FDH1 Formate dehydrogenase, mitochondrial (Solanum tuberosum)" AED:0.04 eAED:0.04 QI:210	0	0	0	0.000490174	0.00084188	0.00132634	0	0	0	0	0	0	3
augustus_masked-scaffold_44-processed-gene-19.4-mRNA-1 protein Name:"Similar to AS Hydroquinone glucosyltransferase (Rauvolfia serpentina)" AED:0.01 eAED:0.01 QI:0	0	0	0	0.000400483	0.000343917	0.000361217	0	0	0	0	0	0	3
maker-scaffold_18-snap-gene-44.31-mRNA-1 protein Name:"Similar to AHSA1 Activator of 90 kDa heat shock protein ATPase homolog 1 (Homo sapiens)" AED:0.01 eAED:0.01 QI:0	0	0	0	0.00108488	0.00139747	0.000978512	0.001764	0	0	0	0	0	3
maker-scaffold_18-augustus-gene-55.31-mRNA-1 protein Name:"Similar to NCU10732 Putative mitochondrial 2-oxoglutarate/malate carrier protein (Neurospora crassa)" AED:0.08 eAED:0.10 QI:194	0	0	0	0.00209141	0.00119734	0.00251514	0	0	0	0	0	0	3
maker-scaffold_113-snap-gene-2.29-mRNA-1 protein Name:"Similar to phbB Prohibitin-2 (Dictyostelium discoideum)" AED:0.13 eAED:0.13 QI:0	0	0	0	0.000625339	0.000537013	0.00112805	0	0.00133549	0	0	0.00153189	0	3
augustus_masked-scaffold_64-processed-gene-28.1-mRNA-1 protein Name:"Similar to SDH2-2 Succinate dehydrogenase [ubiquinone] iron-sulfur subunit 2, mitochondrial (Arabidopsis thaliana)" AED:0.01 eAED:0.01 QI:17	0	0	0	0.000677075	0.00116288	0.00061069	0	0	0	0	0	0	3
maker-scaffold_160-augustus-gene-6.13-mRNA-1 protein Name:"Similar to VAMP725 Vesicle-associated membrane protein 725 (Arabidopsis thaliana)" AED:0.18 eAED:0.18 QI:24	0	0	0	0.00149386	0.00128286	0.0013474	0	0	0	0	0	0	3
augustus_masked-scaffold_30-processed-gene-57.0-mRNA-1 protein Name:"Similar to THT4 Tyramine N-feruloyltransferase 4/11 (Nicotiana tabacum)" AED:0.01 eAED:0.01 QI:0	0	0	0	0.00162265	0.000696728	0.00146355	0	0	0.00247827	0	0	0	3
maker-scaffold_90-augustus-gene-12.13-mRNA-1 protein Name:"Similar to STL2P SEC12-like protein 2 (Arabidopsis thaliana)" AED:0.13 eAED:0.13 QI:166	0	0	0	0.000943493	0.00081023	0.000425493	0	0	0	0	0	0	3
augustus_masked-scaffold_145-processed-gene-12.2-mRNA-1 protein Name:"Similar to HSP18.2 18.2 kDa class I heat shock protein (Medicago sativa)" AED:0.02 eAED:0.02 QI:0	0	0	0	0.00117642	0.00101026	0	0.00382568	0	0	0.00428493	0.00288188	0.00292257	3
maker-scaffold_19-snap-gene-40.23-mRNA-1 protein Name:"Similar to At5g07830 Heparanase-like protein 1 (Arabidopsis thaliana)" AED:0.05 eAED:0.06 QI:473	0	0	0	0.000655843	0.000281604	0.00029577	0	0	0	0	0	0	3
maker-scaffold_83-snap-gene-0.18-mRNA-1 protein Name:"Similar to AHA10 ATPase 10, plasma membrane-type (Arabidopsis thaliana)" AED:0.13 eAED:0.13 QI:464	0	0	0	0.000198134	0.000170148	0.000178707	0	0	0	0	0	0	3
maker-scaffold_13-augustus-gene-45.7-mRNA-1 protein Name:"Similar to At4g34480 Glucan endo-1,3-beta-glucosidase 7 (Arabidopsis thaliana)" AED:0.06 eAED:0.06 QI:0	0	0	0	0.000658136	0.000282589	0.000593608	0	0	0	0	0	0	3
maker-scaffold_13-snap-gene-47.23-mRNA-1 protein Name:"Similar to Os07g0201100 Coatomer subunit gamma-2 (Oryza sativa subsp. japonica)" AED:0.08 eAED:0.08 QI:336	0	0	0	0.00107313	0.00110587	0.00116149	0.000697958	0.00091672	0.000655598	0	0.00052577	0.00106639	3
maker-scaffold_13-augustus-gene-52.19-mRNA-1 protein Name:"Similar to TCHH Trichohyalin (Homo sapiens)" AED:0.27 eAED:0.31 QI:0	0	0	0	0.00020504	0.000176079	0.000184937	0.00200036	0.00175155	0.00125264	0.00149366	0.00301373	0.00305629	3
maker-scaffold_13-snap-gene-55.15-mRNA-1 protein Name:"Similar to SPAC22G7.01c Uncharacterized peptidase C22G7.01c (Schizosaccharomyces pombe (strain ATCC 38366 / 972))" AED:0.10 eAED:0.11 QI:0	0	0	0	0.000511486	0.000439242	0.00138401	0	0	0	0	0	0	3
maker-scaffold_58-augustus-gene-30.21-mRNA-1 protein Name:"Similar to SS Sucrose synthase (Glycine max)" AED:0.06 eAED:0.06 QI:880	0	0	0	0.000448159	0.000384859	0.000202109	0	0	0	0	0	0	3
augustus_masked-scaffold_50-processed-gene-14.3-mRNA-1 protein Name:"Similar to CYP21-3 Peptidyl-prolyl cis-trans isomerase CYP21-3, mitochondrial (Arabidopsis thaliana)" AED:0.20 eAED:0.20 QI:0	0	0	0	0.00165111	0.0014179	0.00148923	0	0	0	0	0	0	3
maker-scaffold_50-augustus-gene-17.22-mRNA-1 protein Name:"Protein of unknown function" AED:0.02 eAED:0.02 QI:180	0	0	0	0.00114424	0.00147393	0.00206409	0	0	0	0	0	0	3
maker-scaffold_97-augustus-gene-10.21-mRNA-1 protein Name:"Similar to TIF3F1 Eukaryotic translation initiation factor 3 subunit F (Arabidopsis thaliana)" AED:0.01 eAED:0.01 QI:224	0	0	0	0.00132089	0.000567161	0.00119138	0	0	0	0	0	0	3
maker-scaffold_97-snap-gene-19.30-mRNA-1 protein Name:"Similar to YPTM2 GTP-binding protein YPTM2 (Zea mays)" AED:0.34 eAED:0.34 QI:386	0	0	0	0.00480171	0.0024741	0.00346473	0	0	0	0	0	0	3
maker-scaffold_53-augustus-gene-22.16-mRNA-1 protein Name:"Similar to Malate dehydrogenase, glyoxysomal (Citrullus lanatus)" AED:0.19 eAED:0.19 QI:0	0	0	0	0.00321206	0.0022067	0.00289713	0	0.0027439	0	0	0	0	3
maker-scaffold_3-snap-gene-64.19-mRNA-1 protein Name:"Similar to TSJT1 Stem-specific protein TSJT1 (Nicotiana tabacum)" AED:0.09 eAED:0.09 QI:43	0	0	0	0.000797572	0.000684919	0.000719372	0	0	0	0	0	0	3
maker-scaffold_3-augustus-gene-82.28-mRNA-1 protein Name:"Similar to PPD Pyruvate, phosphate dikinase, chloroplastic (Mesembryanthemum crystallinum)" AED:0.08 eAED:0.08 QI:56	0	0	0	0.000426818	0.000549799	0.000192485	0.001388	0.00182305	0.00260753	0.00155462	0.00156837	0.00212069	3
maker-scaffold_1-augustus-gene-13.22-mRNA-1 protein Name:"Similar to Pyruvate dehydrogenase E1 component subunit alpha, mitochondrial (Solanum tuberosum)" AED:0.01 eAED:0.01 QI:0	0	0	0	0.000649058	0.000557382	0.00058542	0	0	0	0	0	0	3
maker-scaffold_1-augustus-gene-128.18-mRNA-1 protein Name:"Similar to RPP1A 60S acidic ribosomal protein P1 (Zea mays)" AED:0.08 eAED:0.11 QI:0	0	0	0	0.00099591	0.000855243	0.000898263	0	0	0	0	0	0	3
augustus_masked-scaffold_62-processed-gene-30.0-mRNA-1 protein Name:"Similar to SYNC1 Asparaginyl-tRNA synthetase, cytoplasmic 1 (Arabidopsis thaliana)" AED:0.24 eAED:0.24 QI:153	0	0	0	0.000331385	0.000284579	0.000298894	0	0.000707714	0	0	0	0	3
snap_masked-scaffold_133-processed-gene-1.16-mRNA-1 protein Name:"Similar to PDC1 Pyruvate decarboxylase isozyme 1 (Pisum sativum)" AED:0.25 eAED:0.25 QI:0	0	0	0	0.000533221	0.000457906	0	0	0	0.00162878	0.00388435	0.00261247	0.00264936	3
maker-scaffold_14-snap-gene-13.19-mRNA-1 protein Name:"Protein of unknown function" AED:0.16 eAED:0.16 QI:374	0	0	0	0.000642413	0.000551675	0.000579426	0	0	0	0	0	0	3
maker-scaffold_14-augustus-gene-28.11-mRNA-1 protein Name:"Similar to GSH1 Glutamate--cysteine ligase, chloroplastic (Nicotiana tabacum)" AED:0.11 eAED:0.11 QI:173	0	0	0	0.000357846	0.000307302	0.00032276	0	0	0	0	0	0	3
maker-scaffold_14-augustus-gene-41.8-mRNA-1 protein Name:"Similar to Phosphomannomutase (Glycine max)" AED:0.27 eAED:0.27 QI:362	0	0	0	0.000536259	0.000460515	0.00048368	0	0	0	0	0	0	3
maker-scaffold_65-augustus-gene-15.24-mRNA-1 protein Name:"Similar to 1-Cys peroxiredoxin (Medicago truncatula)" AED:0.16 eAED:0.16 QI:73	0	0	0	0.00041008	0.000352159	0.000739746	0.00266714	0.00175155	0.00125264	0.00149366	0.00301373	0.00203752	3
augustus_masked-scaffold_54-processed-gene-31.2-mRNA-1 protein Name:"Similar to At3g01520 Universal stress protein A-like protein (Arabidopsis thaliana)" AED:0.23 eAED:0.23 QI:0	0	0	0	0.00134769	0.000771556	0.000810366	0	0	0	0	0	0	3
maker-scaffold_168-augustus-gene-7.19-mRNA-1 protein Name:"Similar to GER2 Putative GDP-L-fucose synthase 2 (Arabidopsis thaliana)" AED:0.00 eAED:0.00 QI:253	0	0	0	0.00232379	0.00149668	0.000523987	0	0	0	0	0	0	3
maker-scaffold_171-augustus-gene-9.19-mRNA-1 protein Name:"Similar to gpmA 2,3-bisphosphoglycerate-dependent phosphoglycerate mutase (Beijerinckia indica subsp. indica (strain ATCC 9039 / DSM 1715 / NCIB 8712))" AED:0.01 eAED:0.01 QI:132	0	0	0	0.00165839	0.00142415	0.00149579	0	0.00177084	0.00253286	0	0	0	3
augustus_masked-scaffold_231-processed-gene-6.7-mRNA-1 protein Name:"Similar to Basic form of pathogenesis-related protein 1 (Nicotiana tabacum)" AED:0.02 eAED:0.02 QI:0	0	0	0	0.00115477	0.000991662	0.00104154	0	0	0	0	0	0	3
maker-scaffold_57-augustus-gene-13.12-mRNA-1 protein Name:"Similar to apmap Adipocyte plasma membrane-associated protein (Salmo salar)" AED:0.06 eAED:0.06 QI:0	0	0	0	0.000446035	0.000383035	0.000804606	0	0	0	0	0	0	3
snap_masked-scaffold_120-processed-gene-12.16-mRNA-1 protein Name:"Similar to At2g44050 6,7-dimethyl-8-ribityllumazine synthase, chloroplastic (Arabidopsis thaliana)" AED:0.37 eAED:0.39 QI:0	0	0	0	0.000327351	0.000281115	0.000295255	0	0	0	0	0	0	3
maker-scaffold_80-augustus-gene-10.19-mRNA-1 protein Name:"Similar to RHM1 Probable rhamnose biosynthetic enzyme 1 (Arabidopsis thaliana)" AED:0.02 eAED:0.02 QI:362	0	0	0	0.00167065	0.00119557	0.000753425	0	0	0	0	0	0	3
maker-scaffold_29-augustus-gene-32.13-mRNA-1 protein Name:"Similar to Plekha8 Pleckstrin homology domain-containing family A member 8 (Mus musculus)" AED:0.36 eAED:0.36 QI:12	0	0	0	0.000931817	0.0016004	0.000840454	0	0	0	0	0	0	3
maker-scaffold_273-augustus-gene-4.26-mRNA-1 protein Name:"Similar to PFK2 6-phosphofructokinase 2 (Arabidopsis thaliana)" AED:0.01 eAED:0.01 QI:176	0	0	0	0.000398786	0.00102738	0.000719372	0.00129684	0.00170331	0.00121813	0.00145252	0.000976907	0.00297211	3
maker-scaffold_8-augustus-gene-10.23-mRNA-1 protein Name:"Similar to P2 Probable NADP-dependent oxidoreductase P2 (Arabidopsis thaliana)" AED:0.17 eAED:0.17 QI:0	0	0	0	0.000938008	0.000805519	0.00112805	0	0	0	0	0	0	3
maker-scaffold_8-augustus-gene-46.19-mRNA-1 protein Name:"Similar to RTNLB2 Reticulon-like protein B2 (Arabidopsis thaliana)" AED:0.15 eAED:0.15 QI:0	0	0	0	0.00287369	0.0024678	0.00323992	0.0023363	0.00153428	0	0.00261675	0.00351985	0.00178478	3
maker-scaffold_24-augustus-gene-14.15-mRNA-1 protein Name:"Similar to ECU03_1610 Uncharacterized protein ECU03_1610 (Encephalitozoon cuniculi)" AED:0.00 eAED:0.00 QI:72	0	0	0	0.000542441	0.000465824	0	0.001764	0.00115845	0.00497083	0.00592728	0.0066441	0.00673792	3
maker-scaffold_42-augustus-gene-38.11-mRNA-1 protein Name:"Similar to CS Citrate synthase, mitochondrial (Daucus carota)" AED:0.30 eAED:0.30 QI:591	0	0	0	0.00142596	0.00122455	0.00128615	0	0	0	0	0	0	3
maker-scaffold_42-augustus-gene-39.8-mRNA-1 protein Name:"Similar to CIT Citrate synthase, mitochondrial (Citrus maxima)" AED:0.42 eAED:0.42 QI:0	0	0	0	0.00115006	0.00131683	0.000345767	0	0	0	0	0	0	3
maker-scaffold_42-augustus-gene-42.18-mRNA-1 protein Name:"Similar to Actin (Gossypium hirsutum)" AED:0.18 eAED:0.18 QI:246	0	0	0	0.00748914	0.00600258	0.00630452	0.00974179	0	0	0	0	0	3
maker-scaffold_28-snap-gene-1.25-mRNA-1 protein Name:"Similar to PAE1 Proteasome subunit alpha type-5 (Oryza sativa subsp. japonica)" AED:0.56 eAED:0.56 QI:2	0	0	0	0.00355145	0.00304983	0.00320324	0	0	0	0	0	0	3
maker-scaffold_28-augustus-gene-53.14-mRNA-1 protein Name:"Similar to GDCSP Glycine dehydrogenase [decarboxylating], mitochondrial (Solanum tuberosum)" AED:0.20 eAED:0.20 QI:596	0	0	0	0.000716373	0.000615189	0.000484601	0	0	0	0	0	0	3
maker-scaffold_41-snap-gene-6.11-mRNA-1 protein Name:"Similar to CYP93A3 Cytochrome P450 93A3 (Glycine max)" AED:0.02 eAED:0.02 QI:149	0	0	0	0.000361975	0.000310848	0.000652968	0	0	0	0	0	0	3
maker-scaffold_41-augustus-gene-15.17-mRNA-1 protein Name:"Similar to At4g30920 Leucine aminopeptidase 3, chloroplastic (Arabidopsis thaliana)" AED:0.23 eAED:0.23 QI:0	0	0	0	0.000544009	0.00046717	0.00049067	0	0	0	0	0	0	3
maker-scaffold_11-augustus-gene-5.18-mRNA-1 protein Name:"Similar to VSR2 Vacuolar-sorting receptor 2 (Arabidopsis thaliana)" AED:0.13 eAED:0.13 QI:847	0	0	0	0.00033552	0.00028813	0.00090787	0	0	0	0	0.000821926	0	3
maker-scaffold_11-augustus-gene-74.15-mRNA-1 protein Name:"Similar to PIP2-4 Aquaporin PIP2-4 (Zea mays)" AED:0.02 eAED:0.02 QI:216	0	0	0	0.00131169	0.00112642	0.00118308	0	0	0	0	0	0	3
maker-scaffold_182-augustus-gene-5.20-mRNA-1 protein Name:"Similar to Probable glutathione S-transferase (Nicotiana tabacum)" AED:0.05 eAED:0.05 QI:0	0	0	0	0.000840299	0.00216483	0.00075791	0	0	0	0	0	0	3
augustus_masked-scaffold_104-processed-gene-11.2-mRNA-1 protein Name:"Similar to RABA1F Ras-related protein RABA1f (Arabidopsis thaliana)" AED:0.11 eAED:0.11 QI:0	0	0	0	0.00260222	0.00372444	0.00234708	0	0.00185245	0	0	0	0	3
maker-scaffold_2-snap-gene-3.25-mRNA-1 protein Name:"Similar to pgi Glucose-6-phosphate isomerase (Anabaena variabilis (strain ATCC 29413 / PCC 7937))" AED:0.21 eAED:0.21 QI:0	0	0	0	0.000690741	0.000296589	0.000623016	0	0	0	0	0	0	3
maker-scaffold_2-augustus-gene-51.26-mRNA-1 protein Name:"Similar to ALDH6B2 Methylmalonate-semialdehyde dehydrogenase [acylating], mitochondrial (Arabidopsis thaliana)" AED:0.15 eAED:0.15 QI:0	0	0	0	0.000968578	0.000831771	0.000873611	0	0	0	0	0	0	3
maker-scaffold_2-augustus-gene-68.12-mRNA-1 protein Name:"Similar to RD21A Cysteine proteinase RD21a (Arabidopsis thaliana)" AED:0.05 eAED:0.05 QI:368	0	0	0	0.000794207	0.000341015	0.000358168	0	0	0	0	0	0	3
maker-scaffold_22-augustus-gene-3.13-mRNA-1 protein Name:"Similar to STS1 Stachyose synthase (Pisum sativum)" AED:0.03 eAED:0.03 QI:434	0	0	0	0.000216602	0.000186008	0.000195365	0	0	0	0	0	0	3
maker-scaffold_22-snap-gene-16.43-mRNA-1 protein Name:"Similar to Pyrophosphate-energized vacuolar membrane proton pump (Vigna radiata var. radiata)" AED:0.06 eAED:0.06 QI:232	0	0	0	0.000989366	0.000424812	0.000669271	0	0	0	0	0	0	3
maker-scaffold_22-augustus-gene-63.21-mRNA-1 protein Name:"Similar to Glutathione S-transferase (Hyoscyamus muticus)" AED:0.14 eAED:0.14 QI:337	0	0	0	0.000369798	0.000317566	0.00033354	0	0.000789748	0.00112959	0.00269386	0.000905894	0.000918687	3
maker-scaffold_86-augustus-gene-18.23-mRNA-1 protein Name:"Similar to GME-1 GDP-mannose 3,5-epimerase 1 (Oryza sativa subsp. japonica)" AED:0.12 eAED:0.12 QI:0	0	0	0	0.0019355	0.00124659	0.00130929	0	0	0	0	0	0	3
maker-scaffold_40-snap-gene-1.17-mRNA-1 protein Name:"Similar to ARF1 ADP-ribosylation factor 1 (Brassica rapa subsp. pekinensis)" AED:0.02 eAED:0.03 QI:0	0	0	0	0.00244451	0.00209923	0.00220483	0	0	0	0	0	0	3
maker-scaffold_40-snap-gene-12.8-mRNA-1 protein Name:"Similar to VLN4 Villin-4 (Arabidopsis thaliana)" AED:0.11 eAED:0.12 QI:4	0	0	0	0.000520683	0.00022357	0.000469631	0	0	0	0	0	0	3
maker-scaffold_66-augustus-gene-28.17-mRNA-1 protein Name:"Similar to NADH-ubiquinone oxidoreductase 75 kDa subunit, mitochondrial (Solanum tuberosum)" AED:0.00 eAED:0.00 QI:190	0	0	0	0.000250969	0.000215521	0.000226362	0	0	0	0	0	0	3
maker-scaffold_66-augustus-gene-28.16-mRNA-1 protein Name:"Similar to yeiA NAD-dependent dihydropyrimidine dehydrogenase PreA (Escherichia coli O157:H7)" AED:0.03 eAED:0.03 QI:0	0	0	0	0.000444981	0.00076426	0.000401352	0	0	0	0	0	0	3
maker-scaffold_23-augustus-gene-45.18-mRNA-1 protein Name:"Similar to IDH5 Isocitrate dehydrogenase [NAD] catalytic subunit 5, mitochondrial (Arabidopsis thaliana)" AED:0.06 eAED:0.06 QI:180	0	0	0	0.000993282	0.00127948	0.000895893	0	0	0	0	0	0	3
maker-scaffold_166-snap-gene-11.37-mRNA-1 protein Name:"Similar to AHP1 Histidine-containing phosphotransfer protein 1 (Arabidopsis thaliana)" AED:0.11 eAED:0.11 QI:518	0	0	0	0.00125485	0.00107761	0.00113181	0	0	0	0	0	0	3
maker-scaffold_189-augustus-gene-1.10-mRNA-1 protein Name:"Similar to serA D-3-phosphoglycerate dehydrogenase (Archaeoglobus fulgidus (strain ATCC 49558 / VC-16 / DSM 4304 / JCM 9628 / NBRC 100126))" AED:0.11 eAED:0.11 QI:0	0	0	0	0.000735262	0.00063141	0.000663171	0	0	0	0	0	0	3
maker-scaffold_102-augustus-gene-2.14-mRNA-1 protein Name:"Similar to GPT2 Glucose-6-phosphate/phosphate translocator 2, chloroplastic (Arabidopsis thaliana)" AED:0.02 eAED:0.02 QI:165	0	0	0	0.000920425	0.00039521	0.00041509	0	0	0	0	0.00112738	0.00114331	3
augustus_masked-scaffold_161-processed-gene-1.4-mRNA-1 protein Name:"Similar to RAB11D Ras-related protein Rab11D (Lotus japonicus)" AED:0.23 eAED:0.23 QI:0	0	0	0	0.00140994	0.00181619	0.000635849	0	0	0	0	0	0	3
maker-scaffold_157-augustus-gene-0.14-mRNA-1 protein Name:"Similar to PIP1-2 Aquaporin PIP1-2 (Arabidopsis thaliana)" AED:0.32 eAED:0.32 QI:26	0	0	0	0.00131627	0.000565178	0.000593608	0	0	0	0	0	0	3
maker-scaffold_198-augustus-gene-6.14-mRNA-1 protein Name:"Similar to AMP2-2 Vicilin-like antimicrobial peptides 2-2 (Macadamia integrifolia)" AED:0.02 eAED:0.02 QI:455	0	0	0	0.000353146	0.000606532	0.000637042	0.00114842	0.00150837	0.00107872	0.00257256	0.00259531	0.00175464	3
maker-scaffold_35-augustus-gene-1.15-mRNA-1 protein Name:"Similar to ADH2 Alcohol dehydrogenase class-3 (Arabidopsis thaliana)" AED:0.11 eAED:0.11 QI:0	0	0	0	0.000955467	0.000820512	0.00129268	0.00155358	0.00102026	0.00291858	0	0.00117031	0.00118683	3
maker-scaffold_35-snap-gene-17.16-mRNA-1 protein Name:"Similar to RPT2A 26S proteasome regulatory subunit 4 homolog A (Arabidopsis thaliana)" AED:0.11 eAED:0.11 QI:114	0	0	0	0.000448159	0.00115458	0.000808437	0	0	0	0	0	0	3
maker-scaffold_35-snap-gene-34.16-mRNA-1 protein Name:"Similar to GA2OX7 Gibberellin 2-beta-dioxygenase 8 (Arabidopsis thaliana)" AED:0.07 eAED:0.07 QI:80	0	0	0	0.00116189	0.000997783	0.00104797	0	0	0	0	0	0	3
augustus_masked-scaffold_47-processed-gene-37.3-mRNA-1 protein Name:"Similar to Caffeic acid 3-O-methyltransferase (Coffea canephora)" AED:0.04 eAED:0.04 QI:390	0	0	0	0.000531715	0.000456613	0.000479581	0	0	0	0	0	0	3
maker-scaffold_33-augustus-gene-44.26-mRNA-1 protein Name:"Similar to TYW1 tRNA wybutosine-synthesizing protein 1 homolog (Arabidopsis thaliana)" AED:0.01 eAED:0.01 QI:243	0	0	0	0.000288692	0.000247915	0.000260386	0	0	0	0	0	0	3
maker-scaffold_0-snap-gene-37.21-mRNA-1 protein Name:"Protein of unknown function" AED:0.02 eAED:0.02 QI:0	0	0	0	0.00127756	0.000365703	0.000768198	0	0	0	0	0	0	3
maker-scaffold_0-snap-gene-41.16-mRNA-1 protein Name:"Similar to RKL1 Probable inactive receptor kinase At1g48480 (Arabidopsis thaliana)" AED:0.04 eAED:0.04 QI:0	0	0	0	0.000278031	0.000238761	0.000250771	0	0	0	0	0	0	3
maker-scaffold_0-snap-gene-69.23-mRNA-1 protein Name:"Similar to GAD1 Glutamate decarboxylase 1 (Arabidopsis thaliana)" AED:0.06 eAED:0.06 QI:0	0	0	0	0.000360588	0.00123863	0.0009757	0	0	0	0	0	0	3
maker-scaffold_0-snap-gene-135.20-mRNA-1 protein Name:"Similar to At5g53560 Cytochrome b5 isoform 1 (Arabidopsis thaliana)" AED:0.13 eAED:0.13 QI:50	0	0	0	0.00141524	0.00121535	0.00127648	0	0	0	0	0	0	3
maker-scaffold_51-augustus-gene-38.9-mRNA-1 protein Name:"Similar to TIF3H1 Eukaryotic translation initiation factor 3 subunit H (Arabidopsis thaliana)" AED:0.30 eAED:0.30 QI:0	0	0	0	0.000625339	0.00107403	0.000564026	0	0	0	0	0	0	3
maker-scaffold_48-augustus-gene-39.19-mRNA-1 protein Name:"Similar to NDK4 Nucleoside diphosphate kinase IV, chloroplastic/mitochondrial (Arabidopsis thaliana)" AED:0.11 eAED:0.11 QI:162	0	0	0	0.000794207	0.000682029	0.000716337	0	0	0	0	0	0	3
maker-scaffold_36-augustus-gene-3.20-mRNA-1 protein Name:"Similar to Transketolase, chloroplastic (Solanum tuberosum)" AED:0.03 eAED:0.03 QI:141	0	0	0	0.00125989	0.000865547	0.00113636	0	0	0	0	0	0	3
maker-scaffold_46-snap-gene-20.7-mRNA-1 protein Name:"Similar to PIP2-7 Aquaporin PIP2-7 (Arabidopsis thaliana)" AED:0.11 eAED:0.11 QI:59	0	0	0	0.000672239	0.000577289	0.00121266	0	0	0	0	0	0	3
maker-scaffold_17-augustus-gene-7.17-mRNA-1 protein Name:"Similar to PIP1-1 Aquaporin PIP1-1 (Oryza sativa subsp. japonica)" AED:0.08 eAED:0.08 QI:178	0	0	0	0.000658136	0.000565178	0.000593608	0	0	0	0	0	0	3
maker-scaffold_17-augustus-gene-15.13-mRNA-1 protein Name:"Similar to Alpha-glucan phosphorylase, H isozyme (Vicia faba)" AED:0.07 eAED:0.07 QI:578	0	0	0	0.000447095	0.000191973	0.000201629	0.000726971	0.00190965	0.0013657	0.00325695	0.00383338	0.00610894	3
maker-scaffold_17-snap-gene-73.30-mRNA-1 protein Name:"Similar to UBA1 Ubiquitin-activating enzyme E1 1 (Arabidopsis thaliana)" AED:0.03 eAED:0.03 QI:58	0	0	0	0.000739595	0.000635131	0.00033354	0	0.000394874	0.000564793	0	0	0	3
snap_masked-scaffold_100-processed-gene-10.21-mRNA-1 protein Name:"Similar to A Dihydroflavonol-4-reductase (Dianthus caryophyllus)" AED:0.08 eAED:0.08 QI:279	0	0	0	0.00110722	0.000950829	0.00199732	0	0	0	0	0	0	3
maker-scaffold_186-augustus-gene-9.28-mRNA-1 protein Name:"Similar to 66 kDa stress protein (Physarum polycephalum)" AED:0.02 eAED:0.02 QI:239	0	0	0	0.000619168	0.000265857	0.00055846	0	0	0	0	0	0	3
maker-scaffold_76-augustus-gene-19.18-mRNA-1 protein Name:"Similar to Glutaminyl-tRNA synthetase (Lupinus luteus)" AED:0.13 eAED:0.13 QI:354	0	0	0	0.00025644	0.000220219	0.000231297	0	0	0	0	0	0	3
augustus_masked-scaffold_76-processed-gene-28.2-mRNA-1 protein Name:"Similar to GluB1-A Glutelin type-B 1 (Oryza sativa subsp. japonica)" AED:0.13 eAED:0.13 QI:27	0	0	0	0.000166868	0.000859792	0	0.0065118	0.00463277	0.00815546	0.014587	0.0106282	0.0124365	3
augustus_masked-scaffold_107-processed-gene-14.2-mRNA-1 protein Name:"Similar to ABCG8 ABC transporter G family member 8 (Arabidopsis thaliana)" AED:0.03 eAED:0.03 QI:0	0	0	0	0.000311634	0.000267617	0.000281079	0	0	0	0	0	0	3
augustus_masked-scaffold_107-processed-gene-17.4-mRNA-1 protein Name:"Similar to GLU1 Ferredoxin-dependent glutamate synthase 1, chloroplastic (Arabidopsis thaliana)" AED:0.14 eAED:0.14 QI:0	0	0	0	0.000179093	0.000153797	0.000161534	0	0	0	0	0	0	3
maker-scaffold_26-augustus-gene-17.33-mRNA-1 protein Name:"Similar to PSMD12 26S proteasome non-ATPase regulatory subunit 12 (Bos taurus)" AED:0.12 eAED:0.13 QI:577	0	0	0	0.000879565	0.000755331	0.00118999	0	0	0	0	0	0	3
maker-scaffold_26-augustus-gene-27.11-mRNA-1 protein Name:"Similar to At2g21870 Probable ATP synthase 24 kDa subunit, mitochondrial (Arabidopsis thaliana)" AED:0.10 eAED:0.10 QI:331	0	0	0	0.00154919	0.000665189	0.000698649	0	0	0	0	0	0	3
maker-scaffold_26-snap-gene-34.31-mRNA-1 protein Name:"Similar to At4g09670 Uncharacterized oxidoreductase At4g09670 (Arabidopsis thaliana)" AED:0.03 eAED:0.03 QI:0	0	0	0	0.000550371	0.000945268	0.000496409	0	0	0	0	0	0	3
maker-scaffold_10-augustus-gene-40.12-mRNA-1 protein Name:"Similar to IMP3 Inositol monophosphatase 3 (Solanum lycopersicum)" AED:0.11 eAED:0.11 QI:546	0	0	0	0.000689476	0.000592091	0.000621875	0	0	0	0	0	0	3
augustus_masked-scaffold_10-processed-gene-62.1-mRNA-1 protein Name:"Similar to AAT1 Acetyl-CoA acetyltransferase, cytosolic 1 (Arabidopsis thaliana)" AED:0.18 eAED:0.18 QI:0	0	0	0	0.000931817	0.0012003	0.00210114	0	0	0	0	0	0	3
maker-scaffold_151-augustus-gene-12.12-mRNA-1 protein Name:"Similar to BZW2 Basic leucine zipper and W2 domain-containing protein 2 (Gallus gallus)" AED:0.04 eAED:0.04 QI:263	0	0	0	0.000662771	0.000569158	0.000597788	0	0	0	0	0	0	3
maker-scaffold_162-snap-gene-5.30-mRNA-1 protein Name:"Similar to RHD3 Protein ROOT HAIR DEFECTIVE 3 (Oryza sativa subsp. japonica)" AED:0.11 eAED:0.11 QI:208	0	0	0	0.000232954	0.000200051	0.000210114	0.000757561	0.000497502	0.00142317	0.0008485	0	0	3
maker-scaffold_78-augustus-gene-0.12-mRNA-1 protein Name:"Similar to TUBB6 Tubulin beta-6 chain (Arabidopsis thaliana)" AED:0.21 eAED:0.21 QI:458	0	0	0	0.000684462	0.00117557	0.0012347	0	0.00146175	0	0	0	0.00170041	3
maker-scaffold_78-augustus-gene-4.10-mRNA-1 protein Name:"Similar to TUBB2 Tubulin beta-2 chain (Oryza sativa subsp. japonica)" AED:0.13 eAED:0.13 QI:574	0	0	0	0.00323136	0	0.00364317	0.00262708	0.00345049	0.00246764	0.00294244	0.00395794	0.00200692	3
maker-scaffold_93-augustus-gene-11.12-mRNA-1 protein Name:"Similar to DRP2B Dynamin-2B (Arabidopsis thaliana)" AED:0.11 eAED:0.11 QI:551	0	0	0	0.000763598	0.000655744	0.000688729	0	0	0	0	0	0	3
maker-scaffold_205-snap-gene-4.24-mRNA-1 protein Name:"Similar to prlC Oligopeptidase A (Haemophilus influenzae (strain ATCC 51907 / DSM 11121 / KW20 / Rd))" AED:0.07 eAED:0.07 QI:0	0	0	0	0.000737181	0.000422039	0.000443268	0	0	0	0	0	0	3
maker-scaffold_12-snap-gene-17.22-mRNA-1 protein Name:"Similar to CDC48 Cell division cycle protein 48 homolog (Glycine max)" AED:0.04 eAED:0.04 QI:0	0	0	0	0.00139084	0.00159252	0.00146355	0	0	0	0	0	0	3
maker-scaffold_12-augustus-gene-28.16-mRNA-1 protein Name:"Similar to At1g67280 Probable lactoylglutathione lyase, chloroplast (Arabidopsis thaliana)" AED:0.07 eAED:0.07 QI:100	0	0	0	0.000539332	0.000463154	0.000486452	0	0	0	0	0	0	3
maker-scaffold_12-snap-gene-34.20-mRNA-1 protein Name:"Similar to AIM1 Peroxisomal fatty acid beta-oxidation multifunctional protein AIM1 (Arabidopsis thaliana)" AED:0.13 eAED:0.13 QI:124	0	0	0	0.000281356	0.000241616	0.000253769	0	0	0	0	0	0	3
maker-scaffold_12-snap-gene-40.23-mRNA-1 protein Name:"Similar to Ras-related protein Rab7 (Prunus armeniaca)" AED:0.09 eAED:0.09 QI:325	0	0	0	0.00191093	0.00164102	0.000861786	0	0.00204052	0	0	0	0	3
maker-scaffold_5-augustus-gene-28.15-mRNA-1 protein Name:"Similar to CYSEP Vignain (Ricinus communis)" AED:0.04 eAED:0.04 QI:237	0	0	0	0.000521404	0.000447759	0.000470282	0	0.00111352	0	0	0	0	3
maker-scaffold_5-snap-gene-55.23-mRNA-1 protein Name:"Similar to At1g05350 Ubiquitin-like modifier-activating enzyme 5 (Arabidopsis thaliana)" AED:0.21 eAED:0.21 QI:204	0	0	0	0.000486375	0.000417677	0.000438687	0	0	0	0	0	0	3
augustus_masked-scaffold_5-processed-gene-66.0-mRNA-1 protein Name:"Similar to HHT1 Omega-hydroxypalmitate O-feruloyl transferase (Arabidopsis thaliana)" AED:0.05 eAED:0.06 QI:0	0	0	0	0.000435711	0.000374169	0.00039299	0	0	0	0	0	0	3
maker-scaffold_5-snap-gene-81.21-mRNA-1 protein Name:"Similar to manA Lysosomal alpha-mannosidase (Dictyostelium discoideum)" AED:0.22 eAED:0.22 QI:142	0	0	0	0.000200241	0.000171958	0.000180608	0	0	0	0	0	0	3
maker-scaffold_56-snap-gene-0.7-mRNA-1 protein Name:"Similar to AGT2 Alanine--glyoxylate aminotransferase 2 homolog 1, mitochondrial (Arabidopsis thaliana)" AED:0.02 eAED:0.02 QI:123	0	0	0	0.000401337	0.00034465	0.000361987	0	0	0	0	0	0	3
maker-scaffold_56-augustus-gene-10.16-mRNA-1 protein Name:"Similar to Inositol-3-phosphate synthase (Sesamum indicum)" AED:0.09 eAED:0.09 QI:0	0	0	0	0.000672239	0.00115458	0.00151582	0	0	0.00102671	0.00122426	0.00164679	0.00250506	3
maker-scaffold_77-augustus-gene-6.11-mRNA-1 protein Name:"Similar to pgi Glucose-6-phosphate isomerase (Nostoc punctiforme (strain ATCC 29133 / PCC 73102))" AED:0.25 eAED:0.25 QI:125	0	0	0	0.000591909	0.000254152	0.000533874	0	0	0	0	0	0	3
maker-scaffold_176-augustus-gene-11.29-mRNA-1 protein Name:"Similar to CBP3 Serine carboxypeptidase 3 (Oryza sativa subsp. japonica)" AED:0.20 eAED:0.20 QI:427	0	0	0	0.000326217	0.00028014	0.000294232	0	0.000696675	0.000996464	0	0.000799134	0	3
maker-scaffold_135-augustus-gene-14.12-mRNA-1 protein Name:"Similar to GME-1 GDP-mannose 3,5-epimerase 1 (Oryza sativa subsp. japonica)" AED:0.05 eAED:0.05 QI:957	0	0	0	0.00150181	0.000859792	0.000903041	0	0	0	0	0	0	3
maker-scaffold_74-augustus-gene-20.7-mRNA-1 protein Name:"Similar to ggtA Probable UDP-glucose:glycoprotein glucosyltransferase A (Dictyostelium discoideum)" AED:0.10 eAED:0.12 QI:15	0	0	0	0.000738145	0.000633886	0.000665772	0	0	0	0	0	0	3
maker-scaffold_109-snap-gene-0.15-mRNA-1 protein Name:"Similar to Xpo1 Exportin-1 (Mus musculus)" AED:0.15 eAED:0.15 QI:0	0	0	0	0.000167016	0.000286852	0.00015064	0	0	0	0	0	0	3
maker-scaffold_9-augustus-gene-80.6-mRNA-1 protein Name:"Similar to At1g71250 GDSL esterase/lipase At1g71250 (Arabidopsis thaliana)" AED:0.13 eAED:0.13 QI:0	0	0	0	0.0010202	0.000438051	0.000920172	0	0.00108938	0	0	0	0	3
maker-scaffold_201-augustus-gene-3.18-mRNA-1 protein Name:"Similar to yghX Putative uncharacterized protein yghX (Escherichia coli (strain K12))" AED:0.07 eAED:0.07 QI:205	0	0	0	0.00201312	0.00172878	0.00090787	0	0	0	0	0	0	3
maker-scaffold_87-augustus-gene-19.26-mRNA-1 protein Name:"Protein of unknown function" AED:0.33 eAED:0.46 QI:0	0	0	0	0.000936452	0.00160837	0.00168927	0	0	0	0	0	0	3
augustus_masked-scaffold_4-processed-gene-33.1-mRNA-1 protein Name:"Similar to mvd1 Diphosphomevalonate decarboxylase (Schizosaccharomyces pombe (strain ATCC 38366 / 972))" AED:0.30 eAED:0.30 QI:0	0	0	0	0.00134769	0.000771556	0.000405183	0	0.000959383	0	0	0.00110048	0.00111602	3
augustus_masked-scaffold_4-processed-gene-99.3-mRNA-1 protein Name:"Similar to RIC2 Ras-related protein RIC2 (Oryza sativa subsp. japonica)" AED:0.08 eAED:0.08 QI:0	0	0	0	0.00221443	0.00190166	0.00199732	0	0	0	0	0	0	3
maker-scaffold_52-snap-gene-7.30-mRNA-1 protein Name:"Similar to UGT73C3 UDP-glycosyltransferase 73C3 (Arabidopsis thaliana)" AED:0.40 eAED:0.41 QI:0	0	0	0	0.00179264	0.00153944	0.00161687	0	0	0	0	0	0	3
maker-scaffold_73-snap-gene-17.17-mRNA-1 protein Name:"Similar to ANT1 ADP,ATP carrier protein, mitochondrial (Fragment) (Solanum tuberosum)" AED:0.01 eAED:0.01 QI:91	0	0	0	0.000945864	0.00162453	0.00127969	0	0	0	0	0	0	3
maker-scaffold_6-augustus-gene-3.16-mRNA-1 protein Name:"Similar to HXK1 Hexokinase-1 (Arabidopsis thaliana)" AED:0.15 eAED:0.15 QI:0	0	0	0	0.0011339	0.00097374	0.000681814	0	0	0	0	0.000925904	0	3
maker-scaffold_6-augustus-gene-7.24-mRNA-1 protein Name:"Similar to NADP-dependent malic enzyme (Populus trichocarpa)" AED:0.15 eAED:0.15 QI:703	0	0	0	0.000320659	0.000275368	0	0.00208555	0.00136961	0.00195898	0.00350386	0.00314208	0.00159323	3
maker-scaffold_6-augustus-gene-14.23-mRNA-1 protein Name:"Similar to RuBisCO large subunit-binding protein subunit beta, chloroplastic (Pisum sativum)" AED:0.21 eAED:0.21 QI:312	0	0	0	0.00172685	0.00296589	0.00155754	0	0.0012293	0	0	0.00141009	0	3
maker-scaffold_6-augustus-gene-52.17-mRNA-1 protein Name:"Similar to At1g06620 1-aminocyclopropane-1-carboxylate oxidase homolog 1 (Arabidopsis thaliana)" AED:0.09 eAED:0.09 QI:162	0	0	0	0.000588209	0.00101026	0.000530537	0	0	0	0	0	0	3
maker-scaffold_75-augustus-gene-8.14-mRNA-1 protein Name:"Similar to PGMP Phosphoglucomutase, chloroplastic (Arabidopsis thaliana)" AED:0.66 eAED:0.66 QI:84	0	0	0	0.000431713	0.000370736	0.000389385	0	0	0	0	0	0	3
maker-scaffold_53-augustus-gene-1.16-mRNA-1 protein Name:"Similar to PER12 Peroxidase 12 (Arabidopsis thaliana)" AED:0.08 eAED:0.08 QI:211	0	0	0	0	0.000451511	0.000474223	0.0017098	0	0.00321206	0.0038301	0.00128799	0.00261236	3
maker-scaffold_3-augustus-gene-5.29-mRNA-1 protein Name:"Protein of unknown function" AED:0.06 eAED:0.06 QI:347	0	0	0	0	0.000835353	0.000438687	0.00316336	0.00207742	0.00148568	0	0	0.0012083	3
maker-scaffold_62-augustus-gene-23.30-mRNA-1 protein Name:"Similar to Chemocyanin (Lilium longiflorum)" AED:0.00 eAED:0.00 QI:463	0	0	0	0	0.00128286	0	0.00485801	0.00319033	0.00456317	0.00544118	0	0.00371121	3
snap_masked-scaffold_82-processed-gene-9.14-mRNA-1 protein Name:"Similar to HSP70 Heat shock 70 kDa protein (Glycine max)" AED:0.10 eAED:0.10 QI:0	0	0	0	0	0.00322695	0.00277304	0.00666544	0.00364775	0.00521742	0.00497705	0.00502106	0.00594062	3
maker-scaffold_38-snap-gene-4.21-mRNA-1 protein Name:"Similar to 11S globulin subunit beta (Cucurbita maxima)" AED:0.12 eAED:0.12 QI:0	0	0	0	0	0.000798884	0	0.0151263	0.0192051	0.0161027	0.0259778	0.0227891	0.0269628	3
maker-scaffold_29-augustus-gene-18.23-mRNA-1 protein Name:"Similar to LEGB Legumin B (Gossypium hirsutum)" AED:0.09 eAED:0.09 QI:0	0	0	0	0	0.000537013	0	0.0122015	0.0106839	0.011461	0.0204993	0.0199146	0.0201959	3
augustus_masked-scaffold_2-processed-gene-32.3-mRNA-1 protein Name:"Similar to ANN1 Annexin D1 (Arabidopsis thaliana)" AED:0.18 eAED:0.18 QI:0	0	0	0	0	0.00118854	0	0.0022504	0.00295575	0.00422764	0.0100822	0.00678089	0.0120341	3
augustus_masked-scaffold_48-processed-gene-30.3-mRNA-1 protein Name:"Similar to CAS Exportin-2 (Arabidopsis thaliana)" AED:0.00 eAED:0.00 QI:0	0	0	0	0	0.000332253	0.000174483	0.000629095	0.000413136	0.000590914	0	0.000473895	0	3
maker-scaffold_17-snap-gene-11.25-mRNA-1 protein Name:"Similar to LEGA Legumin A (Gossypium hirsutum)" AED:0.05 eAED:0.05 QI:0	0	0	0	0	0.000913225	0	0.0126802	0.0083273	0.0140762	0.0219492	0.0173672	0.0167319	3
maker-scaffold_10-snap-gene-78.19-mRNA-1 protein Name:"Similar to GLUA1 Glutelin type-A 1 (Oryza sativa subsp. japonica)" AED:0.06 eAED:0.08 QI:12	0	0	0	0	0.000431042	0	0.00489687	0.00643171	0.00766613	0.0127976	0.012296	0.0112227	3
maker-scaffold_291-snap-gene-3.49-mRNA-1 protein Name:"Similar to Endoplasmin homolog (Hordeum vulgare)" AED:0.20 eAED:0.20 QI:4	0	0	0	0	0	0	0.00152266	0	0.000715124	0.00426361	0.00229403	0.00290803	3
maker-scaffold_15-snap-gene-38.24-mRNA-1 protein Name:"Similar to CAISE5 Glucose and ribitol dehydrogenase (Daucus carota)" AED:0.01 eAED:0.01 QI:0	0	0	0	0	0	0	0.00210347	0.00276276	0.00197581	0.00471195	0.00633815	0.00642765	3
maker-scaffold_29-augustus-gene-19.13-mRNA-1 protein Name:"Similar to GLUB2 Glutelin type-B 2 (Oryza sativa subsp. japonica)" AED:0.13 eAED:0.16 QI:0	0	0	0	0	0	0	0.00309146	0.00304532	0.00435575	0.0155816	0.0151371	0.0177126	3
maker-scaffold_166-snap-gene-8.23-mRNA-1 protein Name:"Similar to PPDK Pyruvate, phosphate dikinase, chloroplastic (Flaveria pringlei)" AED:0.06 eAED:0.06 QI:30	0	0	0	0	0	0	0.000973147	0.00127816	0.00182817	0	0.000733069	0.000743421	3
maker-scaffold_2905-snap-gene-0.3-mRNA-1 protein Name:"Similar to LEGA Legumin A (Gossypium hirsutum)" AED:0.13 eAED:0.19 QI:0	0	0	0	0	0	0	0.00592842	0.00291996	0.00696077	0.0083001	0.0100482	0.0101901	3
maker-scaffold_0-augustus-gene-23.28-mRNA-1 protein Name:"Similar to MFT Protein MOTHER of FT and TF 1 (Arabidopsis thaliana)" AED:0.15 eAED:0.15 QI:15	0	0	0	0	0	0	0.00347789	0.00228399	0.00326682	0.00389539	0.00261989	0.00265689	3
maker-scaffold_0-augustus-gene-33.9-mRNA-1 protein Name:"Similar to Tmem214 Transmembrane protein 214 (Mus musculus)" AED:0.05 eAED:0.05 QI:1730	0	0	0	0	0	0	0.00102876	0.000675599	0.00193264	0.00115225	0.000774958	0.000785902	3
maker-scaffold_18-augustus-gene-55.28-mRNA-1 protein Name:"Similar to TUBA3 Tubulin alpha-3/alpha-5 chain (Arabidopsis thaliana)" AED:0.08 eAED:0.08 QI:0	0	0	0	0	0	0	0	0.000895282	0	0.00305385	0.00102695	0.0020829	3
maker-scaffold_15-augustus-gene-72.27-mRNA-1 protein Name:"Similar to AMP2-2 Vicilin-like antimicrobial peptides 2-2 (Macadamia integrifolia)" AED:0.05 eAED:0.05 QI:41	0	0	0	0	0	0	0	0.000741664	0.00106081	0.00379477	0.00340295	0.00431376	3
maker-scaffold_11-augustus-gene-61.13-mRNA-1 protein Name:"Similar to Allergen Ara h 1, clone P41B (Arachis hypogaea)" AED:0.07 eAED:0.07 QI:35	0	0	0	0	0	0	0	0.00249162	0.00237587	0.00566602	0.00381075	0.00289842	3
maker-scaffold_394-augustus-gene-0.40-mRNA-1 protein Name:"Similar to Embryonic protein DC-8 (Daucus carota)" AED:0.04 eAED:0.04 QI:0	0	0	0	0	0	0	0	0.000924096	0.00132175	0.00315213	0.00318	0.00429988	3
maker-scaffold_42-augustus-gene-34.15-mRNA-1 protein Name:"Similar to EBNA1 Epstein-Barr nuclear antigen 1 (Epstein-Barr virus (strain GD1))" AED:0.07 eAED:0.07 QI:69	0	0	0	0	0	0	0	0	0.00262539	0.0187832	0.0126329	0.0106761	3
maker-scaffold_75-augustus-gene-25.20-mRNA-1 protein Name:"Protein of unknown function" AED:0.04 eAED:0.04 QI:66	0	0	0	0	0	0	0	0	0.00159711	0.00190441	0.0038425	0.00259784	3
maker-scaffold_19-augustus-gene-38.14-mRNA-1 protein Name:"Similar to STP-1 Alpha-1,4 glucan phosphorylase L-2 isozyme, chloroplastic/amyloplastic (Solanum tuberosum)" AED:0.07 eAED:0.07 QI:284	0	0	0	0	0	0	0	0	0	0.000703889	0.000473409	0.000960189	3
maker-scaffold_3-augustus-gene-43.9-mRNA-1 protein Name:"Similar to Late embryogenesis abundant protein D-34 (Gossypium hirsutum)" AED:0.08 eAED:0.08 QI:202	0	0	0	0	0	0	0	0	0	0.00408088	0.00365953	0.0027834	3
maker-scaffold_38-augustus-gene-24.12-mRNA-1 protein Name:"Protein of unknown function" AED:0.08 eAED:0.08 QI:521	0	0	0	0	0	0	0	0	0	0.00576125	0.00387479	0.00392951	3
maker-scaffold_37-augustus-gene-29.11-mRNA-1 protein Name:"Similar to EMH5 Em protein H5 (Triticum aestivum)" AED:0.01 eAED:0.01 QI:126	0	0	0	0	0	0	0	0	0	0.00745205	0.00501196	0.00508274	3
maker-scaffold_0-augustus-gene-35.16-mRNA-1 protein Name:"Similar to PECS-1.1 Pectinesterase 1 (Citrus sinensis)" AED:0.02 eAED:0.02 QI:0	0	0	0	0	0	0	0	0	0	0.00129601	0.000871645	0.00176791	3
snap_masked-scaffold_10-processed-gene-78.8-mRNA-1 protein Name:"Similar to LEGB Legumin B (Gossypium hirsutum)" AED:0.23 eAED:0.23 QI:0	0	0	0	0	0	0	0	0	0	0.0201644	0.0149179	0.0151286	3
maker-scaffold_10-augustus-gene-94.15-mRNA-1 protein Name:"Similar to Glucose-1-phosphate adenylyltransferase small subunit, chloroplastic/amyloplastic (Solanum tuberosum)" AED:0.05 eAED:0.05 QI:333	0	0	0	0	0	0	0	0	0	0.00115614	0.00155514	0.00157711	3
maker-scaffold_78-augustus-gene-7.22-mRNA-1 protein Name:"Similar to LTI65 Low-temperature-induced 65 kDa protein (Arabidopsis thaliana)" AED:0.00 eAED:0.00 QI:97	0	0	0	0	0	0	0	0	0	0.00146807	0.000987367	0.00100131	3
maker-scaffold_154-augustus-gene-2.20-mRNA-1 protein Name:"Similar to CAD9 Probable cinnamyl alcohol dehydrogenase 9 (Arabidopsis thaliana)" AED:0.07 eAED:0.07 QI:168	0	0	0	0	0	0	0	0	0	0.00190441	0.00128083	0.00129892	3
maker-scaffold_4-snap-gene-78.17-mRNA-1 protein Name:"Protein of unknown function" AED:0.03 eAED:0.03 QI:498	0	0	0	0	0	0	0	0	0	0.00585973	0.00591154	0.00799337	3

## Sheet: In-solution
Quantified proteins that are identified through in-solution digestion method
Accession	Description	ID	10 day	10 day	10 day	15 day	15 day	15 day	20 day	20 day	20 day	25 day	25 day	25 day	Maxcount
maker-scaffold_65-augustus-gene-9.28-mRNA-1 protein Name:"Similar to ARF ADP-ribosylation factor 2 (Oryza sativa subsp. japonica)" AED:0.21 eAED:0.21 QI:386	1 1|1|0.83|0.71|7|329|181	1	0.00184546	0.00123646	0.00354685	0.00117512	0.00196336	0.00137462	0.00310113	0.000967381	0.00170997	0.00151837	0.00225683	0.00274276	3
maker-scaffold_105-snap-gene-6.28-mRNA-1 protein Name:"Similar to SODA Superoxide dismutase [Mn], mitochondrial (Nicotiana plumbaginifolia)" AED:0.21 eAED:0.21 QI:34	1 1|1|0.8|0.83|6|735|233	2	0.0028672	0.00144076	0.00206646	0.00319502	0.00152519	0.00249162	0.00080301	0.00150297	0.00199252	0.0011795	0.00175316	0.00213064	3
maker-scaffold_12-augustus-gene-69.26-mRNA-1 protein Name:"Similar to RAN3 GTP-binding nuclear protein Ran-3 (Arabidopsis thaliana)" AED:0.21 eAED:0.21 QI:331	1 1|1|1|1|8|49|221	3	0.00453432	0.00354432	0.00290488	0.00384972	0.003216	0.00300219	0.00507967	0.00475374	0.00490167	0.00373064	0.00369671	0.00673899	3
maker-scaffold_169-augustus-gene-8.15-mRNA-1 protein Name:"Similar to RPL38A 60S ribosomal protein L38 (Arabidopsis thaliana)" AED:0.01 eAED:0.01 QI:73	1 1|1|1|1|3|396|69	4	0.00161366	0.00162173	0	0.00308257	0.00343351	0.00120196	0.00271161	0.00253762	0.00224279	0	0	0	3
maker-scaffold_111-augustus-gene-19.27-mRNA-1 protein Name:"Similar to UBC35 Ubiquitin-conjugating enzyme E2 35 (Arabidopsis thaliana)" AED:0.05 eAED:0.05 QI:431	0.83 1|1|0|0.28|7|589|139	5	0.00160206	0.000805031	0	0.0015302	0.00255661	0.00178997	0.00134605	0	0.00111333	0	0	0	3
maker-scaffold_154-augustus-gene-11.22-mRNA-1 protein Name:"Similar to AC101 Actin-101 (Solanum tuberosum)" AED:0.01 eAED:0.01 QI:278	1 1|1|0.75|0.6|5|968|377	6	0.00413475	0.00563949	0.00425716	0.00535974	0.00565573	0.0037398	0.00347403	0.00557335	0.00451533	0.00510284	0.00433407	0.00460885	3
maker-scaffold_101-augustus-gene-14.17-mRNA-1 protein Name:"Similar to Phosphoglycerate kinase, cytosolic (Nicotiana tabacum)" AED:0.06 eAED:0.06 QI:480	1 1|1|1|1|6|54|402	7	0.00526247	0.00779398	0.00838406	0.00740736	0.00736667	0.00660183	0.00558512	0.0100179	0.00692923	0.0129892	0.00812907	0.0104968	3
maker-scaffold_197-augustus-gene-7.31-mRNA-1 protein Name:"Similar to At1g17745 D-3-phosphoglycerate dehydrogenase, chloroplastic (Arabidopsis thaliana)" AED:0.15 eAED:0.15 QI:0	1 0.8|1|1|1|5|416|599	8	0.00167293	0.0018681	0.00241144	0.00195298	0.00217532	0.00193839	0.00218649	0.00233851	0.00232517	0.00275283	0.00272779	0.00290073	3
augustus_masked-scaffold_314-processed-gene-2.3-mRNA-1 protein Name:"Similar to PURA2 Adenylosuccinate synthetase 2, chloroplastic (Ricinus communis)" AED:0.08 eAED:0.08 QI:0	0.33 0|0.75|1|1|4|0|436	9	0.000766121	0.00025665	0	0.000243919	0.000815064	0.000190219	0	0	0.000354937	0	0	0	3
maker-scaffold_298-augustus-gene-0.25-mRNA-1 protein Name:"Similar to RPS20B 40S ribosomal protein S20-2 (Arabidopsis thaliana)" AED:0.20 eAED:0.20 QI:15	1 0.66|1|1|1|3|386|122	10	0.00182529	0.00183441	0.00263106	0.00174342	0.0019419	0.0020394	0.00153362	0.00143521	0.00126846	0.00225266	0.00167412	0	3
maker-scaffold_119-augustus-gene-12.19-mRNA-1 protein Name:"Similar to MMDH Malate dehydrogenase, mitochondrial (Citrullus lanatus)" AED:0.31 eAED:0.31 QI:225	1 0.83|1|1|1|6|0|350	11	0.00381747	0.00159856	0.00412701	0.00425394	0.0037229	0.00308046	0.0021383	0.00250137	0.0026529	0.00314085	0.00233421	0.00354599	3
augustus_masked-scaffold_119-processed-gene-15.1-mRNA-1 protein Name:"Similar to Hnrnpa3 Heterogeneous nuclear ribonucleoprotein A3 (Mus musculus)" AED:0.00 eAED:0.00 QI:0	0 0.5|1|0|0.5|2|3449|438	12	0.00152524	0.000766433	0.000732853	0	0.000270448	0.0011361	0.000427172	0	0	0	0	0	3
snap_masked-scaffold_119-processed-gene-18.21-mRNA-1 protein Name:"Similar to At3g58610 Ketol-acid reductoisomerase, chloroplastic (Arabidopsis thaliana)" AED:0.12 eAED:0.12 QI:58	0.88 0.9|1|1|1|10|298|607	13	0.00110059	0.00092174	0.00105763	0.00122643	0.00097575	0.000956422	0.000924718	0.000865384	0.00101979	0.000905516	0.000672959	0.000408928	3
maker-scaffold_60-augustus-gene-1.18-mRNA-1 protein Name:"Similar to ylbA Uncharacterized protein ylbA (Escherichia coli (strain K12))" AED:0.16 eAED:0.16 QI:231	0.91 0.84|1|0.66|0.61|13|683|324	14	0.000343651	0.00138147	0	0.000328236	0.00073121	0.000767921	0	0	0	0	0	0	3
maker-scaffold_60-snap-gene-9.28-mRNA-1 protein Name:"Similar to PAA1 Proteasome subunit alpha type-6 (Nicotiana tabacum)" AED:0.24 eAED:0.24 QI:399	1 1|1|0.25|0.33|9|364|246	15	0.000452613	0.00227438	0.00195725	0.00259387	0.00240764	0.00202282	0.0030423	0.00213532	0.0025163	0.00223434	0.00166051	0	3
maker-scaffold_60-snap-gene-10.20-mRNA-1 protein Name:"Similar to CPN21 20 kDa chaperonin, chloroplastic (Arabidopsis thaliana)" AED:0.40 eAED:0.40 QI:245	1 1|1|0.66|0.71|7|231|135	16	0.000824762	0.00165777	0.00118885	0.00157553	0.000877452	0.00122867	0.00138594	0.00129701	0.00229263	0	0	0	3
maker-scaffold_60-snap-gene-32.19-mRNA-1 protein Name:"Similar to argE Acetylornithine deacetylase (Dictyostelium discoideum)" AED:0.08 eAED:0.08 QI:55	0.88 0.7|0.9|0.77|0.8|10|0|407	17	0.00027357	0.000274937	0	0.000261299	0.000291047	0.000407545	0	0	0	0	0	0	3
maker-scaffold_39-augustus-gene-16.18-mRNA-1 protein Name:"Similar to XYL1 Alpha-xylosidase (Arabidopsis thaliana)" AED:0.02 eAED:0.02 QI:189	1 1|1|1|1|3|568|930	18	0.000119724	0.000120322	0.00034515	0.000114353	0.000254744	0.000178356	0.000201184	0	0.000166401	0	0	0	3
maker-scaffold_39-snap-gene-18.21-mRNA-1 protein Name:"Similar to RAD23-4 Putative DNA repair protein RAD23-4 (Arabidopsis thaliana)" AED:0.35 eAED:0.35 QI:71	0.90 0.91|0.91|1|1|12|437|383	19	0.000581425	0.000876496	0.000419046	0.000555345	0.000618569	0.000866167	0.000488515	0.00045717	0.000808108	0	0.000533271	0.000648093	3
maker-scaffold_39-augustus-gene-25.15-mRNA-1 protein Name:"Similar to CCT6 T-complex protein 1 subunit zeta (Gallus gallus)" AED:0.33 eAED:0.33 QI:258	1 1|1|1|1|15|643|535	20	0.0012487	0.00125495	0.00209993	0.00178904	0.000664239	0.00124016	0.00139889	0.00130913	0.0020248	0.00102738	0.00114529	0.000927924	3
augustus_masked-scaffold_39-processed-gene-27.1-mRNA-1 protein Name:"Similar to nep1 Aspartic proteinase nepenthesin-1 (Nepenthes gracilis)" AED:0.01 eAED:0.01 QI:0	-1 0|1|-1|1|1|0|494	21	0.000450781	0.00067955	0.000649776	0.000645842	0	0.000503657	0	0.000354445	0	0	0	0	3
maker-scaffold_39-augustus-gene-30.15-mRNA-1 protein Name:"Similar to AOC4 Allene oxide cyclase 4, chloroplastic (Arabidopsis thaliana)" AED:0.02 eAED:0.02 QI:0	0 0|1|1|1|2|0|250	22	0.000890743	0.000447597	0.000641979	0.000425394	0.000473824	0.000331742	0.000748405	0.000700384	0.000619011	0	0.000816972	0	3
maker-scaffold_25-augustus-gene-0.10-mRNA-1 protein Name:"Similar to IPI1 Isopentenyl-diphosphate Delta-isomerase I (Camptotheca acuminata)" AED:0.05 eAED:0.05 QI:83	1 1|1|0.6|0.83|6|263|329	23	0.00101528	0.000680239	0.00146348	0.00161624	0.00180024	0.00176458	0.00113739	0.00106441	0.000940746	0.00167066	0.0012416	0.00150893	3
snap_masked-scaffold_25-processed-gene-10.8-mRNA-1 protein Name:"Similar to At3g12800 Peroxisomal 2,4-dienoyl-CoA reductase (Arabidopsis thaliana)" AED:0.29 eAED:0.29 QI:0	0 0|0.33|1|1|3|0|113	24	0.00295601	0.000990259	0	0.00188228	0.00104828	0.00146788	0	0	0	0	0	0	3
maker-scaffold_25-snap-gene-12.13-mRNA-1 protein Name:"Similar to argD Acetylornithine aminotransferase (Xanthomonas axonopodis pv. citri)" AED:0.23 eAED:0.23 QI:362	0.76 0.85|0.92|0.84|0.85|14|0|349	25	0.0019142	0.00128251	0.00137961	0.000914171	0.00101825	0.00095055	0	0	0	0	0	0	3
maker-scaffold_25-snap-gene-52.21-mRNA-1 protein Name:"Similar to AMC4 Metacaspase-4 (Arabidopsis thaliana)" AED:0.01 eAED:0.01 QI:0	1 0.5|1|0|0.5|2|0|416	26	0.000267651	0.000268989	0	0.000511291	0.00028475	0.000199364	0.000449763	0.000420904	0.000372002	0.000660635	0.000490969	0.000596682	3
maker-scaffold_25-snap-gene-58.14-mRNA-1 protein Name:"Similar to At1g79260 UPF0678 fatty acid-binding protein-like protein At1g79260 (Arabidopsis thaliana)" AED:0.02 eAED:0.02 QI:245	1 0.75|1|0.66|0.75|4|0|171	27	0.000651128	0	0.000938566	0.000621922	0.000692725	0.000485003	0	0	0.000904987	0	0	0	3
maker-scaffold_25-snap-gene-60.12-mRNA-1 protein Name:"Similar to Isocitrate dehydrogenase [NADP] (Nicotiana tabacum)" AED:0.18 eAED:0.18 QI:127	1 1|1|0.6|0.56|16|88|418	28	0.00186459	0.00348012	0.00268771	0.0022898	0.00141694	0.00178569	0.00134283	0.00125667	0.00148089	0.000657474	0.00146586	0	3
maker-scaffold_114-augustus-gene-1.23-mRNA-1 protein Name:"Similar to DPS1 Aspartyl-tRNA synthetase, cytoplasmic (Saccharomyces cerevisiae (strain ATCC 204508 / S288c))" AED:0.06 eAED:0.06 QI:192	1 1|1|0.9|0.81|11|514|550	29	0.00121465	0.000813813	0.000875426	0.000193361	0.000646124	0	0.000680369	0.000318356	0.000562737	0	0.000742702	0.000902617	3
maker-scaffold_204-snap-gene-8.36-mRNA-1 protein Name:"Similar to EMB3004 Bifunctional 3-dehydroquinate dehydratase/shikimate dehydrogenase, chloroplastic (Arabidopsis thaliana)" AED:0.21 eAED:0.24 QI:45	1 0.66|1|0.8|0.66|6|0|318	30	0.000350135	0.000351884	0.000504701	0.00033443	0.000745007	0.000260803	0	0.000550616	0	0	0	0	3
augustus_masked-scaffold_303-processed-gene-2.4-mRNA-1 protein Name:"Similar to Annexin-like protein RJ4 (Fragaria ananassa)" AED:0.06 eAED:0.06 QI:241	0.8 0.5|1|1|1|6|0|311	31	0.0068023	0.00863531	0.0051606	0.00889088	0.00723686	0.00560014	0.0114306	0.00957116	0.00845915	0.00706943	0.00788076	0.00798134	3
maker-scaffold_124-augustus-gene-3.22-mRNA-1 protein Name:"Similar to FBA Fructose-bisphosphate aldolase cytoplasmic isozyme (Oryza sativa subsp. japonica)" AED:0.01 eAED:0.01 QI:193	1 0.5|1|1|1|2|0|358	32	0.00839737	0.00625136	0.00582802	0.00386182	0.00363971	0.00393828	0.00470367	0.00489095	0.00734859	0.00921198	0.00684613	0.00762686	3
maker-scaffold_124-snap-gene-9.27-mRNA-1 protein Name:"Similar to ENO1 Enolase 1 (Hevea brasiliensis)" AED:0.20 eAED:0.20 QI:292	0.92 0.93|1|1|1|15|426|430	33	0.00310724	0.00572508	0.00634514	0.00568841	0.0066115	0.0057862	0.0130536	0.014252	0.0136758	0.0178955	0.0175744	0.0138541	3
maker-scaffold_124-augustus-gene-15.22-mRNA-1 protein Name:"Similar to arnA Bifunctional polymyxin resistance protein ArnA (Klebsiella pneumoniae subsp. pneumoniae (strain ATCC 700721 / MGH 78578))" AED:0.13 eAED:0.13 QI:0	1 0.88|1|1|1|9|178|389	34	0.00257606	0.000287659	0.000825166	0.00136695	0.00121806	0.00127921	0.00144294	0.000450118	0	0	0	0	3
maker-scaffold_158-augustus-gene-5.14-mRNA-1 protein Name:"Similar to RPS25B 40S ribosomal protein S25-2 (Arabidopsis thaliana)" AED:0.04 eAED:0.04 QI:241	1 0.66|1|1|1|3|0|69	35	0.00161366	0.00324346	0.00232601	0.00154128	0.00171675	0.00120196	0	0.00253762	0.00224279	0.00398296	0.00296004	0.00359739	3
maker-scaffold_158-augustus-gene-5.13-mRNA-1 protein Name:"Similar to TSJT1 Stem-specific protein TSJT1 (Nicotiana tabacum)" AED:0.05 eAED:0.05 QI:236	1 1|1|1|1|4|135|254	36	0.000438358	0.000440548	0	0.000418695	0.000466362	0.000326518	0.00073662	0.000689354	0.000609263	0.00108198	0.000804106	0.000977242	3
maker-scaffold_103-augustus-gene-15.23-mRNA-1 protein Name:"Similar to carA Carbamoyl-phosphate synthase small chain (Nostoc sp. (strain PCC 7120 / UTEX 2576))" AED:0.07 eAED:0.07 QI:379	0.8 0.90|0.90|0.8|0.90|11|580|436	37	0.000255374	0	0	0.000243919	0.000543376	0.000380438	0.000429132	0	0	0	0	0	3
maker-scaffold_103-augustus-gene-21.14-mRNA-1 protein Name:"Similar to Glyceraldehyde-3-phosphate dehydrogenase, cytosolic (Ginkgo biloba)" AED:0.28 eAED:0.28 QI:190	0.69 0.85|0.92|1|1|14|829|395	38	0.0014094	0.00198302	0.00203158	0.00107695	0.00179933	0.00146974	0.000947349	0.000886562	0.00195889	0	0.000517071	0	3
maker-scaffold_27-augustus-gene-1.19-mRNA-1 protein Name:"Similar to RPS10 40S ribosomal protein S10 (Oryza sativa subsp. japonica)" AED:0.05 eAED:0.05 QI:56	0.75 0.8|1|1|1|5|169|188	39	0.00177675	0.00178563	0.00341478	0.00226274	0.00189026	0.00132344	0.00298566	0	0.00246946	0.00292366	0	0.00264063	3
maker-scaffold_27-augustus-gene-47.20-mRNA-1 protein Name:"Similar to LACS4 Long chain acyl-CoA synthetase 4 (Arabidopsis thaliana)" AED:0.09 eAED:0.09 QI:662	0.8 0.85|0.95|0.95|1|21|435|708	40	0.000157264	0.00015805	0.000453375	0	0	0	0.000264267	0.000247311	0.000218577	0.00038817	0	0	3
maker-scaffold_98-augustus-gene-3.16-mRNA-1 protein Name:"Similar to PCKA Phosphoenolpyruvate carboxykinase [ATP] (Arabidopsis thaliana)" AED:0.30 eAED:0.30 QI:0	0.91 0.84|0.92|0.91|0.84|13|104|703	41	0.000791912	0.00159174	0.0013698	0.000151278	0	0	0	0	0	0	0	0	3
maker-scaffold_238-augustus-gene-4.24-mRNA-1 protein Name:"Similar to ADH Alcohol dehydrogenase (Malus domestica)" AED:0.11 eAED:0.11 QI:235	1 1|1|1|1|10|308|380	42	0.000586015	0	0	0.000279865	0	0	0.000492372	0.000921558	0.000814488	0	0.000537481	0.00130642	3
maker-scaffold_190-snap-gene-3.7-mRNA-1 protein Name:"Similar to TST Thiosulfate sulfurtransferase (Cricetulus griseus)" AED:0.30 eAED:0.30 QI:0	0.44 0.3|0.5|0.66|0.8|10|0|354	43	0.000629056	0.000632199	0.00090675	0.000901259	0.000669243	0.000234281	0.000528535	0	0	0	0	0	3
maker-scaffold_178-augustus-gene-1.15-mRNA-1 protein Name:"Similar to Formate--tetrahydrofolate ligase (Spinacia oleracea)" AED:0.12 eAED:0.12 QI:0	0.5 0.4|0.6|1|1|5|0|636	44	0.00070027	0.000351884	0.00025235	0	0.000186252	0	0	0	0.000243322	0	0.000321137	0	3
augustus_masked-scaffold_178-processed-gene-11.4-mRNA-1 protein Name:"Similar to At5g01610 Uncharacterized protein At5g01610 (Arabidopsis thaliana)" AED:0.02 eAED:0.02 QI:114	0 0.5|1|0|0.5|2|356|195	45	0.000570989	0.000573842	0.00082305	0.00109075	0.00121493	0.00042531	0.000959494	0.000897928	0.000793604	0.00140935	0.0010474	0.00127292	3
maker-scaffold_286-snap-gene-2.8-mRNA-1 protein Name:"Similar to At5g05010 Coatomer subunit delta (Arabidopsis thaliana)" AED:0.12 eAED:0.14 QI:26	1 0.77|1|1|0.88|9|0|505	46	0.00132289	0.000664748	0.00127125	0.000631774	0.000703699	0.000656915	0	0.0013869	0.000612882	0	0	0	3
maker-scaffold_7-snap-gene-10.17-mRNA-1 protein Name:"Similar to RPS27B 40S ribosomal protein S27-2 (Arabidopsis thaliana)" AED:0.14 eAED:0.14 QI:110	1 1|1|0|0|4|411|119	47	0.000935654	0.00094033	0.0013487	0.00178737	0.000995429	0.000696937	0.00157228	0	0.00130044	0	0	0	3
maker-scaffold_7-snap-gene-13.35-mRNA-1 protein Name:"Similar to GLYRS-1 Glycyl-tRNA synthetase 1, mitochondrial (Arabidopsis thaliana)" AED:0.06 eAED:0.06 QI:163	1 1|1|0.87|1|9|568|719	48	0.00077429	0.000933791	0.0011161	0	0	0.000115348	0.0010409	0.000974108	0.0006457	0.000382231	0.000568131	0	3
maker-scaffold_7-augustus-gene-13.21-mRNA-1 protein Name:"Similar to tal Transaldolase (Frankia sp. (strain EAN1pec))" AED:0.08 eAED:0.08 QI:201	1 1|1|0.66|0.85|7|527|439	49	0.00126814	0.00178427	0.00219355	0.00169576	0.00188882	0.00170027	0.0012786	0.00239311	0.00176256	0.00187807	0.00232623	0.0028271	3
augustus_masked-scaffold_7-processed-gene-26.3-mRNA-1 protein Name:"Similar to Pyruvate dehydrogenase E1 component subunit beta, mitochondrial (Pisum sativum)" AED:0.53 eAED:0.53 QI:0	0.62 0.55|0.66|1|1|9|0|243	50	0.000916402	0.00184196	0.00132094	0.000875297	0.000487473	0.000682597	0.00153993	0.00144112	0.000636842	0	0	0	3
maker-scaffold_7-snap-gene-33.12-mRNA-1 protein Name:"Similar to CYP20-2 Peptidyl-prolyl cis-trans isomerase CYP20-2, chloroplastic (Arabidopsis thaliana)" AED:0.31 eAED:0.47 QI:315	0.44 0.6|1|0.11|0.3|10|470|401	51	0.00111065	0.000837152	0.000800473	0.000265208	0.000886205	0.000620465	0	0.000436648	0.000385917	0	0	0	3
maker-scaffold_7-augustus-gene-40.19-mRNA-1 protein Name:"Similar to NTF2 Nuclear transport factor 2 (Arabidopsis thaliana)" AED:0.01 eAED:0.01 QI:178	1 1|1|1|1|2|1265|123	52	0.00181045	0	0	0.00259387	0.00192611	0.00134854	0	0.00284709	0.0025163	0	0.00498154	0.00201805	3
maker-scaffold_7-augustus-gene-45.11-mRNA-1 protein Name:"Similar to SOX Sulfite oxidase (Arabidopsis thaliana)" AED:0.09 eAED:0.09 QI:205	1 0.90|1|0.8|0.81|11|231|419	53	0.00106294	0.000801188	0.000766085	0.000253815	0.000848134	0.000395873	0.000893085	0.00041789	0.000738676	0	0.000487453	0.00059241	3
maker-scaffold_7-augustus-gene-50.17-mRNA-1 protein Name:"Similar to Proteasome subunit beta type-5 (Spinacia oleracea)" AED:0.06 eAED:0.06 QI:331	1 1|1|0.85|0.87|8|454|272	54	0.00122805	0.00164558	0.00177016	0.00117296	0	0.00121964	0.000687873	0	0.000568944	0	0.000750893	0	3
maker-scaffold_7-augustus-gene-52.16-mRNA-1 protein Name:"Similar to ADK-B Adenylate kinase B (Oryza sativa subsp. japonica)" AED:0.03 eAED:0.03 QI:247	1 1|1|0.83|0.71|7|832|246	55	0.00271568	0.00227438	0.00195725	0.000864623	0.000963057	0.00202282	0.000760575	0.00213532	0.00188723	0.00335151	0	0.00201805	3
maker-scaffold_7-snap-gene-55.28-mRNA-1 protein Name:"Similar to CLKR27 3-oxoacyl-[acyl-carrier-protein] reductase, chloroplastic (Cuphea lanceolata)" AED:0.06 eAED:0.06 QI:364	1 1|1|0.7|0.72|11|399|332	56	0.00067074	0.00134818	0.000966836	0	0.000356795	0.000249806	0.000563558	0	0.000466123	0	0	0	3
maker-scaffold_7-augustus-gene-63.14-mRNA-1 protein Name:"Similar to At1g24510 T-complex protein 1 subunit epsilon (Arabidopsis thaliana)" AED:0.11 eAED:0.11 QI:0	0.85 0.75|1|0.85|0.75|8|649|490	57	0.000681691	0.000228366	0	0.000434076	0.000725241	0.000338512	0.00038184	0.000714677	0.000947465	0	0	0	3
maker-scaffold_7-augustus-gene-79.17-mRNA-1 protein Name:"Similar to gpt Probable alanine aminotransferase, mitochondrial (Dictyostelium discoideum)" AED:0.10 eAED:0.10 QI:113	0.76 0.85|0.92|0.69|0.85|14|448|519	58	0.0006436	0	0.000618477	0.000614732	0.000456478	0.000159799	0	0.000337372	0	0	0	0	3
maker-scaffold_7-snap-gene-94.23-mRNA-1 protein Name:"Similar to Carbonic anhydrase, chloroplastic (Nicotiana tabacum)" AED:0.12 eAED:0.12 QI:0	0.93 0.94|1|0.56|0.58|17|60|585	59	0.00114198	0.000382562	0.0005487	0.00072717	0.000809956	0.00085062	0	0.000299309	0	0	0	0	3
maker-scaffold_7-augustus-gene-96.19-mRNA-1 protein Name:"Similar to FDH1 Formate dehydrogenase, mitochondrial (Solanum tuberosum)" AED:0.04 eAED:0.04 QI:210	1 1|1|1|1|6|470|384	60	0.00231964	0.000874213	0.00125387	0.00193865	0.000925438	0.00107989	0.000487243	0.000455979	0.000806004	0	0	0	3
maker-scaffold_7-augustus-gene-100.15-mRNA-1 protein Name:"Similar to ALDH2B7 Aldehyde dehydrogenase family 2 member B7, mitochondrial (Arabidopsis thaliana)" AED:0.32 eAED:0.32 QI:278	0.88 0.9|1|1|1|10|268|496	61	0.000448963	0.000451207	0.000647156	0.000428825	0.000238823	0.000501626	0.000754441	0.000353016	0	0	0	0	3
snap_masked-scaffold_55-processed-gene-12.4-mRNA-1 protein Name:"Similar to PBC1 Proteasome subunit beta type-3 (Picea mariana)" AED:0.14 eAED:0.15 QI:0	0.75 0.6|0.8|1|1|5|0|146	62	0.00152524	0.000766433	0.00109928	0.00145683	0.000811343	0.0011361	0.00128152	0.00119929	0.00105995	0.00188236	0	0	3
maker-scaffold_18-augustus-gene-4.17-mRNA-1 protein Name:"Similar to SMT1 Cycloartenol-C-24-methyltransferase (Arabidopsis thaliana)" AED:0.26 eAED:0.29 QI:474	0.72 0.83|1|0.36|0.41|12|1183|246	63	0.00135784	0	0.000652418	0.000432311	0.000963057	0.000337136	0	0	0	0	0	0	3
augustus_masked-scaffold_18-processed-gene-9.2-mRNA-1 protein Name:"Similar to RPS2C 40S ribosomal protein S2-3 (Arabidopsis thaliana)" AED:0.02 eAED:0.02 QI:0	1 0.5|1|1|1|2|210|275	64	0.000404883	0.00203453	0.0035017	0.00116017	0.0025845	0.000603167	0.00204111	0.00254685	0.00112547	0.000999361	0.00297081	0.000902617	3
maker-scaffold_18-augustus-gene-20.28-mRNA-1 protein Name:"Similar to ANT1 ADP,ATP carrier protein 1, mitochondrial (Gossypium hirsutum)" AED:0.03 eAED:0.03 QI:376	1 1|1|0.66|0.75|4|584|393	65	0.000283315	0.000284731	0.000816767	0.000270607	0	0.000422064	0	0.000891073	0.000393773	0.000699298	0	0	3
maker-scaffold_18-augustus-gene-32.16-mRNA-1 protein Name:"Similar to RPL6 60S ribosomal protein L6 (Mesembryanthemum crystallinum)" AED:0.11 eAED:0.11 QI:0	1 0.75|1|1|1|4|0|233	66	0.0014336	0.00288153	0.00413291	0.00182573	0.00152519	0.00106784	0.00321204	0.00150297	0.0026567	0.00353851	0.00350632	0.00319596	3
maker-scaffold_18-augustus-gene-50.13-mRNA-1 protein Name:"Similar to RH37 DEAD-box ATP-dependent RNA helicase 37 (Arabidopsis thaliana)" AED:0.15 eAED:0.15 QI:924	0.62 0.55|1|0.75|0.66|9|0|607	67	0.000183431	0.000184348	0.000264407	0	0	0	0	0	0	0	0	0	3
maker-scaffold_18-augustus-gene-55.31-mRNA-1 protein Name:"Similar to NCU10732 Putative mitochondrial 2-oxoglutarate/malate carrier protein (Neurospora crassa)" AED:0.08 eAED:0.10 QI:194	0.8 0.66|1|0.8|0.83|6|126|270	68	0.00123714	0.000414442	0.00118885	0.000393884	0.00131618	0.000921505	0.000692968	0.000648503	0.00114632	0	0	0	3
maker-scaffold_18-augustus-gene-55.29-mRNA-1 protein Name:"Similar to RPS5 40S ribosomal protein S5 (Fragment) (Cicer arietinum)" AED:0.21 eAED:0.21 QI:156	1 1|1|0.75|0.6|5|199|197	69	0.00339115	0.00284008	0.00244408	0.00377888	0.0024052	0.00420992	0.00379901	0.00177762	0.00235664	0.00418514	0.0031103	0.00252	3
maker-scaffold_18-snap-gene-63.20-mRNA-1 protein Name:"Similar to cct8 T-complex protein 1 subunit theta (Dictyostelium discoideum)" AED:0.30 eAED:0.30 QI:0	0.91 0.92|1|0.91|0.92|13|761|545	70	0.000408598	0.00123192	0.00147243	0.00136595	0.0013041	0.00136958	0.00171653	0.000642554	0.0011358	0.00151279	0.000374758	0.000910898	3
maker-scaffold_147-augustus-gene-10.19-mRNA-1 protein Name:"Similar to RPS2C 40S ribosomal protein S2-3 (Arabidopsis thaliana)" AED:0.02 eAED:0.02 QI:0	1 0.5|1|1|1|2|392|276	71	0.000403416	0	0.00348902	0.00115596	0.00257513	0.000600982	0.00203371	0.00253762	0.0011214	0.00099574	0.00296004	0.000899346	3
maker-scaffold_113-snap-gene-2.29-mRNA-1 protein Name:"Similar to phbB Prohibitin-2 (Dictyostelium discoideum)" AED:0.13 eAED:0.13 QI:0	0.8 0.83|0.83|0.8|0.83|6|352|301	72	0.00147964	0	0.00106641	0.000706635	0.000787083	0.00110213	0.000621599	0.000581714	0.00102826	0	0	0	3
maker-scaffold_113-snap-gene-5.20-mRNA-1 protein Name:"Similar to V-type proton ATPase catalytic subunit A (Daucus carota)" AED:0.27 eAED:0.27 QI:267	1 0.95|1|1|1|20|0|623	73	0.00017872	0.00143691	0.0015457	0.00119493	0.00190138	0.00106498	0.00090097	0.00112421	0.000993597	0.00088226	0.000983513	0.00119528	3
augustus_masked-scaffold_64-processed-gene-28.1-mRNA-1 protein Name:"Similar to SDH2-2 Succinate dehydrogenase [ubiquinone] iron-sulfur subunit 2, mitochondrial (Arabidopsis thaliana)" AED:0.01 eAED:0.01 QI:17	1 0.5|1|1|1|2|0|278	74	0.00120154	0.000805031	0.00115464	0.000765098	0.000852202	0.000894987	0.00134605	0.00125968	0.000556664	0	0.000734687	0	3
augustus_masked-scaffold_64-processed-gene-28.2-mRNA-1 protein Name:"Similar to pfpI Intracellular protease 1 (Pyrococcus horikoshii (strain ATCC 700860 / DSM 12428 / JCM 9974 / NBRC 100139 / OT-3))" AED:0.04 eAED:0.04 QI:0	0 0|1|1|1|2|0|185	75	0.000601853	0.000604861	0.000867539	0.000574857	0.000640303	0.0004483	0	0.00189293	0.000836501	0.00148554	0.00110402	0.00134173	3
maker-scaffold_64-augustus-gene-29.6-mRNA-1 protein Name:"Similar to PAB1 Proteasome subunit alpha type-2 (Oryza sativa subsp. indica)" AED:0.42 eAED:0.42 QI:7	0.88 0.8|1|0.33|0.4|10|71|197	76	0.00508673	0.00284008	0.00244408	0.00431872	0.0024052	0.00336794	0.00189951	0.00177762	0.000785547	0	0	0	3
maker-scaffold_128-augustus-gene-5.13-mRNA-1 protein Name:"Similar to Putative lactoylglutathione lyase (Brassica oleracea var. gemmifera)" AED:0.29 eAED:0.29 QI:537	0.87 0.88|0.88|0.75|0.66|9|0|296	77	0.00112847	0.0030243	0.00271106	0.002515	0.00200095	0.0022415	0.0031605	0.00354924	0.00365969	0.00278538	0.00138002	0.00251574	3
maker-scaffold_128-augustus-gene-8.31-mRNA-1 protein Name:"Similar to P1 Probable NADP-dependent oxidoreductase P1 (Arabidopsis thaliana)" AED:0.07 eAED:0.07 QI:192	0.75 0.8|1|0.75|0.8|5|419|317	78	0.000351239	0.000352995	0.000506293	0	0.000747357	0.000523252	0	0	0	0	0	0	3
maker-scaffold_128-snap-gene-11.19-mRNA-1 protein Name:"Similar to ACO2 Aconitate hydratase 2, mitochondrial (Arabidopsis thaliana)" AED:0.10 eAED:0.10 QI:366	0.94 0.95|1|0.94|0.95|20|587|991	79	0.00134825	0.00112916	0	0.000536572	0.000597659	0.000418443	0	0	0	0	0	0	3
snap_masked-scaffold_91-processed-gene-12.8-mRNA-1 protein Name:"Similar to CYP19-3 Peptidyl-prolyl cis-trans isomerase CYP19-3 (Arabidopsis thaliana)" AED:0.42 eAED:0.42 QI:205	0 0.5|1|0|0.5|2|0|174	80	0.00255961	0.000643099	0	0.000611199	0.00204235	0.000476641	0.00215059	0.0010063	0.00177877	0	0.00234762	0.00142655	3
maker-scaffold_148-augustus-gene-5.26-mRNA-1 protein Name:"Similar to SPCPB16A4.05c Uncharacterized urease accessory protein ureG-like (Schizosaccharomyces pombe (strain ATCC 38366 / 972))" AED:0.05 eAED:0.05 QI:174	1 1|1|0.83|0.85|7|270|283	81	0.000393438	0.000395404	0.000567119	0	0.000418573	0.000293058	0.000661136	0.000618714	0.000546829	0.00097111	0.000721707	0.000877101	3
maker-scaffold_30-snap-gene-3.30-mRNA-1 protein Name:"Similar to At2g37660 Uncharacterized protein At2g37660, chloroplastic (Arabidopsis thaliana)" AED:0.01 eAED:0.01 QI:292	1 1|1|0.83|0.85|7|242|310	82	0.00179585	0.00144386	0.000517725	0.0017153	0.000764233	0.00107014	0.00120711	0.000564826	0	0	0	0	3
maker-scaffold_30-augustus-gene-18.18-mRNA-1 protein Name:"Similar to AKR4C9 Aldo-keto reductase family 4 member C9 (Arabidopsis thaliana)" AED:0.12 eAED:0.12 QI:343	1 1|1|1|1|7|347|315	83	0.00247429	0.00142094	0.00254754	0.0023633	0.00300841	0.00289616	0.00118795	0.00166758	0.00147384	0	0.00129678	0.000787999	3
maker-scaffold_30-snap-gene-19.20-mRNA-1 protein Name:"Similar to UPP Uracil phosphoribosyltransferase (Nicotiana tabacum)" AED:0.11 eAED:0.11 QI:0	0.90 0.91|1|0.63|0.66|12|1034|243	84	0.000458201	0	0	0.000875297	0.000974947	0.000682597	0	0	0	0	0	0	3
augustus_masked-scaffold_30-processed-gene-28.0-mRNA-1 protein Name:"Similar to HSP18.5-C 18.5 kDa class I heat shock protein (Glycine max)" AED:0.00 eAED:0.00 QI:0	-1 0|1|-1|1|1|0|164	85	0.00067892	0.00136463	0.000978627	0.0019454	0.00144459	0.00101141	0.00114086	0.00106766	0.000943614	0	0.00249077	0	3
maker-scaffold_30-augustus-gene-43.16-mRNA-1 protein Name:"Similar to RPN8 Probable 26S proteasome non-ATPase regulatory subunit 7 (Arabidopsis thaliana)" AED:0.17 eAED:0.17 QI:0	0.77 0.7|1|1|1|10|448|335	86	0.000664733	0.000668055	0	0.000952375	0.0003536	0.000742706	0	0	0	0	0	0	3
maker-scaffold_30-augustus-gene-53.17-mRNA-1 protein Name:"Similar to FA02 13S globulin seed storage protein 1 (Fagopyrum esculentum)" AED:0.01 eAED:0.01 QI:509	1 1|1|1|1|3|447|356	87	0.00344037	0.00282891	0.00270497	0.00149366	0.00199645	0.00116482	0.00210226	0.00196737	0.0013041	0.00231593	0.00172115	0.00209174	3
maker-scaffold_242-augustus-gene-4.14-mRNA-1 protein Name:"Similar to Cytochrome b5 (Nicotiana tabacum)" AED:0.01 eAED:0.01 QI:326	1 1|1|1|1|3|272|135	88	0.00247429	0	0	0.0023633	0.0017549	0.00122867	0.00138594	0	0.00114632	0	0	0	3
maker-scaffold_221-snap-gene-6.16-mRNA-1 protein Name:"Similar to OLA1 Obg-like ATPase 1 (Gallus gallus)" AED:0.11 eAED:0.11 QI:192	1 0.91|1|0.45|0.58|12|0|394	89	0.000565192	0.00142004	0.000814694	0	0.00090195	0	0.00142463	0.00222203	0.000785547	0.00139505	0.00103677	0.00126	3
maker-scaffold_90-augustus-gene-24.28-mRNA-1 protein Name:"Similar to GALM Aldose 1-epimerase (Bos taurus)" AED:0.03 eAED:0.03 QI:556	1 1|1|1|1|5|365|339	90	0.00065689	0	0	0	0.000349428	0.000244647	0.000551921	0.000516507	0.000456498	0.000810691	0.000602487	0.000732211	3
maker-scaffold_267-snap-gene-3.40-mRNA-1 protein Name:"Similar to ASP1 Aspartate aminotransferase, mitochondrial (Arabidopsis thaliana)" AED:0.08 eAED:0.08 QI:149	1 1|1|1|1|10|217|422	91	0.00131923	0.000795492	0.00152128	0.00126005	0.00140351	0.000982648	0.00177347	0.00248952	0.00220028	0.000651242	0.00193595	0.00176459	3
augustus_masked-scaffold_99-processed-gene-6.1-mRNA-1 protein Name:"Similar to Cysteine synthase, chloroplastic/chromoplastic (Solanum tuberosum)" AED:0.16 eAED:0.16 QI:631	0.9 0.90|1|0.9|0.81|11|183|391	92	0.00142382	0.000858562	0.00123142	0.000815974	0.00090887	0.000424222	0.00047852	0.000447816	0	0	0	0	3
maker-scaffold_199-augustus-gene-2.21-mRNA-1 protein Name:"Similar to ILL1 IAA-amino acid hydrolase ILR1-like 1 (Oryza sativa subsp. japonica)" AED:0.05 eAED:0.05 QI:232	1 1|1|1|1|5|346|452	93	0.000985335	0.000247565	0.00106523	0.000941138	0.000786213	0.0012844	0.000413941	0.00038738	0.000342373	0	0	0	3
augustus_masked-scaffold_199-processed-gene-8.9-mRNA-1 protein Name:"Similar to MPP Mitochondrial-processing peptidase subunit alpha (Solanum tuberosum)" AED:0.17 eAED:0.17 QI:210	0.76 0.85|1|1|1|14|578|528	94	0.00063263	0.00105965	0.000607935	0.000805671	0	0.000785374	0	0	0	0	0	0	3
maker-scaffold_199-augustus-gene-8.43-mRNA-1 protein Name:"Similar to PFK3 6-phosphofructokinase 3 (Arabidopsis thaliana)" AED:0.13 eAED:0.13 QI:544	1 1|1|0.91|0.92|13|346|547	95	0.000610656	0.00122741	0.000586818	0.000388843	0.000216556	0.000303238	0	0	0	0	0	0	3
maker-scaffold_1667-augustus-gene-0.4-mRNA-1 protein Name:"Similar to RPL28C 60S ribosomal protein L28-2 (Arabidopsis thaliana)" AED:0.05 eAED:0.05 QI:361	1 1|1|0.66|0.5|4|705|150	96	0.000742286	0.00149199	0.00106997	0.00141798	0.00157941	0.00110581	0.00249468	0.00233461	0.00309505	0	0	0.00330959	3
maker-scaffold_19-snap-gene-1.20-mRNA-1 protein Name:"Similar to ENO1 Enolase 1, chloroplastic (Arabidopsis thaliana)" AED:0.03 eAED:0.03 QI:0	0.83 0.71|1|0.83|0.85|7|355|581	97	0.00038328	0.000770391	0.000276239	0.000366088	0.000407766	0	0	0.00060274	0	0	0	0	3
maker-scaffold_19-snap-gene-5.22-mRNA-1 protein Name:"Similar to gnd 6-phosphogluconate dehydrogenase, decarboxylating (Synechococcus elongatus (strain PCC 7942))" AED:0.05 eAED:0.05 QI:0	0.5 0.33|1|0|0|3|576|547	98	0.00122131	0.00122741	0.00117364	0.000972108	0.00108278	0.000909713	0	0.000960307	0	0	0	0.000907567	3
maker-scaffold_19-augustus-gene-7.19-mRNA-1 protein Name:"Similar to HEMB Delta-aminolevulinic acid dehydratase, chloroplastic (Arabidopsis thaliana)" AED:0.24 eAED:0.24 QI:0	0.69 0.78|0.92|0.76|0.78|14|456|485	99	0.000229573	0.00023072	0.000330917	0.000219275	0.000488479	0.000342002	0.000771552	0	0.000638155	0	0.00042112	0	3
maker-scaffold_19-augustus-gene-17.15-mRNA-1 protein Name:"Similar to ywbO Uncharacterized protein ywbO (Bacillus subtilis)" AED:0.11 eAED:0.11 QI:388	1 1|1|0.85|0.75|8|291|242	100	0.00184038	0.000924787	0.0019896	0.0030762	0.00244744	0.00342709	0.000773146	0.000723537	0	0	0	0	3
maker-scaffold_19-augustus-gene-21.22-mRNA-1 protein Name:"Similar to UPTG2 Alpha-1,4-glucan-protein synthase [UDP-forming] 2 (Solanum tuberosum)" AED:0.04 eAED:0.04 QI:240	1 1|1|1|1|4|361|358	101	0.00279912	0.00125027	0	0.00207944	0.0019853	0.00185331	0	0.00195638	0.00129681	0	0.00171153	0	3
maker-scaffold_19-augustus-gene-36.12-mRNA-1 protein Name:"Similar to EXPA25 Expansin-A25 (Arabidopsis thaliana)" AED:0.00 eAED:0.00 QI:0	1 0|1|1|1|2|0|252	102	0.00176735	0.00133213	0.00191065	0.000422018	0.000940127	0.000987327	0.000742466	0.000694825	0	0	0	0	3
maker-scaffold_19-augustus-gene-36.13-mRNA-1 protein Name:"Similar to RPS19C 40S ribosomal protein S19-3 (Arabidopsis thaliana)" AED:0.02 eAED:0.02 QI:105	1 0.75|1|1|1|4|372|143	103	0.00233586	0.00313005	0.00448936	0.00148739	0.00331346	0	0	0.00367334	0.00324656	0.00384369	0.00428482	0	3
maker-scaffold_19-snap-gene-36.22-mRNA-1 protein Name:"Similar to At3g02090 Probable mitochondrial-processing peptidase subunit beta (Arabidopsis thaliana)" AED:0.13 eAED:0.13 QI:367	0.87 0.88|1|0.87|0.88|9|642|557	104	0.000399795	0.000803585	0.00115257	0.000763724	0.000425336	0.00134007	0.000335909	0.000314355	0.000555665	0	0.000366684	0	3
augustus_masked-scaffold_19-processed-gene-37.3-mRNA-1 protein Name:"Similar to UDP-glucose 6-dehydrogenase (Glycine max)" AED:0.00 eAED:0.00 QI:66	1 0.5|1|0|0|2|0|480	105	0.00371143	0.00279748	0.00367801	0.00199404	0.00345497	0.00138226	0	0.00364783	0	0.00171765	0.00127652	0.00103425	3
maker-scaffold_19-augustus-gene-46.22-mRNA-1 protein Name:"Similar to EIF-5A2 Eukaryotic translation initiation factor 5A-2 (Nicotiana plumbaginifolia)" AED:0.05 eAED:0.05 QI:0	1 1|1|0.75|0.8|5|438|199	106	0.00111902	0.00112462	0.00161301	0.000534415	0.000595256	0.000833522	0	0.00263964	0.000777652	0.00138103	0.00102635	0.00124733	3
maker-scaffold_425-augustus-gene-0.15-mRNA-1 protein Name:"Similar to SPAC167.05 Uncharacterized protein C167.05 (Schizosaccharomyces pombe (strain ATCC 38366 / 972))" AED:0.03 eAED:0.03 QI:0	0 0.5|1|0|0.5|2|148|242	107	0.000460094	0.00138718	0.0019896	0.00219728	0.00195795	0.00102813	0.00231944	0.00144707	0.00191842	0.00227127	0.00168796	0.0020514	3
maker-scaffold_16-snap-gene-36.11-mRNA-1 protein Name:"Similar to pdhC Dihydrolipoyllysine-residue acetyltransferase component of pyruvate dehydrogenase complex (Zymomonas mobilis)" AED:0.14 eAED:0.14 QI:0	0.66 0.25|1|1|0.75|4|0|337	108	0.000660788	0	0	0.000946723	0.000703003	0.000492199	0.00111039	0	0.000459207	0	0	0	3
maker-scaffold_83-snap-gene-5.32-mRNA-1 protein Name:"Similar to Alanine aminotransferase 2 (Panicum miliaceum)" AED:0.17 eAED:0.17 QI:0	1 0.83|1|1|1|12|0|435	109	0.00153576	0.00102896	0.00110686	0.00146688	0.00163388	0.00114394	0.00301083	0.00241512	0.00320178	0.0031589	0.00328667	0.00399434	3
maker-scaffold_83-augustus-gene-14.28-mRNA-1 protein Name:"Similar to CPN21 20 kDa chaperonin, chloroplastic (Arabidopsis thaliana)" AED:0.03 eAED:0.03 QI:297	1 1|1|1|1|5|199|254	110	0.00219179	0.00220274	0	0.00167478	0.00139909	0.00130607	0	0	0	0	0	0	3
maker-scaffold_83-snap-gene-17.30-mRNA-1 protein Name:"Similar to GSVIVT00034021001 40S ribosomal protein SA (Vitis vinifera)" AED:0.11 eAED:0.11 QI:0	0.75 0.6|1|0.75|1|5|349|300	111	0.00185571	0.00186499	0.0032099	0.00177248	0.00197427	0.00193516	0.00311836	0.00291827	0.00257921	0.00274824	0.00340405	0.00413699	3
augustus_masked-scaffold_13-processed-gene-4.3-mRNA-1 protein Name:"Similar to pyd3 Beta-ureidopropionase (Dictyostelium discoideum)" AED:0.04 eAED:0.04 QI:179	1 1|1|1|1|4|415|319	112	0.00104711	0.00105234	0.00150936	0.000333381	0.000371336	0.000259986	0	0	0	0	0	0	3
maker-scaffold_13-augustus-gene-15.24-mRNA-1 protein Name:"Similar to Serine hydroxymethyltransferase, mitochondrial (Solanum tuberosum)" AED:0.11 eAED:0.11 QI:351	0.85 0.93|1|0.85|0.93|15|290|494	113	0.000901562	0.0013591	0.00194933	0.0010764	0.000719369	0.0011752	0.000757495	0.00070889	0.000939794	0.000556324	0.000413447	0.000502469	3
maker-scaffold_13-snap-gene-20.13-mRNA-1 protein Name:"Similar to PCKA Phosphoenolpyruvate carboxykinase [ATP] (Arabidopsis thaliana)" AED:0.10 eAED:0.10 QI:304	1 1|1|0.75|0.61|13|154|662	114	0.00100915	0.00118322	0.00145464	0.000160647	0	0.00012528	0	0	0	0	0	0	3
maker-scaffold_13-snap-gene-22.31-mRNA-1 protein Name:"Similar to Thioredoxin H-type (Ricinus communis)" AED:0.36 eAED:0.36 QI:335	0.2 0.5|1|1|1|6|380|179	115	0.00186608	0.000625136	0.000896619	0.000594126	0.00132353	0.00138998	0.00104526	0.00097819	0.00172908	0.00460599	0.00342307	0.0027734	3
maker-scaffold_13-augustus-gene-40.12-mRNA-1 protein Name:"Similar to GRP7 Glycine-rich RNA-binding protein 7 (Arabidopsis thaliana)" AED:0.26 eAED:0.26 QI:0	0.5 0.4|0.8|1|1|5|213|319	116	0.0027923	0.00350781	0.000503118	0.00233367	0.000742671	0.00207989	0.00175957	0.00219556	0.00145535	0.000861518	0.00256104	0.00233435	3
maker-scaffold_13-snap-gene-44.23-mRNA-1 protein Name:"Similar to SDH1 Succinate dehydrogenase [ubiquinone] flavoprotein subunit, mitochondrial (Oryza sativa subsp. japonica)" AED:0.14 eAED:0.14 QI:172	0.92 0.86|1|0.92|0.86|15|0|596	117	0.000934084	0.0011265	0.00134643	0.00124906	0.000993759	0.000834921	0.00156964	0.00117514	0.000778957	0.00230557	0.00137076	0.000416476	3
maker-scaffold_13-augustus-gene-45.7-mRNA-1 protein Name:"Similar to At4g34480 Glucan endo-1,3-beta-glucosidase 7 (Arabidopsis thaliana)" AED:0.06 eAED:0.06 QI:0	1 0.8|1|1|1|5|837|572	118	0.000973277	0.000391256	0.000841756	0.000743696	0.000414182	0.000869953	0	0	0	0	0	0	3
maker-scaffold_13-augustus-gene-45.6-mRNA-1 protein Name:"Similar to CAP1 Adenylyl cyclase-associated protein 1 (Bos taurus)" AED:0.14 eAED:0.14 QI:236	1 1|1|0.87|0.88|9|185|483	119	0.000461047	0.000231675	0	0.000440367	0.000735752	0.000343418	0.000774747	0	0.000640798	0	0	0.000513912	3
maker-scaffold_13-augustus-gene-46.11-mRNA-1 protein Name:"Similar to PGIC Glucose-6-phosphate isomerase, cytosolic (Spinacia oleracea)" AED:0.22 eAED:0.22 QI:384	1 1|1|0.95|0.95|23|594|568	120	0.00117616	0.000591017	0.000847684	0.000187233	0.000417099	0.000146013	0	0.000616535	0	0	0.00179791	0	3
maker-scaffold_13-augustus-gene-49.12-mRNA-1 protein Name:"Protein of unknown function" AED:0.01 eAED:0.01 QI:358	1 1|1|0.5|1|3|296|212	121	0.0010504	0	0.000757051	0.000501644	0.00111751	0.00117362	0	0	0	0	0	0	3
maker-scaffold_13-snap-gene-55.15-mRNA-1 protein Name:"Similar to SPAC22G7.01c Uncharacterized peptidase C22G7.01c (Schizosaccharomyces pombe (strain ATCC 38366 / 972))" AED:0.10 eAED:0.11 QI:0	1 0.85|1|1|1|7|0|368	122	0.000907686	0.000304074	0.000436127	0	0.000321891	0.000450736	0	0.000475804	0	0	0	0	3
maker-scaffold_13-snap-gene-55.16-mRNA-1 protein Name:"Similar to Xpnpep1 Xaa-Pro aminopeptidase 1 (Rattus norvegicus)" AED:0.07 eAED:0.44 QI:0	0.5 0.33|1|0.5|0.33|3|0|172	123	0.000647342	0.000650577	0.000933109	0.000618306	0.000688698	0	0.0010878	0.001018	0.000899725	0	0	0	3
maker-scaffold_13-snap-gene-57.17-mRNA-1 protein Name:"Similar to DDOST Dolichyl-diphosphooligosaccharide--protein glycosyltransferase 48 kDa subunit (Homo sapiens)" AED:0.08 eAED:0.08 QI:193	0.83 0.84|1|0.5|0.61|13|272|421	124	0.000528945	0.000531588	0.000762446	0.000505219	0.000281368	0.000393993	0.000444421	0.000415905	0	0.000652789	0.000485138	0.000589595	3
maker-scaffold_13-augustus-gene-79.21-mRNA-1 protein Name:"Similar to At1g47710 Serpin-ZX (Arabidopsis thaliana)" AED:0.04 eAED:0.04 QI:291	1 1|1|1|1|2|184|391	125	0.000569529	0.000286187	0.000820945	0.000271991	0.000302957	0.00106056	0	0.000447816	0.000395787	0.00140575	0	0.000634833	3
maker-scaffold_163-augustus-gene-2.15-mRNA-1 protein Name:"Similar to Elongation factor 1-gamma (Prunus avium)" AED:0.25 eAED:0.26 QI:177	0.75 0.77|1|0.75|0.88|9|166|424	126	0.000525202	0.00105565	0.000757051	0.000250822	0	0	0.000441277	0.000412962	0.000729966	0	0	0.00117085	3
maker-scaffold_58-augustus-gene-19.15-mRNA-1 protein Name:"Similar to TCTP Translationally-controlled tumor protein homolog (Elaeis guineensis var. tenera)" AED:0.02 eAED:0.02 QI:74	1 1|1|1|1|5|909|168	127	0.00132551	0.00133213	0.00286598	0.00189908	0.00141019	0.00296198	0.0022274	0.00312671	0.00276344	0.00327172	0.0036472	0.00443249	3
maker-scaffold_58-snap-gene-24.15-mRNA-1 protein Name:"Similar to UXS1 UDP-glucuronic acid decarboxylase 1 (Homo sapiens)" AED:0.13 eAED:0.13 QI:0	0.83 0.85|1|0.83|0.71|7|426|438	128	0.000254207	0.000510956	0.00109928	0.00048561	0.000811343	0.000378701	0.000854344	0.000799525	0.00105995	0	0	0	3
maker-scaffold_58-augustus-gene-28.12-mRNA-1 protein Name:"Similar to Ephx2 Epoxide hydrolase 2 (Rattus norvegicus)" AED:0.05 eAED:0.05 QI:295	1 1|1|1|1|4|611|318	129	0.0010504	0.000351884	0.0010094	0.000668859	0.00149001	0.000521607	0.000588369	0.00220246	0.00194657	0.000864227	0.00256909	0.00312226	3
augustus_masked-scaffold_58-processed-gene-34.0-mRNA-1 protein Name:"Similar to ARA12 Subtilisin-like protease (Arabidopsis thaliana)" AED:0.01 eAED:0.01 QI:0	-1 0|1|-1|1|1|0|800	130	0.000695893	0.00153861	0.00160495	0.00146229	0.00059228	0.0013477	0.000467753	0.00021887	0.000386882	0	0	0	3
augustus_masked-scaffold_50-processed-gene-12.1-mRNA-1 protein Name:"Similar to acly Probable ATP-citrate synthase (Dictyostelium discoideum)" AED:0.26 eAED:0.26 QI:342	1 1|1|0.93|0.88|17|367|608	131	0.00128191	0.0016564	0.0018478	0.000699662	0.000974145	0.000682035	0.000615465	0.00086396	0.000763582	0.000904027	0.00100778	0	3
maker-scaffold_50-augustus-gene-15.24-mRNA-1 protein Name:"Similar to AAT1 Acetyl-CoA acetyltransferase, cytosolic 1 (Arabidopsis thaliana)" AED:0.18 eAED:0.18 QI:649	0.75 0.70|0.88|0.56|0.70|17|0|448	132	0.00198827	0.00149865	0.00214948	0.00213647	0.00132205	0.00166611	0.00208818	0.0019542	0.00138172	0.00184034	0.0022795	0	3
maker-scaffold_50-snap-gene-16.16-mRNA-1 protein Name:"Similar to CLPP5 ATP-dependent Clp protease proteolytic subunit 5, chloroplastic (Arabidopsis thaliana)" AED:0.18 eAED:0.18 QI:415	1 1|1|1|1|9|602|292	133	0.000762622	0	0.00054964	0.00109262	0.000405671	0.000568051	0	0	0	0	0	0	3
maker-scaffold_50-augustus-gene-29.7-mRNA-1 protein Name:"Similar to SAHH Adenosylhomocysteinase (Catharanthus roseus)" AED:0.02 eAED:0.02 QI:95	1 1|1|1|1|2|26|485	134	0.00298445	0.00299936	0	0.00263131	0.00268663	0.00222301	0.00115733	0.00216614	0.0028717	0.00226659	0.00168448	0.00204717	3
maker-scaffold_50-snap-gene-34.22-mRNA-1 protein Name:"Similar to Probable protein disulfide-isomerase A6 (Medicago sativa)" AED:0.26 eAED:0.26 QI:334	1 1|1|0.88|0.9|10|194|339	135	0.00164223	0.000990259	0.00142031	0.000941138	0.00104828	0.000733942	0.00165576	0.00154952	0.000912995	0	0.00120497	0.00146442	3
maker-scaffold_229-augustus-gene-3.13-mRNA-1 protein Name:"Similar to ASP5 Aspartate aminotransferase, chloroplastic (Arabidopsis thaliana)" AED:0.10 eAED:0.10 QI:142	1 1|1|0.90|0.91|12|427|470	136	0.0018952	0.0014285	0.0030733	0.00158392	0.00176424	0.00158813	0.00358279	0.00260781	0.00230483	0.00292366	0.00173824	0.00264063	3
augustus_masked-scaffold_15-processed-gene-12.0-mRNA-1 protein Name:"Similar to CLPP4 ATP-dependent Clp protease proteolytic subunit 4, chloroplastic (Arabidopsis thaliana)" AED:0.03 eAED:0.03 QI:71	1 1|1|0.5|0.66|3|719|311	137	0.00143206	0	0.00103212	0.00102587	0.00114266	0.00106669	0	0	0	0	0	0	3
augustus_masked-scaffold_15-processed-gene-35.4-mRNA-1 protein Name:"Similar to BG Basic 7S globulin (Glycine max)" AED:0.01 eAED:0.02 QI:0	-1 0|1|-1|1|1|0|434	138	0.00025655	0	0	0.000245043	0.00027294	0.000191096	0	0	0	0	0	0	3
maker-scaffold_15-snap-gene-57.7-mRNA-1 protein Name:"Similar to WARS Tryptophanyl-tRNA synthetase, cytoplasmic (Pongo abelii)" AED:0.26 eAED:0.26 QI:426	0.64 0.61|0.66|0.17|0.38|18|0|937	139	0.000118829	0.000358269	0.000171286	0	0.000126421	0	0	0	0	0	0.000217975	0	3
maker-scaffold_15-snap-gene-61.15-mRNA-1 protein Name:"Similar to Cysteine synthase (Citrullus lanatus)" AED:0.18 eAED:0.25 QI:0	0.9 0.90|1|0.8|0.81|11|332|370	140	0.00180556	0.00120972	0.00216885	0.00143714	0.00224106	0.00112075	0.00202272	0.00189293	0	0	0	0	3
maker-scaffold_15-augustus-gene-83.17-mRNA-1 protein Name:"Similar to At5g55070 Dihydrolipoyllysine-residue succinyltransferase component of 2-oxoglutarate dehydrogenase complex 1, mitochondrial (Arabidopsis thaliana)" AED:0.24 eAED:0.24 QI:0	0.75 0.84|0.84|0.83|0.84|13|499|430	141	0.000258937	0.000260231	0.000373244	0.000247322	0.000275479	0.000771493	0.000435119	0.0004072	0	0.000639126	0.000474984	0.000577255	3
maker-scaffold_97-snap-gene-1.23-mRNA-1 protein Name:"Similar to qorA Quinone oxidoreductase 1 (Escherichia coli (strain K12))" AED:0.05 eAED:0.05 QI:0	1 0.33|1|1|0.66|3|0|280	142	0.000795306	0.00039964	0.000573196	0.000379816	0.000423057	0.000296198	0	0	0	0	0	0	3
maker-scaffold_97-augustus-gene-10.21-mRNA-1 protein Name:"Similar to TIF3F1 Eukaryotic translation initiation factor 3 subunit F (Arabidopsis thaliana)" AED:0.01 eAED:0.01 QI:224	1 1|1|0.8|1|6|473|285	143	0.00234406	0.000392629	0.00056314	0.00149261	0.000415635	0.00174601	0.000656496	0.000614372	0	0	0	0	3
maker-scaffold_97-snap-gene-19.30-mRNA-1 protein Name:"Similar to YPTM2 GTP-binding protein YPTM2 (Zea mays)" AED:0.34 eAED:0.34 QI:386	0.87 0.77|0.88|0.5|0.44|9|0|196	144	0.0022723	0.00114183	0.000818851	0	0	0	0	0	0	0	0	0.00126643	3
maker-scaffold_97-augustus-gene-22.24-mRNA-1 protein Name:"Similar to Nucleoside diphosphate kinase B (Flaveria bidentis)" AED:0.02 eAED:0.02 QI:192	1 1|1|0.66|0.75|4|839|148	145	0.00601853	0.0030243	0.00759097	0.00574857	0.00560265	0.0067245	0.00884939	0.0059154	0.00836501	0.00557076	0.00828012	0.0083858	3
maker-scaffold_53-augustus-gene-22.16-mRNA-1 protein Name:"Similar to Malate dehydrogenase, glyoxysomal (Citrullus lanatus)" AED:0.19 eAED:0.19 QI:0	0.85 0.87|0.87|1|1|8|135|293	146	0.00152004	0.00114573	0	0	0.00121286	0.00113222	0.00127714	0.00119519	0.00105633	0	0.00139415	0	3
augustus_masked-scaffold_53-processed-gene-28.6-mRNA-1 protein Name:"Similar to PCKR1 Peptidyl-prolyl cis-trans isomerase (Catharanthus roseus)" AED:0.07 eAED:0.07 QI:0	-1 0|1|-1|1|1|0|173	147	0.0077232	0.00711498	0.00927716	0.00491785	0.00890132	0.00527335	0.0108151	0.00708481	0.00447262	0.00635432	0.00826417	0.00573918	3
maker-scaffold_464-augustus-gene-0.5-mRNA-1 protein Name:"Similar to METE 5-methyltetrahydropteroyltriglutamate--homocysteine methyltransferase (Catharanthus roseus)" AED:0.16 eAED:0.16 QI:224	1 1|1|0.90|0.91|12|512|765	148	0.00261983	0.00380311	0.00503513	0.0038925	0.00371627	0.00303555	0.00293492	0.00457767	0.00384353	0.00431097	0.0034708	0.00519152	3
maker-scaffold_3-snap-gene-2.18-mRNA-1 protein Name:"Similar to Cacybp Calcyclin-binding protein (Mus musculus)" AED:0.09 eAED:0.09 QI:343	1 1|1|0.75|0.8|5|305|217	149	0.000513101	0.000515665	0.000739607	0	0.00054588	0	0.000862218	0.000806894	0	0	0.000941212	0	3
maker-scaffold_3-augustus-gene-7.20-mRNA-1 protein Name:"Similar to RPL18A 60S ribosomal protein L18a (Castanea sativa)" AED:0.00 eAED:0.00 QI:36	1 1|1|0.5|0.66|3|220|73	150	0.00152524	0.00153287	0.00219856	0.00145683	0	0.0011361	0.00256303	0.00239857	0	0.00376471	0.00279785	0.00340027	3
maker-scaffold_3-snap-gene-12.28-mRNA-1 protein Name:"Similar to At4g24830 Argininosuccinate synthase, chloroplastic (Arabidopsis thaliana)" AED:0.17 eAED:0.17 QI:619	1 1|1|0.66|0.7|10|187|492	151	0.000226307	0.00090975	0.000978627	0.000432311	0.000240764	0.000337136	0.000380287	0.000355886	0.000943614	0.000558586	0.000830256	0.000504511	3
maker-scaffold_3-snap-gene-42.16-mRNA-1 protein Name:"Similar to glo1 Lactoylglutathione lyase (Schizosaccharomyces pombe (strain ATCC 38366 / 972))" AED:0.03 eAED:0.03 QI:336	1 1|1|0.5|0.66|3|217|146	152	0.000762622	0.000766433	0.00109928	0.00145683	0.00405671	0.0022722	0.00128152	0.00119929	0	0.00188236	0.00139892	0	3
maker-scaffold_3-augustus-gene-44.11-mRNA-1 protein Name:"Similar to Cysteine synthase (Spinacia oleracea)" AED:0.10 eAED:0.10 QI:14	0.8 0.90|0.90|1|1|11|736|352	153	0.00284683	0.00286106	0.00364761	0.00241701	0.00269218	0.00235612	0.00318923	0.00348202	0.00263783	0.00078075	0.00116047	0.00141034	3
augustus_masked-scaffold_3-processed-gene-47.2-mRNA-1 protein Name:"Similar to DRT102 DNA-damage-repair/toleration protein DRT102 (Arabidopsis thaliana)" AED:0.14 eAED:0.14 QI:0	-1 0|1|-1|1|1|0|415	154	0.000804888	0.00188746	0.0011602	0.00153757	0.00114174	0.00139891	0.00270508	0.00126575	0.00223739	0.00198668	0.00147646	0.00239248	3
maker-scaffold_3-augustus-gene-51.15-mRNA-1 protein Name:"Similar to LOX1.1 Lipoxygenase A (Solanum lycopersicum)" AED:0.15 eAED:0.15 QI:240	1 1|1|1|1|9|232|883	155	0.000252192	0.000126726	0.000363522	0	0	0	0	0	0	0	0	0	3
maker-scaffold_3-augustus-gene-63.16-mRNA-1 protein Name:"Similar to PRXIIF Peroxiredoxin-2F, mitochondrial (Arabidopsis thaliana)" AED:0.10 eAED:0.10 QI:1673	0.4 0.66|0.66|1|1|6|363|215	156	0.00103575	0.00156139	0.00149297	0.000989289	0.00165287	0.00154299	0	0.0016288	0.00215934	0	0	0	3
maker-scaffold_3-snap-gene-64.19-mRNA-1 protein Name:"Similar to TSJT1 Stem-specific protein TSJT1 (Nicotiana tabacum)" AED:0.09 eAED:0.09 QI:43	1 1|1|0.5|0.6|5|179|236	157	0.00235896	0.000474149	0	0.00180252	0.0015058	0.00105426	0.00317121	0	0.000655732	0.00116451	0.00173087	0	3
maker-scaffold_89-snap-gene-7.30-mRNA-1 protein Name:"Similar to Os01g0679700 60S ribosomal protein L37a (Oryza sativa subsp. japonica)" AED:0.26 eAED:0.26 QI:0	0.8 0.66|0.83|0.4|0.66|6|381|126	158	0.000883673	0.000888089	0.00127377	0.000844036	0.000940127	0	0.00445479	0.00138965	0.0012282	0.00218114	0.00162098	0.00197	3
maker-scaffold_89-augustus-gene-13.21-mRNA-1 protein Name:"Similar to Os09g0529100 Probable 6-phosphogluconolactonase 4, chloroplastic (Oryza sativa subsp. japonica)" AED:0.05 eAED:0.05 QI:159	1 0.66|1|1|1|3|0|321	159	0.00242804	0.000348596	0.000999968	0.00265043	0.00221413	0.00180856	0.00058287	0.00109094	0.00192838	0.0017123	0.00127254	0.00154654	3
snap_masked-scaffold_89-processed-gene-16.17-mRNA-1 protein Name:"Similar to PAA1 Proteasome subunit alpha type-6 (Nicotiana tabacum)" AED:0.48 eAED:0.48 QI:0	0.4 0.36|0.81|1|1|11|0|351	160	0.000317216	0	0	0.00151494	0.00168741	0.000945134	0	0.00149655	0.00176356	0.00156595	0.00116378	0	3
maker-scaffold_89-augustus-gene-20.17-mRNA-1 protein Name:"Similar to At2g44620 Acyl carrier protein, mitochondrial (Arabidopsis thaliana)" AED:0.00 eAED:0.00 QI:70	1 1|1|1|1|2|511|125	161	0.000890743	0.000895194	0.00128396	0	0.000947648	0.000663484	0	0.00140077	0	0	0	0	3
maker-scaffold_89-augustus-gene-22.27-mRNA-1 protein Name:"Similar to PYR6 Uridylate kinase (Arabidopsis thaliana)" AED:0.37 eAED:0.41 QI:0	0.6 0.54|0.90|0.6|0.45|11|0|375	162	0.000890743	0.000298398	0.000427986	0.000850789	0.000947648	0.00110581	0.000498937	0.000466922	0.000825348	0.000732864	0.000544648	0.000661919	3
maker-scaffold_1-augustus-gene-13.22-mRNA-1 protein Name:"Similar to Pyruvate dehydrogenase E1 component subunit alpha, mitochondrial (Solanum tuberosum)" AED:0.01 eAED:0.01 QI:0	1 0.66|1|1|1|3|0|290	163	0.000383941	0.00038586	0.00055343	0.000366719	0.00163388	0.000285984	0	0.000603779	0.00053363	0	0	0	3
maker-scaffold_1-augustus-gene-28.15-mRNA-1 protein Name:"Protein of unknown function" AED:0.02 eAED:0.02 QI:180	1 1|1|0.83|0.85|7|541|380	164	0.000879023	0.000294472	0.000422355	0.000559729	0.000311726	0.000654754	0	0	0	0	0	0	3
maker-scaffold_1-snap-gene-29.24-mRNA-1 protein Name:"Similar to Mitochondrial outer membrane protein porin of 36 kDa (Solanum tuberosum)" AED:0.06 eAED:0.06 QI:0	1 0.66|1|1|1|6|0|276	165	0.00161366	0.0012163	0.00116301	0.00115596	0.000858377	0.00150245	0	0.00126881	0.00168209	0	0.000740011	0	3
snap_masked-scaffold_1-processed-gene-32.6-mRNA-1 protein Name:"Similar to UBC1 Ubiquitin-conjugating enzyme E2 1 (Arabidopsis thaliana)" AED:0.35 eAED:0.43 QI:425	0.75 0.8|1|0.75|0.8|5|0|111	166	0.00100309	0	0.0014459	0.000958095	0.00106717	0.000747166	0.0016856	0	0	0	0	0	3
maker-scaffold_1-augustus-gene-36.10-mRNA-1 protein Name:"Similar to TUBA Tubulin alpha chain (Prunus dulcis)" AED:0.13 eAED:0.13 QI:73	1 1|1|1|1|4|112|450	167	0.000742286	0.00124333	0.00142662	0	0.00131618	0.00129011	0	0.00116731	0.00171947	0.00061072	0	0.0011032	3
maker-scaffold_1-snap-gene-80.19-mRNA-1 protein Name:"Similar to UPTG Alpha-1,4-glucan-protein synthase [UDP-forming] (Pisum sativum)" AED:0.06 eAED:0.06 QI:649	1 1|1|0.33|1|4|163|351	168	0.00158608	0	0.001829	0.00151494	0.00101244	0.0014177	0	0	0	0	0	0	3
maker-scaffold_1-snap-gene-121.16-mRNA-1 protein Name:"Similar to LAT1 Dihydrolipoyllysine-residue acetyltransferase component of pyruvate dehydrogenase complex, mitochondrial (Saccharomyces cerevisiae (strain ATCC 204508 / S288c))" AED:0.03 eAED:0.03 QI:1543	0.75 0.4|1|0.25|0.2|5|0|417	169	0.000801028	0.000805031	0.00038488	0.000765098	0.000568134	0.000795544	0.000897369	0	0.00037111	0	0	0	3
maker-scaffold_1-augustus-gene-128.18-mRNA-1 protein Name:"Similar to RPP1A 60S acidic ribosomal protein P1 (Zea mays)" AED:0.08 eAED:0.11 QI:0	1 0.66|1|1|1|3|226|189	170	0.000589116	0.00059206	0.000849179	0.000562691	0.000626752	0.000438812	0.000989954	0.000926434	0.000818797	0.0014541	0.00108065	0.00131333	3
maker-scaffold_1-augustus-gene-132.13-mRNA-1 protein Name:"Similar to At3g01520 Universal stress protein A-like protein (Arabidopsis thaliana)" AED:0.02 eAED:0.02 QI:297	1 1|1|1|1|4|337|159	171	0.00140054	0	0.0010094	0.00200658	0.000745007	0.000521607	0.00117674	0	0.000973287	0	0	0	3
maker-scaffold_1-augustus-gene-134.16-mRNA-1 protein Name:"Similar to RPS7 40S ribosomal protein S7 (Avicennia marina)" AED:0.27 eAED:0.27 QI:76	1 1|1|0.8|0.66|6|11|191	172	0.000582947	0.00175758	0.00336115	0.0022272	0.00248075	0.00217109	0.000979588	0.0027502	0.00162045	0	0.00106933	0.00129958	3
maker-scaffold_164-augustus-gene-6.19-mRNA-1 protein Name:"Similar to UBC2 Ubiquitin-conjugating enzyme E2 2 (Arabidopsis thaliana)" AED:0.32 eAED:0.32 QI:9	0.87 0.88|1|0.75|0.77|9|335|265	173	0.000420162	0	0.000605641	0.000401315	0.000447004	0.000312964	0.000706043	0	0	0	0	0	3
maker-scaffold_62-augustus-gene-0.14-mRNA-1 protein Name:"Similar to RPT1A 26S protease regulatory subunit 7 (Oryza sativa subsp. japonica)" AED:0.05 eAED:0.05 QI:338	1 0.9|1|1|1|10|0|425	174	0.000523966	0	0.000377635	0.000250232	0.00055744	0.000195142	0.000440238	0.00041199	0	0	0.000480572	0	3
maker-scaffold_62-augustus-gene-9.8-mRNA-1 protein Name:"Similar to USP UDP-sugar pyrophospharylase (Cucumis melo)" AED:0.18 eAED:0.18 QI:389	0.94 0.94|1|0.88|0.83|18|682|622	175	0.000179008	0.000359805	0	0.000170978	0.000380888	0.000266674	0	0	0	0	0	0	3
maker-scaffold_62-augustus-gene-23.30-mRNA-1 protein Name:"Similar to Chemocyanin (Lilium longiflorum)" AED:0.00 eAED:0.00 QI:463	1 1|1|1|1|2|309|126	176	0.000883673	0	0	0	0.000940127	0.000658218	0.00445479	0.0027793	0.00245639	0	0.00324195	0.00197	3
maker-scaffold_62-augustus-gene-27.18-mRNA-1 protein Name:"Similar to aroB 3-dehydroquinate synthase (Thioalkalivibrio sp. (strain HL-EbGR7))" AED:0.04 eAED:0.04 QI:165	1 1|1|1|1|8|263|457	177	0.00121819	0.000244856	0	0.00023271	0.000518407	0.000544434	0	0.000766284	0	0	0	0	3
augustus_masked-scaffold_62-processed-gene-30.0-mRNA-1 protein Name:"Similar to SYNC1 Asparaginyl-tRNA synthetase, cytoplasmic 1 (Arabidopsis thaliana)" AED:0.24 eAED:0.24 QI:153	1 1|1|1|1|6|367|568	178	0.000196026	0.000197006	0.000565123	0.000187233	0.000625648	0	0.000658808	0.000308267	0.000817356	0	0	0	3
maker-scaffold_68-augustus-gene-9.25-mRNA-1 protein Name:"Similar to Ndufb9 NADH dehydrogenase [ubiquinone] 1 beta subcomplex subunit 9 (Mus musculus)" AED:0.02 eAED:0.02 QI:293	1 1|1|0.5|1|5|548|113	179	0.000985335	0.00198052	0	0.00188228	0.00209657	0.00146788	0	0	0.00136949	0	0	0	3
snap_masked-scaffold_68-processed-gene-11.3-mRNA-1 protein Name:"Similar to FBA1 Probable fructose-bisphosphate aldolase 1, chloroplastic (Arabidopsis thaliana)" AED:0.08 eAED:0.08 QI:0	0.8 0.83|1|0.8|0.83|6|234|443	180	0.000754015	0	0	0.000240065	0.000267395	0.000374427	0	0	0	0	0	0	3
maker-scaffold_68-snap-gene-24.22-mRNA-1 protein Name:"Similar to ARA2 D-arabinose 1-dehydrogenase (Saccharomyces cerevisiae (strain ATCC 204508 / S288c))" AED:0.13 eAED:0.13 QI:0	0.5 0.4|0.6|1|1|5|0|263	181	0.000846714	0.000850945	0.000610246	0.000808735	0.000900806	0.000946032	0.000711412	0.00133153	0.000588413	0	0	0	3
maker-scaffold_68-augustus-gene-27.21-mRNA-1 protein Name:"Similar to Malate dehydrogenase, glyoxysomal (Citrullus lanatus)" AED:0.13 eAED:0.13 QI:307	0.87 0.88|1|1|1|9|299|357	182	0.00062377	0.000626887	0.000449565	0.000297895	0.000995429	0.000464625	0.000524093	0.000490465	0.000433481	0.00153963	0.00114422	0.000695293	3
maker-scaffold_127-augustus-gene-9.9-mRNA-1 protein Name:"Similar to Faf2 FAS-associated factor 2 (Rattus norvegicus)" AED:0.24 eAED:0.28 QI:0	0 0|0.5|1|1|10|0|572	183	0.000194655	0.000195628	0	0.000185924	0.000207091	0.000144992	0	0.000306112	0	0	0	0	3
maker-scaffold_140-augustus-gene-13.18-mRNA-1 protein Name:"Similar to CPR2 Peptidyl-prolyl cis-trans isomerase B (Cryptococcus neoformans)" AED:0.10 eAED:0.10 QI:138	0.66 0.71|1|1|1|7|256|288	184	0.000773214	0.000388539	0.000557274	0.000369266	0.000411306	0.000575941	0.00129931	0.000607972	0.000537336	0	0	0	3
maker-scaffold_131-augustus-gene-6.30-mRNA-1 protein Name:"Similar to At1g16350 Probable inosine-5'-monophosphate dehydrogenase (Arabidopsis thaliana)" AED:0.02 eAED:0.02 QI:0	1 0.33|1|1|1|3|0|479	185	0.000464897	0.000934441	0.000670124	0.000888088	0.000494597	0.00103886	0.00117182	0.000365545	0.000646149	0	0.000426394	0	3
maker-scaffold_131-augustus-gene-9.18-mRNA-1 protein Name:"Similar to ATP synthase subunit O, mitochondrial (Ipomoea batatas)" AED:0.15 eAED:0.15 QI:150	1 1|1|0.8|1|6|815|243	186	0.00366561	0.00184196	0.00198142	0.00350119	0.00292484	0.00273039	0.00230989	0.00216168	0.000636842	0.00113096	0.00252152	0	3
maker-scaffold_92-augustus-gene-13.20-mRNA-1 protein Name:"Similar to CBR1 NADH-cytochrome b5 reductase 1 (Candida albicans)" AED:0.25 eAED:0.25 QI:0	0.66 0.42|0.71|0.66|0.57|7|0|200	187	0.00167014	0.000559496	0.000802474	0.00106349	0.00118456	0.00124403	0.000935507	0.00087548	0.000773763	0.00137412	0.00102121	0	3
maker-scaffold_92-augustus-gene-18.32-mRNA-1 protein Name:"Similar to At3g47520 Malate dehydrogenase, chloroplastic (Arabidopsis thaliana)" AED:0.03 eAED:0.03 QI:0	0 0.33|0.66|0|0.33|3|726|515	188	0.0019458	0.00195552	0.00373968	0.00206502	0.00161008	0.00177144	0.00181652	0.00169996	0.00210343	0.0026682	0.00237953	0.00289188	3
maker-scaffold_92-augustus-gene-23.16-mRNA-1 protein Name:"Similar to Pyruvate kinase, cytosolic isozyme (Glycine max)" AED:0.14 eAED:0.14 QI:67	0.8 0.66|1|0.6|0.83|6|419|1001	189	0.00066739	0.000335362	0.000481003	0	0.000473351	0	0.000186914	0.000349842	0.000463794	0.00027455	0.000204039	0.000495943	3
augustus_masked-scaffold_174-processed-gene-0.2-mRNA-1 protein Name:"Similar to Serine hydroxymethyltransferase, mitochondrial (Solanum tuberosum)" AED:0.08 eAED:0.08 QI:700	1 1|1|0.90|0.83|12|325|529	190	0.000210478	0.00021153	0.000606786	0.000201037	0.000223924	0.000313556	0.000353689	0	0.000585076	0	0	0	3
maker-scaffold_174-augustus-gene-4.26-mRNA-1 protein Name:"Similar to RPS4D 40S ribosomal protein S4-3 (Arabidopsis thaliana)" AED:0.25 eAED:0.25 QI:0	0.75 0.6|0.8|1|1|5|474|265	191	0.000840323	0.00211131	0.00242256	0.00120395	0.000894008	0.000625928	0.00141209	0.00132148	0.00233589	0.00103707	0.00231218	0.00281003	3
augustus_masked-scaffold_133-processed-gene-2.4-mRNA-1 protein Name:"Similar to MMDH Malate dehydrogenase, mitochondrial (Citrullus lanatus)" AED:0.02 eAED:0.02 QI:56	1 1|1|1|1|6|511|351	192	0.00507546	0.00255041	0.0064015	0.00393884	0.0037123	0.00354425	0.00266526	0.00399079	0.00352713	0.00391487	0.00232756	0.00282871	3
maker-scaffold_133-augustus-gene-6.23-mRNA-1 protein Name:"Similar to yajL Chaperone protein YajL (Salmonella typhimurium)" AED:0.02 eAED:0.02 QI:0	0.75 0.77|0.88|1|1|9|554|523	193	0.00191603	0.00064187	0.00122749	0.00122006	0.00135896	0.000634306	0.000715493	0	0.000887683	0.000525476	0.000390522	0.000949215	3
maker-scaffold_332-snap-gene-1.19-mRNA-1 protein Name:"Similar to PRS4 Ribose-phosphate pyrophosphokinase 4 (Spinacia oleracea)" AED:0.06 eAED:0.06 QI:144	0.8 1|1|0.8|1|6|416|296	194	0.00112847	0.00151215	0.000542212	0.000718572	0.000400189	0.000840562	0.000632099	0.00059154	0.000522813	0	0.00069001	0	3
maker-scaffold_191-augustus-gene-7.19-mRNA-1 protein Name:"Similar to PED1 3-ketoacyl-CoA thiolase 2, peroxisomal (Arabidopsis thaliana)" AED:0.10 eAED:0.10 QI:208	1 0.91|1|0.90|0.91|12|0|420	195	0.00132551	0.00159856	0.00152852	0.000253211	0.00112815	0	0.00133644	0.00125069	0.000736918	0	0	0.000590999	3
maker-scaffold_191-augustus-gene-8.8-mRNA-1 protein Name:"Similar to KOB1 Probable voltage-gated potassium channel subunit beta (Oryza sativa subsp. japonica)" AED:0.02 eAED:0.02 QI:306	1 1|1|1|1|4|545|328	196	0.00203676	0.00170578	0.000978627	0.00129693	0.000722293	0.00101141	0.000570431	0	0.000471807	0	0	0	3
maker-scaffold_191-snap-gene-10.25-mRNA-1 protein Name:"Similar to PBA1 Proteasome subunit beta type-6 (Arabidopsis thaliana)" AED:0.01 eAED:0.01 QI:327	1 1|1|1|1|4|21|104	197	0.00642363	0.00645573	0.00308644	0.00409033	0.004556	0.0055822	0	0.00336723	0.00446402	0	0.00392775	0	3
maker-scaffold_191-snap-gene-10.26-mRNA-1 protein Name:"Similar to PBA1 Proteasome subunit beta type-6 (Arabidopsis thaliana)" AED:0.02 eAED:0.02 QI:3	1 0.75|1|0.66|1|4|363|129	198	0.000863123	0.00173487	0.00124415	0.00164882	0	0.000642911	0	0	0.00239927	0	0	0	3
maker-scaffold_14-augustus-gene-31.10-mRNA-1 protein Name:"Similar to SPCC1827.03c Putative peroxisomal-coenzyme A synthetase (Schizosaccharomyces pombe (strain ATCC 38366 / 972))" AED:0.00 eAED:0.00 QI:395	1 1|1|1|1|4|1653|525	199	0.00148457	0.000852566	0.000917113	0	0.000451261	0	0	0	0	0	0	0	3
maker-scaffold_14-snap-gene-32.21-mRNA-1 protein Name:"Similar to TUBB8 Tubulin beta-8 chain (Arabidopsis thaliana)" AED:0.29 eAED:0.29 QI:0	0.5 0.66|1|0.5|0.33|3|0|296	200	0.00150463	0.000756076	0	0.00143714	0.00320151	0.00112075	0.0012642	0.00059154	0.000522813	0	0	0.00083858	3
maker-scaffold_14-snap-gene-41.15-mRNA-1 protein Name:"Similar to NAD-dependent malic enzyme 59 kDa isoform, mitochondrial (Solanum tuberosum)" AED:0.13 eAED:0.13 QI:517	1 1|1|0.83|0.78|19|418|604	201	0.000553027	0.000370527	0.00053144	0	0.000196119	0.00013731	0	0	0	0	0	0	3
maker-scaffold_14-augustus-gene-41.8-mRNA-1 protein Name:"Similar to Phosphomannomutase (Glycine max)" AED:0.27 eAED:0.27 QI:362	0.69 0.78|1|0.69|0.64|14|408|351	202	0.000317216	0.000637603	0.00045725	0.000605975	0.000337482	0.000236283	0	0	0	0	0	0	3
maker-scaffold_14-augustus-gene-67.22-mRNA-1 protein Name:"Similar to RHM1 Probable rhamnose biosynthetic enzyme 1 (Arabidopsis thaliana)" AED:0.00 eAED:0.00 QI:15	1 1|1|1|1|2|376|302	203	0.00147474	0.000741055	0	0.00140859	0.00117672	0.00109848	0.00185862	0.00115958	0.000512426	0	0.000676301	0.000821919	3
maker-scaffold_14-augustus-gene-74.13-mRNA-1 protein Name:"Similar to ANS Leucoanthocyanidin dioxygenase (Malus domestica)" AED:0.04 eAED:0.04 QI:250	1 1|1|1|1|2|211|359	204	0.00341162	0.00218188	0.00357649	0.00148118	0.000659922	0.000693054	0	0	0	0	0	0	3
maker-scaffold_14-snap-gene-79.18-mRNA-1 protein Name:"Similar to CML13 Probable calcium-binding protein CML13 (Arabidopsis thaliana)" AED:0.03 eAED:0.03 QI:0	0 0|0.66|0|0.33|3|0|299	205	0.00111715	0.00074849	0.00161032	0.00142272	0.00118852	0.00138688	0.00187727	0.00117121	0.0015527	0.000919144	0.00136617	0.000830166	3
maker-scaffold_143-snap-gene-3.15-mRNA-1 protein Name:"Similar to wrbA Flavoprotein wrbA (Salmonella typhi)" AED:0.07 eAED:0.07 QI:49	1 1|1|0.66|0.75|4|275|203	206	0.00219395	0.000551228	0.00237184	0.00261942	0.00233411	0.00204275	0.00368673	0.00172508	0.00304931	0.00270763	0.00201225	0.00244551	3
maker-scaffold_143-augustus-gene-9.19-mRNA-1 protein Name:"Similar to RPL8 60S ribosomal protein L8 (Solanum lycopersicum)" AED:0.00 eAED:0.00 QI:197	1 1|1|1|1|2|99|261	207	0.000426601	0.000857466	0.000614923	0.000407466	0.000907709	0.00031776	0.000716863	0.000670866	0.000592922	0	0.00078254	0.000951033	3
maker-scaffold_143-snap-gene-12.39-mRNA-1 protein Name:"Similar to BAN Anthocyanidin reductase (Arabidopsis thaliana)" AED:0.09 eAED:0.09 QI:336	1 1|1|0.8|0.83|6|522|339	208	0.00295601	0.0023106	0.00284062	0.00156856	0.00139771	0.00171253	0	0	0	0	0	0	3
maker-scaffold_65-snap-gene-14.36-mRNA-1 protein Name:"Similar to UBI3 Ubiquitin-40S ribosomal protein S27a (Solanum lycopersicum)" AED:0.05 eAED:0.05 QI:0	1 0.5|1|0|0.5|2|194|117	209	0.0019033	0.00191281	0	0.000908962	0.00202489	0.00070885	0.00159916	0.00299309	0.00264535	0.00234892	0.00349133	0.00212153	3
maker-scaffold_65-augustus-gene-15.24-mRNA-1 protein Name:"Similar to 1-Cys peroxiredoxin (Medicago truncatula)" AED:0.16 eAED:0.16 QI:73	0.66 0.5|1|0.66|0.5|4|0|459	210	0.000242577	0	0	0.000695089	0.000516148	0.000542062	0.00163051	0.00228884	0.00236006	0.00359247	0.00222487	0.0032447	3
maker-scaffold_65-augustus-gene-16.22-mRNA-1 protein Name:"Similar to Acly ATP-citrate synthase (Rattus norvegicus)" AED:0.12 eAED:0.12 QI:256	1 1|1|0.91|0.84|13|324|423	211	0.000263222	0.000264537	0	0.00050283	0.000280038	0.000196065	0	0	0	0	0	0	3
augustus_masked-scaffold_65-processed-gene-17.1-mRNA-1 protein Name:"Similar to METK2 S-adenosylmethionine synthase 2 (Vitis vinifera)" AED:0.00 eAED:0.00 QI:34	0 0.5|1|0|0.5|2|647|393	212	0.00198321	0.00341677	0.00204192	0.00162364	0	0.000844127	0.00142825	0.000891073	0.000787546	0.0013986	0.0010394	0.000631602	3
maker-scaffold_54-augustus-gene-18.29-mRNA-1 protein Name:"Similar to At3g58610 Ketol-acid reductoisomerase, chloroplastic (Arabidopsis thaliana)" AED:0.15 eAED:0.15 QI:313	1 1|1|1|1|10|391|592	213	0.000940396	0.000756076	0.00108442	0.00107786	0.000800379	0.000420281	0.0012642	0.00088731	0	0.00092846	0.00069001	0.00041929	3
maker-scaffold_54-augustus-gene-26.21-mRNA-1 protein Name:"Similar to MFT Protein MOTHER of FT and TF 1 (Arabidopsis thaliana)" AED:0.04 eAED:0.04 QI:258	1 1|1|1|1|4|436|175	214	0.00127249	0	0.00183423	0.000607706	0.00203067	0	0	0.0020011	0.0017686	0.00157042	0.0011671	0.0014184	3
augustus_masked-scaffold_54-processed-gene-31.2-mRNA-1 protein Name:"Similar to At3g01520 Universal stress protein A-like protein (Arabidopsis thaliana)" AED:0.23 eAED:0.23 QI:0	0 0|0.5|1|1|2|0|419	215	0.000265735	0.000801188	0.000766085	0.000761446	0.00113085	0.00059381	0.000893085	0.00083578	0.000738676	0.00131181	0.000974907	0.00118482	3
augustus_masked-scaffold_63-processed-gene-17.2-mRNA-1 protein Name:"Similar to NTR1 Thioredoxin reductase 1 (Arabidopsis thaliana)" AED:0.05 eAED:0.05 QI:0	0 0|0.5|1|1|2|0|312	216	0.000356868	0.00107595	0.000514406	0.000681722	0.000379667	0.000797457	0.00119937	0	0	0	0	0	3
maker-scaffold_63-snap-gene-19.29-mRNA-1 protein Name:"Similar to PFP-ALPHA Pyrophosphate--fructose 6-phosphate 1-phosphotransferase subunit alpha (Ricinus communis)" AED:0.25 eAED:0.25 QI:0	1 0.94|1|0.88|0.94|19|373|617	217	0.00108275	0.000544081	0.00130061	0.000689456	0.000767948	0.000134417	0.00151622	0.00113514	0.00100326	0.00044542	0.00198616	0.0012069	3
maker-scaffold_168-augustus-gene-7.19-mRNA-1 protein Name:"Similar to GER2 Putative GDP-L-fucose synthase 2 (Arabidopsis thaliana)" AED:0.00 eAED:0.00 QI:253	1 1|1|1|1|2|707|324	218	0.00240556	0.00138147	0.00247677	0.00164118	0.00219363	0.00255974	0.00230989	0	0.000477632	0	0	0	3
maker-scaffold_171-augustus-gene-11.28-mRNA-1 protein Name:"Similar to CAT1 Catalase isozyme 1 (Gossypium hirsutum)" AED:0.04 eAED:0.04 QI:0	1 0.87|1|1|1|8|318|523	219	0.00170314	0.00128374	0.00153437	0.00061003	0.00135896	0.000317153	0.000715493	0.000669583	0.00118358	0	0.000390522	0.000474607	3
maker-scaffold_171-snap-gene-11.31-mRNA-1 protein Name:"Similar to UBQLN1 Ubiquilin-1 (Homo sapiens)" AED:0.14 eAED:0.14 QI:476	0.85 0.87|1|0.71|0.75|8|379|560	220	0.000795306	0.000999101	0.000859794	0.00151927	0.00105764	0.00133289	0.000668219	0.000938014	0.000552688	0.000981515	0.00036472	0.000443249	3
maker-scaffold_231-snap-gene-0.25-mRNA-1 protein Name:"Similar to TUBA Tubulin alpha chain (Prunus dulcis)" AED:0.05 eAED:0.05 QI:282	1 1|1|0.66|1|4|109|451	221	0.00074064	0.00124057	0.00142346	0.00141484	0.00131326	0.00147114	0.00248915	0.00116472	0.00171566	0.000609366	0	0.00110075	3
augustus_masked-scaffold_231-processed-gene-6.7-mRNA-1 protein Name:"Similar to Basic form of pathogenesis-related protein 1 (Nicotiana tabacum)" AED:0.02 eAED:0.02 QI:0	-1 0|1|-1|1|1|0|163	222	0.00204926	0.000686499	0.000984631	0.000652445	0.000726724	0.00101761	0	0	0	0	0.00125302	0	3
maker-scaffold_31-snap-gene-25.12-mRNA-1 protein Name:"Similar to BSL3 Serine/threonine-protein phosphatase BSL3 (Arabidopsis thaliana)" AED:0.15 eAED:0.15 QI:624	0.93 0.94|1|0.81|0.88|17|2867|863	223	0.000258037	0.000259326	0.000185973	0.000123231	0.000137261	0.000192203	0.000433607	0.000202892	0.000358639	0	0	0	3
augustus_masked-scaffold_31-processed-gene-31.2-mRNA-1 protein Name:"Similar to RPS17 40S ribosomal protein S17 (Solanum lycopersicum)" AED:0.00 eAED:0.00 QI:0	-1 0|1|-1|1|1|0|143	224	0.00155724	0.00234754	0.00224468	0.00297479	0.00248509	0.00289984	0.0026168	0.00612224	0.00216437	0.00384369	0.00428482	0.0017358	3
maker-scaffold_369-augustus-gene-0.10-mRNA-1 protein Name:"Similar to NAD-dependent malic enzyme 62 kDa isoform, mitochondrial (Solanum tuberosum)" AED:0.36 eAED:0.36 QI:0	0.12 0|0.22|1|1|9|0|329	225	0.000338428	0.000680239	0.000487826	0.000323248	0.000360049	0.000252084	0	0	0	0	0	0	3
maker-scaffold_177-augustus-gene-10.18-mRNA-1 protein Name:"Similar to Xyl2 Beta-xylosidase/alpha-L-arabinofuranosidase 2 (Medicago sativa subsp. varia)" AED:0.06 eAED:0.06 QI:275	1 1|1|0.83|1|7|379|771	226	0.00101089	0.000725676	0	0.000413808	0.000307279	0.000215137	0	0	0	0	0	0	3
maker-scaffold_57-augustus-gene-11.19-mRNA-1 protein Name:"Similar to Phosphoglycerate kinase, chloroplastic (Nicotiana tabacum)" AED:0.03 eAED:0.03 QI:347	1 1|1|1|1|6|431|486	227	0.00229101	0.00299319	0.0036326	0.00262589	0.00341231	0.00290104	0.00307986	0.00288224	0.00286579	0.00339289	0.00336202	0	3
maker-scaffold_3359-augustus-gene-0.2-mRNA-1 protein Name:"Similar to EF1 Elongation factor 1-alpha (Manihot esculenta)" AED:0.00 eAED:0.00 QI:15	1 1|1|1|1|2|0|383	228	0.00261641	0.00379815	0.00293333	0.00138836	0.00185571	0.00194888	0.00244258	0.00274302	0.00202027	0.00358778	0.00533271	0.00453665	3
maker-scaffold_120-augustus-gene-17.13-mRNA-1 protein Name:"Similar to GLYR1 Putative oxidoreductase GLYR1 (Gallus gallus)" AED:0.28 eAED:0.28 QI:0	0.4 0.33|0.5|1|1|6|411|259	229	0.00128969	0.000864087	0.00123934	0.000410612	0.000457359	0.000640428	0	0	0	0	0	0	3
maker-scaffold_180-snap-gene-5.17-mRNA-1 protein Name:"Similar to APX8 Probable L-ascorbate peroxidase 8, chloroplastic (Oryza sativa subsp. japonica)" AED:0.11 eAED:0.11 QI:162	0.90 0.91|1|0.81|0.83|12|434|354	230	0.00220169	0.000632199	0.00136013	0.00120168	0.000669243	0.00117141	0	0.000494621	0.000437155	0	0	0	3
maker-scaffold_80-augustus-gene-10.19-mRNA-1 protein Name:"Similar to RHM1 Probable rhamnose biosynthetic enzyme 1 (Arabidopsis thaliana)" AED:0.02 eAED:0.02 QI:362	1 1|1|0.5|0.66|3|383|676	231	0.0019765	0.000496594	0.000712255	0.000471961	0.000350462	0	0.000553554	0.000518035	0	0	0.000302135	0.000367189	3
maker-scaffold_80-augustus-gene-22.11-mRNA-1 protein Name:"Similar to Citrate synthase, glyoxysomal (Cucurbita maxima)" AED:0.11 eAED:0.11 QI:7	1 1|1|1|1|13|467|510	232	0.000654958	0.000877641	0.00157348	0.000417053	0.000464533	0.000650474	0	0	0	0	0	0	3
maker-scaffold_38-snap-gene-5.13-mRNA-1 protein Name:"Similar to ADH2 Alcohol dehydrogenase class-3 (Arabidopsis thaliana)" AED:0.27 eAED:0.27 QI:727	1 1|1|0.75|0.88|9|804|378	233	0.00117823	0.00118412	0.000849179	0.000844036	0.0012535	0.000877624	0.00148493	0.00138965	0.00204699	0.0014541	0.0021613	0.000656666	3
maker-scaffold_38-snap-gene-10.23-mRNA-1 protein Name:"Similar to ndufa9 NADH dehydrogenase [ubiquinone] 1 alpha subcomplex subunit 9, mitochondrial (Dictyostelium discoideum)" AED:0.11 eAED:0.11 QI:151	1 1|1|0.90|0.91|12|386|397	234	0.000560921	0.000563724	0	0.000535761	0.000298378	0.00104453	0	0	0	0	0	0	3
maker-scaffold_38-augustus-gene-28.10-mRNA-1 protein Name:"Similar to Hrb27C Heterogeneous nuclear ribonucleoprotein 27C (Drosophila melanogaster)" AED:0.25 eAED:0.25 QI:73	1 0.5|1|1|1|2|0|467	235	0.00119211	0.000718839	0.000687344	0.000683182	0.000253653	0.00159833	0.000400645	0.000749876	0	0	0	0	3
maker-scaffold_38-augustus-gene-30.4-mRNA-1 protein Name:"Similar to CYN Cyanate hydratase (Ricinus communis)" AED:0.04 eAED:0.04 QI:0	1 0.66|1|1|1|3|0|152	236	0.000732519	0	0	0.00139932	0.000779316	0.00109126	0	0	0	0	0	0	3
maker-scaffold_38-augustus-gene-34.15-mRNA-1 protein Name:"Similar to RPL14B 60S ribosomal protein L14-2 (Arabidopsis thaliana)" AED:0.13 eAED:0.13 QI:0	0.75 0.8|0.8|1|1|5|179|134	237	0.000830917	0.00250521	0.00119772	0.00238094	0.000884	0.000618921	0.00279256	0.00130669	0.00230974	0	0.0015242	0	3
maker-scaffold_38-augustus-gene-36.24-mRNA-1 protein Name:"Similar to PAP6 Probable plastid-lipid-associated protein 6, chloroplastic (Arabidopsis thaliana)" AED:0.02 eAED:0.02 QI:249	1 1|1|0.66|0.75|4|190|287	238	0.000775908	0.000779786	0.00111843	0.000741105	0.000825478	0.000577948	0.00130384	0.00122018	0.00107842	0.00191515	0.0014233	0.000864877	3
maker-scaffold_38-augustus-gene-37.21-mRNA-1 protein Name:"Similar to Os02g0621700 Succinyl-CoA ligase [ADP-forming] subunit beta, mitochondrial (Oryza sativa subsp. japonica)" AED:0.09 eAED:0.09 QI:116	1 1|1|0.90|0.91|12|428|422	239	0.00184692	0.000795492	0.0019016	0.00126005	0.000842105	0.000982648	0.00221684	0.00124476	0.00146685	0.000651242	0.000483988	0.000588198	3
maker-scaffold_29-augustus-gene-18.24-mRNA-1 protein Name:"Similar to CMDH Malate dehydrogenase, cytoplasmic (Medicago sativa)" AED:0.10 eAED:0.10 QI:335	1 1|1|1|1|7|502|332	240	0.00368907	0.00303341	0.00338393	0.00288294	0.00428154	0.00324747	0.00450847	0.00421918	0.00326286	0.00165557	0.00246076	0.0044859	3
maker-scaffold_29-augustus-gene-32.13-mRNA-1 protein Name:"Similar to Plekha8 Pleckstrin homology domain-containing family A member 8 (Mus musculus)" AED:0.36 eAED:0.36 QI:12	1 1|1|0.8|0.83|6|407|202	241	0.00220481	0.000553957	0.00158906	0.00157943	0.000586416	0.000410572	0.000926244	0.000866812	0.000766102	0	0	0	3
maker-scaffold_29-augustus-gene-35.10-mRNA-1 protein Name:"Similar to Succinyl-CoA ligase [ADP-forming] subunit beta, mitochondrial (Solanum lycopersicum)" AED:0.22 eAED:0.22 QI:0	1 0.42|1|1|1|7|0|271	242	0.000821719	0.000412912	0.00118446	0.00078486	0.000874214	0.00061207	0.00138082	0.00129222	0	0	0	0	3
maker-scaffold_29-augustus-gene-47.19-mRNA-1 protein Name:"Similar to TSB2 Tryptophan synthase beta chain 2, chloroplastic (Arabidopsis thaliana)" AED:0.11 eAED:0.11 QI:0	1 0.75|1|1|1|4|187|407	243	0.000547139	0.000549874	0.000394336	0.000522597	0.000582094	0.000407545	0.000919417	0.000430211	0.000380228	0	0	0	3
maker-scaffold_8-snap-gene-2.10-mRNA-1 protein Name:"Similar to Auxin-induced protein PCNT115 (Nicotiana tabacum)" AED:0.19 eAED:0.22 QI:0	0.62 0.44|1|0.62|0.55|9|0|611	244	0.00127561	0.000915706	0.000525351	0.000696226	0.000581617	0.000542949	0.00153111	0.000286573	0.000759833	0.000449794	0.000334277	0.000406251	3
maker-scaffold_8-snap-gene-11.20-mRNA-1 protein Name:"Similar to Polygalacturonase (Prunus persica)" AED:0.09 eAED:0.09 QI:0	0.5 0.33|1|0.37|0.33|9|0|758	245	0.000293781	0.000590497	0.000635204	0.000701508	0.000312549	0.000328241	0.000246836	0.000461995	0	0	0.00026945	0	3
maker-scaffold_8-augustus-gene-12.13-mRNA-1 protein Name:"Similar to IDH3 Isocitrate dehydrogenase [NAD] regulatory subunit 3, mitochondrial (Arabidopsis thaliana)" AED:0.03 eAED:0.03 QI:0	1 0.75|1|1|1|4|0|380	246	0.000586015	0.000294472	0.000844709	0.000839594	0.000623453	0.000436503	0	0.000460779	0	0	0	0	3
maker-scaffold_8-augustus-gene-23.12-mRNA-1 protein Name:"Similar to Os03g0815200 Probable methylenetetrahydrofolate reductase (Oryza sativa subsp. japonica)" AED:0.19 eAED:0.19 QI:0	0.81 0.75|0.91|0.90|0.83|12|261|691	247	0.000644532	0.000485814	0.000232265	0	0	0.000120022	0	0	0	0	0	0	3
maker-scaffold_8-augustus-gene-27.8-mRNA-1 protein Name:"Similar to CBSX3 CBS domain-containing protein CBSX3, mitochondrial (Arabidopsis thaliana)" AED:0.26 eAED:0.26 QI:190	1 1|1|0.83|0.85|7|84|205	248	0.00543136	0.00491265	0.0023487	0.00570651	0.00462267	0.00404563	0.00365076	0.00341651	0.00301956	0.00268121	0.00298892	0.00242165	3
maker-scaffold_8-augustus-gene-36.11-mRNA-1 protein Name:"Similar to VATE V-type proton ATPase subunit E (Citrus limon)" AED:0.06 eAED:0.06 QI:154	1 1|1|0.8|0.83|6|305|230	249	0.000484099	0.000973037	0.000697803	0.000462385	0.000515026	0.00144236	0.00162697	0.000761287	0.000672838	0.00119489	0.000888013	0	3
maker-scaffold_8-augustus-gene-55.7-mRNA-1 protein Name:"Similar to 14 kDa zinc-binding protein (Fragment) (Brassica juncea)" AED:0.27 eAED:0.27 QI:25	0.5 0.57|0.85|0.33|0.42|7|603|273	250	0.000407849	0.000409887	0.000587893	0.000389555	0	0.000303793	0.000685353	0.000641377	0.00056686	0.00100668	0.000748143	0.000909229	3
maker-scaffold_8-augustus-gene-78.12-mRNA-1 protein Name:"Similar to Proteasome subunit beta type-5 (Spinacia oleracea)" AED:0.06 eAED:0.06 QI:0	1 0.8|1|1|1|5|253|194	251	0.00114786	0.0011536	0.00165459	0.00109638	0.0012212	0.000855005	0.00096444	0.00180511	0.000797694	0.00141662	0	0	3
maker-scaffold_149-augustus-gene-9.18-mRNA-1 protein Name:"Similar to SUMO1 Small ubiquitin-related modifier 1 (Arabidopsis thaliana)" AED:0.31 eAED:0.31 QI:316	1 0.66|1|1|1|3|506|100	252	0.00111343	0	0.00160495	0.00106349	0	0	0	0.00175096	0.00154753	0.00274824	0.00204243	0.0024822	3
maker-scaffold_215-snap-gene-5.38-mRNA-1 protein Name:"Similar to PARC Probable glutathione S-transferase parC (Nicotiana tabacum)" AED:0.08 eAED:0.08 QI:274	1 1|1|1|1|2|129|219	253	0.00254207	0.00102191	0.00219856	0.00145683	0.00324537	0.0018935	0.00170869	0.0031981	0.00141327	0.0012549	0.00279785	0.00226685	3
maker-scaffold_215-augustus-gene-7.39-mRNA-1 protein Name:"Similar to oatA Probable ornithine aminotransferase (Dictyostelium discoideum)" AED:0.14 eAED:0.14 QI:0	0.42 0.25|0.62|1|1|8|0|328	254	0.00101838	0	0	0.000648467	0.000722293	0.000252852	0.000570431	0	0	0	0	0	3
maker-scaffold_256-augustus-gene-1.12-mRNA-1 protein Name:"Similar to Alba-like protein C9orf23 homolog (Mus musculus)" AED:0.26 eAED:0.26 QI:0	1 0.75|1|1|1|8|562|256	255	0.000434933	0.000874213	0.000626933	0.000415424	0.000462719	0.000323967	0.000730865	0	0.000604503	0	0	0.000969608	3
maker-scaffold_255-augustus-gene-2.22-mRNA-1 protein Name:"Similar to DDB_G0268948 Putative methyltransferase DDB_G0268948 (Dictyostelium discoideum)" AED:0.01 eAED:0.01 QI:84	1 1|1|1|1|2|148|262	256	0.000424973	0.000427096	0	0.00121773	0.000904245	0.000949643	0	0	0	0	0	0	3
snap_masked-scaffold_110-processed-gene-7.14-mRNA-1 protein Name:"Similar to RPS10 40S ribosomal protein S10 (Oryza sativa subsp. japonica)" AED:0.08 eAED:0.08 QI:259	1 1|1|0.75|0.8|5|431|180	257	0.00185571	0	0	0.00295413	0.00197427	0.00184301	0.00311836	0.00291827	0.00257921	0.0030536	0.00340405	0.002758	3
maker-scaffold_42-snap-gene-2.21-mRNA-1 protein Name:"Similar to Trnau1ap tRNA selenocysteine 1-associated protein 1 (Mus musculus)" AED:0.08 eAED:0.08 QI:0	0 0|0.66|0.6|0.83|6|0|302	258	0.00073737	0	0.00053144	0.000352148	0.000392239	0.000274621	0.000619541	0.000579788	0.000512426	0.000910014	0	0.000821919	3
maker-scaffold_42-augustus-gene-2.19-mRNA-1 protein Name:"Similar to RPS12 40S ribosomal protein S12 (Hordeum vulgare)" AED:0.36 eAED:0.36 QI:51	1 0.66|1|1|0.66|3|283|120	259	0.00185571	0.000932494	0.00133746	0.00265871	0.00394853	0.00138226	0.00311836	0.00145913	0.00257921	0.0022902	0.00340405	0.00413699	3
augustus_masked-scaffold_42-processed-gene-14.5-mRNA-1 protein Name:"Similar to ALDH2B7 Aldehyde dehydrogenase family 2 member B7, mitochondrial (Arabidopsis thaliana)" AED:0.16 eAED:0.16 QI:50	1 1|1|1|1|11|514|539	260	0.00185916	0.00124563	0.00148882	0.000789229	0.00065931	0.000769346	0.00104138	0.000649707	0.000861332	0	0	0	3
maker-scaffold_42-augustus-gene-33.20-mRNA-1 protein Name:"Similar to Enoyl-[acyl-carrier-protein] reductase [NADH], chloroplastic (Brassica napus)" AED:0.19 eAED:0.19 QI:428	0.90 0.83|1|0.81|0.66|12|343|439	261	0.000253628	0.000764687	0	0.000726756	0.000269832	0.000377838	0	0	0	0	0	0	3
maker-scaffold_42-augustus-gene-38.11-mRNA-1 protein Name:"Similar to CS Citrate synthase, mitochondrial (Daucus carota)" AED:0.30 eAED:0.30 QI:591	0.33 0.28|0.42|0.83|0.71|7|0|132	262	0.00506104	0	0.00121587	0.000805671	0.000897394	0.0012566	0	0.00265297	0.00117237	0.002082	0.0015473	0.00188045	3
maker-scaffold_42-augustus-gene-39.8-mRNA-1 protein Name:"Similar to CIT Citrate synthase, mitochondrial (Citrus maxima)" AED:0.42 eAED:0.42 QI:0	0.71 0.66|0.8|0.92|0.86|15|0|491	263	0.000680303	0.000455801	0.000653747	0.000433192	0.000482509	0.000337823	0.00114319	0.000356611	0.000315179	0.000559723	0.000415973	0	3
maker-scaffold_253-snap-gene-0.20-mRNA-1 protein Name:"Similar to UGPA UTP--glucose-1-phosphate uridylyltransferase (Musa acuminata)" AED:0.35 eAED:0.35 QI:0	0.9 0.85|1|0.7|0.76|21|0|472	264	0.00636919	0.00403027	0.00578053	0.00540756	0.00527029	0.00509561	0.00634242	0.00667739	0.00688518	0.00989833	0.00822164	0.009466	3
maker-scaffold_28-augustus-gene-1.22-mRNA-1 protein Name:"Similar to PAE1 Proteasome subunit alpha type-5 (Glycine max)" AED:0.15 eAED:0.15 QI:306	1 1|1|0.8|0.66|6|6|151	265	0.00147474	0.00296422	0.00212576	0.00352148	0.00313791	0.00274621	0.00247816	0.00231915	0.0020497	0.00182003	0.0013526	0.00164384	3
maker-scaffold_28-snap-gene-1.25-mRNA-1 protein Name:"Similar to PAE1 Proteasome subunit alpha type-5 (Oryza sativa subsp. japonica)" AED:0.56 eAED:0.56 QI:2	0.4 0.33|0.83|0.2|0.5|6|0|106	266	0.00210081	0.00422261	0.0030282	0.00200658	0.00223502	0.00312964	0.00176511	0.00495555	0.00291986	0.00259268	0.00385364	0.00234169	3
maker-scaffold_28-augustus-gene-6.27-mRNA-1 protein Name:"Similar to HSP17.4B 17.4 kDa class III heat shock protein (Arabidopsis thaliana)" AED:0.10 eAED:0.10 QI:205	1 1|1|0.5|0.66|3|262|159	267	0.00070027	0.00140754	0.0010094	0.000668859	0.000745007	0.00104321	0	0	0	0	0	0	3
maker-scaffold_28-augustus-gene-11.23-mRNA-1 protein Name:"Similar to CPN21 20 kDa chaperonin, chloroplastic (Arabidopsis thaliana)" AED:0.02 eAED:0.02 QI:284	1 1|1|0.8|0.66|6|321|254	268	0.00350686	0.00396493	0.000631869	0.00293087	0.00233181	0.00195911	0.00147324	0.00137871	0.00182779	0.00108198	0.00241232	0.000977242	3
maker-scaffold_28-snap-gene-13.20-mRNA-1 protein Name:"Similar to RCOM_0711420 Methylthioribose-1-phosphate isomerase (Ricinus communis)" AED:0.03 eAED:0.03 QI:318	1 1|1|0.88|0.8|10|588|377	269	0.000590678	0.00059363	0.000851431	0.000564184	0.000628414	0.000659964	0.00049629	0.000464445	0.000410485	0	0.000541759	0	3
maker-scaffold_28-augustus-gene-17.26-mRNA-1 protein Name:"Similar to Aldehyde dehydrogenase family 7 member A1 (Malus domestica)" AED:0.09 eAED:0.09 QI:367	0.69 0.78|0.92|0.53|0.57|14|484|342	270	0.00130226	0.000654382	0.00140785	0.000932882	0.000692725	0.000242501	0.00109416	0.000511976	0.000904987	0.000803579	0.0011944	0	3
augustus_masked-scaffold_28-processed-gene-28.5-mRNA-1 protein Name:"Similar to At3g17210 Probable protein Pop3 (Arabidopsis thaliana)" AED:0.02 eAED:0.02 QI:0	-1 0|1|-1|1|1|0|261	271	0.000853202	0.000857466	0.00122985	0.00203733	0.00136156	0.0015888	0	0.000670866	0.000592922	0	0.00078254	0	3
maker-scaffold_28-snap-gene-29.26-mRNA-1 protein Name:"Similar to RPS3C 40S ribosomal protein S3-3 (Arabidopsis thaliana)" AED:0.29 eAED:0.29 QI:166	1 1|1|0.8|0.66|6|337|234	272	0.000475824	0.00143461	0.00137175	0.00136344	0.00101244	0.00177213	0.00159916	0.00224482	0.000661336	0	0.000872833	0.00106077	3
augustus_masked-scaffold_28-processed-gene-33.5-mRNA-1 protein Name:"Similar to gnd 6-phosphogluconate dehydrogenase, decarboxylating (Synechococcus elongatus (strain PCC 7942))" AED:0.01 eAED:0.01 QI:0	-1 0|1|-1|1|1|0|495	273	0.00112468	0.0011303	0.00162116	0.00128907	0	0.000837732	0	0	0	0	0	0	3
augustus_masked-scaffold_28-processed-gene-34.0-mRNA-1 protein Name:"Similar to 17.3 kDa class II heat shock protein (Solanum peruvianum)" AED:0.04 eAED:0.04 QI:0	-1 0|1|-1|1|1|0|156	274	0.000713736	0	0.00102881	0.00136344	0.000759334	0.00159491	0	0	0	0	0	0	3
augustus_masked-scaffold_28-processed-gene-36.0-mRNA-1 protein Name:"Similar to Threonine synthase, chloroplastic (Solanum tuberosum)" AED:0.01 eAED:0.01 QI:0	-1 0|1|-1|1|1|0|528	275	0.000210877	0.00021193	0.000303967	0	0	0.000157075	0	0	0	0.0005205	0	0	3
maker-scaffold_28-augustus-gene-41.24-mRNA-1 protein Name:"Similar to Eukaryotic initiation factor 4A-8 (Nicotiana tabacum)" AED:0.10 eAED:0.10 QI:347	1 0.6|1|0.75|0.6|5|0|413	276	0.00107838	0.0018966	0.00194304	0.00206002	0.00200773	0.00180731	0.00226515	0.00211981	0.00262293	0.00332717	0.00247268	0.0036061	3
augustus_masked-scaffold_28-processed-gene-48.10-mRNA-1 protein Name:"Similar to PPE1 Protein phosphatase methylesterase 1 (Candida albicans)" AED:0.17 eAED:0.17 QI:123	0.90 0.91|1|1|1|12|397|565	277	0.000197067	0.000198052	0.000284062	0.000564683	0.000419313	0.000733942	0.000331153	0.000619809	0.000273899	0	0	0	3
maker-scaffold_28-augustus-gene-53.14-mRNA-1 protein Name:"Similar to GDCSP Glycine dehydrogenase [decarboxylating], mitochondrial (Solanum tuberosum)" AED:0.20 eAED:0.20 QI:596	0.92 0.93|1|1|1|15|429|1051	278	0.0005297	0.000319408	0.000305413	0.000303564	0.000338124	0.000157822	0.000356044	0.000166599	0.00044173	0.000522976	0.000388664	0.000472349	3
augustus_masked-scaffold_28-processed-gene-54.0-mRNA-1 protein Name:"Similar to cdd Cytidine deaminase (Shewanella oneidensis)" AED:0.08 eAED:0.08 QI:0	0 0|0.5|1|1|2|141|310	279	0.000359171	0.000360965	0.000517725	0.00034306	0.000382116	0.000267534	0.000603553	0	0	0	0	0	3
augustus_masked-scaffold_41-processed-gene-3.3-mRNA-1 protein Name:"Similar to HCBT2 Anthranilate N-benzoyltransferase protein 2 (Dianthus caryophyllus)" AED:0.00 eAED:0.00 QI:0	-1 0|1|-1|1|1|0|447	280	0.000747268	0.000751002	0.000718098	0	0	0	0	0	0	0	0	0	3
maker-scaffold_41-snap-gene-8.16-mRNA-1 protein Name:"Similar to At2g21870 Probable ATP synthase 24 kDa subunit, mitochondrial (Arabidopsis thaliana)" AED:0.03 eAED:0.03 QI:0	1 0.71|1|1|1|7|594|281	281	0.00118871	0.00159287	0	0.000756929	0.000843103	0.00177086	0.000665841	0	0.00110144	0	0	0	3
maker-scaffold_41-snap-gene-18.24-mRNA-1 protein Name:"Similar to Eukaryotic translation initiation factor 5A (Manihot esculenta)" AED:0.09 eAED:0.09 QI:165	1 1|1|1|1|5|645|160	282	0.00278357	0.00349685	0.00200618	0.000664679	0.0014807	0.00103669	0.00350815	0.0043774	0.00193441	0.00171765	0.00255304	0.00155137	3
maker-scaffold_11-augustus-gene-5.22-mRNA-1 protein Name:"Similar to Os06g0508700 Probable methionyl-tRNA synthetase (Oryza sativa subsp. japonica)" AED:0.03 eAED:0.03 QI:133	0.83 0.92|0.92|0.83|0.92|13|578|408	283	0.000818697	0.000274263	0	0	0.000290333	0	0.000458582	0.000858313	0.000379296	0	0.000500595	0.00121676	3
maker-scaffold_11-augustus-gene-22.18-mRNA-1 protein Name:"Similar to HSC70-4 Heat shock cognate 70 kDa protein 4 (Arabidopsis thaliana)" AED:0.08 eAED:0.08 QI:0	0 0.5|1|1|1|2|0|570	284	0.00175805	0.00372998	0.00506826	0.0031718	0.00415635	0.00305552	0.00426722	0.00583653	0.00488693	0.00482148	0.00537481	0.00522568	3
maker-scaffold_11-snap-gene-24.9-mRNA-1 protein Name:"Similar to UXS1 UDP-glucuronic acid decarboxylase 1 (Homo sapiens)" AED:0.12 eAED:0.12 QI:98	1 1|1|0.66|0.69|13|383|344	285	0.000971013	0.00130115	0.000933109	0.000927459	0.00103305	0.00144655	0.000543899	0.000509	0.000449862	0.000798907	0	0	3
maker-scaffold_11-snap-gene-29.18-mRNA-1 protein Name:"Similar to RAB1BV Ras-related protein RAB1BV (Beta vulgaris)" AED:0.43 eAED:0.43 QI:0	0.71 0.62|1|0.57|0.62|8|238|180	286	0.00185571	0.000621663	0.000891638	0.000590826	0.000658089	0.000460753	0	0.000972755	0.000859737	0	0	0	3
augustus_masked-scaffold_11-processed-gene-36.0-mRNA-1 protein Name:"Similar to APX2 L-ascorbate peroxidase 2, cytosolic (Oryza sativa subsp. japonica)" AED:0.08 eAED:0.08 QI:0	0.33 0.75|1|0.66|0.5|4|453|307	287	0.000725361	0.000364493	0	0.00103924	0.000771701	0.000540296	0.000609451	0.00171104	0.00100816	0.000895193	0.00133057	0.00161707	3
maker-scaffold_11-augustus-gene-36.18-mRNA-1 protein Name:"Similar to DHAR2 Glutathione S-transferase DHAR2 (Arabidopsis thaliana)" AED:0.05 eAED:0.05 QI:246	1 1|1|1|1|6|1014|212	288	0.00472682	0.00211131	0.00378525	0.00300987	0.00391128	0.00234723	0.00176511	0.00495555	0.00291986	0.00259268	0.00289023	0.00117085	3
snap_masked-scaffold_11-processed-gene-52.5-mRNA-1 protein Name:"Similar to APX1 L-ascorbate peroxidase, cytosolic (Pisum sativum)" AED:0.08 eAED:0.08 QI:123	0.8 0.90|1|0.8|0.72|11|1264|162	289	0.000687302	0.000690736	0	0.00131295	0	0.00102389	0	0.00108084	0.00286579	0.00169645	0.00126076	0.00153222	3
maker-scaffold_11-augustus-gene-69.6-mRNA-1 protein Name:"Similar to BGAL8 Beta-galactosidase 8 (Arabidopsis thaliana)" AED:0.13 eAED:0.13 QI:563	1 1|1|0.73|0.75|20|461|845	290	0.000527067	0.000132425	0	0.000125856	0.000140185	0.000196297	0.000664265	0.000414428	0.000183139	0	0	0	3
augustus_masked-scaffold_11-processed-gene-74.1-mRNA-1 protein Name:"Similar to RPL12 60S ribosomal protein L12 (Prunus armeniaca)" AED:0.00 eAED:0.00 QI:0	-1 0|1|-1|1|1|0|166	291	0.00201222	0.00404455	0.00386734	0.00448458	0.00428154	0.00399689	0.00450847	0.00421918	0.00559347	0.0049667	0	0.0014953	3
maker-scaffold_11-snap-gene-77.20-mRNA-1 protein Name:"Similar to manB Phosphomannomutase (Salmonella montevideo)" AED:0.29 eAED:0.29 QI:0	0.88 0.88|0.88|0.94|0.88|18|705|617	292	0.000541375	0.000544081	0.000520242	0.000344728	0.000383974	0.000537669	0.000606487	0.000851358	0.00100326	0.00133626	0.000662052	0.000804602	3
maker-scaffold_182-augustus-gene-5.20-mRNA-1 protein Name:"Similar to Probable glutathione S-transferase (Nicotiana tabacum)" AED:0.05 eAED:0.05 QI:0	1 0.5|1|1|1|2|204|224	293	0.0014912	0.000999101	0.00143299	0.00189908	0.00105764	0.00148099	0	0	0.00069086	0	0	0	3
maker-scaffold_182-snap-gene-11.18-mRNA-1 protein Name:"Similar to CPN60-2 Chaperonin CPN60-2, mitochondrial (Cucurbita maxima)" AED:0.13 eAED:0.13 QI:401	1 1|1|1|1|17|1325|574	294	0.000193977	0.00194946	0.00223686	0.00203804	0.00206369	0.00187833	0.00228172	0.00152523	0	0	0.00106747	0	3
maker-scaffold_32-snap-gene-47.21-mRNA-1 protein Name:"Similar to TIAL1 Nucleolysin TIAR (Homo sapiens)" AED:0.32 eAED:0.32 QI:349	0.85 0.8|0.86|0.78|0.8|15|0|445	295	0.000250209	0.000251459	0.000360662	0.000238986	0.000266193	0	0	0	0	0	0	0	3
maker-scaffold_32-snap-gene-51.22-mRNA-1 protein Name:"Similar to RPT4B 26S protease regulatory subunit S10B homolog B (Arabidopsis thaliana)" AED:0.36 eAED:0.36 QI:281	1 1|1|0.66|0.9|10|40|396	296	0.000562338	0.00169544	0.00162116	0.00161134	0.00179479	0.00146603	0	0.000884323	0.00234474	0	0.00103153	0	3
maker-scaffold_37-augustus-gene-3.23-mRNA-1 protein Name:"Similar to Triosephosphate isomerase, cytosolic (Coptis japonica)" AED:0.34 eAED:0.34 QI:75	1 1|1|0.87|0.88|9|497|253	297	0.0044009	0.0044229	0.0057093	0.00546455	0.00561847	0.00491712	0.00517672	0.00622871	0.00611671	0.00543131	0.0104947	0.00981105	3
maker-scaffold_37-augustus-gene-4.15-mRNA-1 protein Name:"Similar to GLC1 Glucan endo-1,3-beta-glucosidase (Triticum aestivum)" AED:0.02 eAED:0.02 QI:550	1 1|1|0.5|1|3|601|454	298	0.00318823	0.000985897	0.00212108	0.00163974	0.00208733	0.0016441	0.00164847	0.00231404	0.00204519	0	0.0017995	0.000546739	3
maker-scaffold_37-augustus-gene-15.17-mRNA-1 protein Name:"Similar to BMBAC01P19.1 Macrophage migration inhibitory factor homolog (Brugia malayi)" AED:0.12 eAED:0.22 QI:0	0.5 0.33|0.66|0.5|0.33|3|0|179	299	0.00124405	0.000625136	0.00179324	0.00118825	0.00132353	0.000926653	0.00104526	0.00195638	0.00086454	0.00307066	0.00114102	0.0027734	3
augustus_masked-scaffold_37-processed-gene-30.1-mRNA-1 protein Name:"Similar to At2g44540 Endoglucanase 12 (Arabidopsis thaliana)" AED:0.11 eAED:0.11 QI:0	1 0.66|1|1|1|6|0|485	300	0.00298445	0.0011536	0.000992751	0.000219275	0.000732718	0.000342002	0.0015431	0.000361023	0.000638155	0.000566648	0.00042112	0.000511793	3
augustus_masked-scaffold_37-processed-gene-40.0-mRNA-1 protein Name:"Similar to RPL12 60S ribosomal protein L12 (Prunus armeniaca)" AED:0.19 eAED:0.19 QI:0	0.5 0.66|1|0|0.33|3|504|166	301	0.00201222	0.00404455	0.00386734	0.00384392	0.00356795	0.00349728	0	0.00421918	0.00559347	0	0.00492152	0.0014953	3
maker-scaffold_104-snap-gene-5.25-mRNA-1 protein Name:"Similar to asd Aspartate-semialdehyde dehydrogenase (Prochlorococcus marinus)" AED:0.07 eAED:0.07 QI:436	0.85 0.87|1|0.71|0.62|8|342|352	302	0.000316315	0.000317896	0.00136785	0.000302127	0.000336523	0.000706836	0.000531538	0.000994863	0.000439638	0	0	0	3
maker-scaffold_104-augustus-gene-7.26-mRNA-1 protein Name:"Similar to At3g01520 Universal stress protein A-like protein (Arabidopsis thaliana)" AED:0.06 eAED:0.06 QI:289	1 1|1|1|1|4|405|164	303	0.00067892	0	0	0.0019454	0.00216688	0.00151711	0.00228172	0.00106766	0.00188723	0	0	0	3
maker-scaffold_2-snap-gene-3.25-mRNA-1 protein Name:"Similar to pgi Glucose-6-phosphate isomerase (Anabaena variabilis (strain ATCC 29413 / PCC 7937))" AED:0.21 eAED:0.21 QI:0	0.36 0.25|0.5|0.72|0.91|12|0|545	304	0.000612896	0.00020532	0	0.000585405	0.000217351	0.000152175	0	0	0	0	0	0	3
maker-scaffold_2-snap-gene-18.33-mRNA-1 protein Name:"Similar to PER17 Peroxidase 17 (Arabidopsis thaliana)" AED:0.08 eAED:0.08 QI:61	1 1|1|0.5|0.66|3|164|339	305	0.00065689	0.000990259	0.000946872	0.000941138	0	0.00097859	0.00165576	0	0	0	0	0	3
maker-scaffold_2-snap-gene-34.18-mRNA-1 protein Name:"Similar to TIM Triosephosphate isomerase, chloroplastic (Arabidopsis thaliana)" AED:0.35 eAED:0.40 QI:0	0.33 0.3|0.6|0.44|0.6|10|0|409	306	0.000816696	0.00136796	0	0.00104008	0.000579247	0.000811105	0.000914921	0.000856215	0.00113511	0.000671942	0	0.000606894	3
maker-scaffold_2-augustus-gene-34.15-mRNA-1 protein Name:"Similar to AN3 Naringenin,2-oxoglutarate 3-dioxygenase (Fragment) (Petunia hybrida)" AED:0.01 eAED:0.01 QI:229	1 0.66|1|1|1|3|0|371	307	0.00330127	0.00301615	0.00475861	0.00257988	0.00255431	0.00268255	0.00100863	0.00188783	0.00125137	0	0.00055052	0	3
maker-scaffold_2-augustus-gene-51.26-mRNA-1 protein Name:"Similar to ALDH6B2 Methylmalonate-semialdehyde dehydrogenase [acylating], mitochondrial (Arabidopsis thaliana)" AED:0.15 eAED:0.15 QI:0	1 0.94|1|0.88|0.94|19|435|583	308	0.000572948	0.000383874	0.000550582	0.000729664	0.000609551	0.000284513	0.00128371	0.00150168	0.000796326	0.00141419	0.000350331	0.000851525	3
maker-scaffold_2-augustus-gene-64.15-mRNA-1 protein Name:"Similar to PAB2 Polyadenylate-binding protein 2 (Arabidopsis thaliana)" AED:0.16 eAED:0.16 QI:609	0.88 0.9|1|0.88|0.8|10|929|689	309	0.000808003	0.000974449	0.00163057	0.000617408	0.00103155	0.000722225	0.000271555	0.000254131	0.00112302	0.000398874	0.000889302	0.00108078	3
maker-scaffold_2-augustus-gene-68.12-mRNA-1 protein Name:"Similar to RD21A Cysteine proteinase RD21a (Arabidopsis thaliana)" AED:0.05 eAED:0.05 QI:368	1 1|1|1|1|5|650|474	310	0.000704702	0.000708223	0.00101579	0.000673092	0.000749722	0.000524908	0.00118419	0.0011082	0.000652965	0.000579798	0.000430892	0	3
maker-scaffold_2-augustus-gene-75.12-mRNA-1 protein Name:"Similar to CAD1 Probable cinnamyl alcohol dehydrogenase 1 (Aralia cordata)" AED:0.09 eAED:0.09 QI:404	1 1|1|1|1|5|514|358	311	0.000622027	0	0.00134493	0.000891189	0.000661766	0.00069499	0.000522629	0	0	0	0	0	3
snap_masked-scaffold_2-processed-gene-85.16-mRNA-1 protein Name:"Similar to ARA12 Subtilisin-like protease (Arabidopsis thaliana)" AED:0.01 eAED:0.01 QI:0	-1 0|1|-1|1|1|0|752	312	0.00133256	0.00119042	0.000426848	0.000848526	0.000787607	0.000882292	0.00049761	0.000931361	0.000617364	0	0	0	3
maker-scaffold_2-snap-gene-91.30-mRNA-1 protein Name:"Similar to APT1 Adenine phosphoribosyltransferase 1, chloroplastic (Arabidopsis thaliana)" AED:0.03 eAED:0.03 QI:213	1 1|1|1|1|6|628|182	313	0.0024471	0.00184449	0.00176368	0.00116867	0.000650857	0.00227845	0.00102803	0.0028862	0.00085029	0.00151002	0.00224443	0.00272769	3
maker-scaffold_22-augustus-gene-1.20-mRNA-1 protein Name:"Similar to GAL1 Galactokinase (Arabidopsis thaliana)" AED:0.07 eAED:0.07 QI:430	1 1|1|1|1|13|456|498	314	0.0011179	0.00157288	0.00161139	0.00128131	0.00142718	0.000999223	0.00150282	0.00210959	0.00124299	0.00110371	0.00164051	0.00199373	3
maker-scaffold_22-snap-gene-10.27-mRNA-1 protein Name:"Similar to At3g01520 Universal stress protein A-like protein (Arabidopsis thaliana)" AED:0.15 eAED:0.15 QI:0	1 1|1|1|1|4|262|164	315	0.00067892	0	0	0.000648467	0.000722293	0.00101141	0.00114086	0	0	0	0	0	3
maker-scaffold_22-snap-gene-19.26-mRNA-1 protein Name:"Similar to lpdA Dihydrolipoyl dehydrogenase (Synechocystis sp. (strain ATCC 27184 / PCC 6803 / N-1))" AED:0.13 eAED:0.13 QI:289	1 1|1|0.78|0.8|15|72|573	316	0.00116589	0.00058586	0.000560191	0.000556799	0.000413459	0.000289478	0.000326529	0.000305578	0	0	0	0	3
maker-scaffold_22-snap-gene-20.26-mRNA-1 protein Name:"Similar to BXL1 Beta-D-xylosidase 1 (Arabidopsis thaliana)" AED:0.04 eAED:0.05 QI:291	0.6 0.66|1|0.6|0.83|6|566|770	317	0.00101221	0.000726619	0	0	0.000153839	0.000107708	0.000242989	0.000227397	0.000200978	0	0	0	3
maker-scaffold_22-augustus-gene-27.14-mRNA-1 protein Name:"Similar to KAP1 Importin subunit alpha-1 (Arabidopsis thaliana)" AED:0.16 eAED:0.16 QI:118	1 0.90|1|0.9|0.90|11|0|529	318	0.000210478	0.00126918	0.00121357	0.000804148	0.00111962	0.000940667	0.000707378	0.00198597	0.00117015	0	0.000772185	0.000938448	3
maker-scaffold_22-augustus-gene-63.21-mRNA-1 protein Name:"Similar to Glutathione S-transferase (Hyoscyamus muticus)" AED:0.14 eAED:0.14 QI:337	0.8 0.66|1|0.8|0.66|6|298|509	319	0.000437496	0.000219841	0.000630628	0.000835745	0.000232723	0.00081469	0.000735172	0.001032	0.000608066	0.00161979	0.000401263	0.000975323	3
maker-scaffold_117-augustus-gene-5.12-mRNA-1 protein Name:"Similar to ogdh 2-oxoglutarate dehydrogenase, mitochondrial (Dictyostelium discoideum)" AED:0.13 eAED:0.13 QI:0	1 0.66|1|1|1|3|0|752	320	0.000148062	0.000446407	0.000853696	0.000282842	0.000787607	0.00033086	0.000248805	0.000465681	0.000617364	0.000365458	0.0002716	0	3
maker-scaffold_192-augustus-gene-9.17-mRNA-1 protein Name:"Similar to ADH2 Alcohol dehydrogenase 2 (Solanum tuberosum)" AED:0.12 eAED:0.14 QI:263	0.88 0.9|1|0.88|0.9|10|359|401	321	0.000277663	0.000558101	0.000800473	0.000265208	0.000590803	0	0.000466587	0.000873296	0	0	0	0	3
augustus_masked-scaffold_86-processed-gene-5.0-mRNA-1 protein Name:"Similar to RPS15 40S ribosomal protein S15 (Elaeis oleifera)" AED:0.02 eAED:0.02 QI:145	0 0.5|1|0|1|2|484|140	322	0.00238592	0.00239784	0	0.000759633	0.000846115	0.000592396	0	0.00125069	0.00110538	0	0.00145888	0	3
maker-scaffold_86-snap-gene-13.17-mRNA-1 protein Name:"Similar to BX1 Indole-3-glycerol phosphate lyase, chloroplastic (Zea mays)" AED:0.18 eAED:0.18 QI:0	0.25 0|0.4|0.75|0.8|5|0|200	323	0.00222686	0	0.000802474	0.00106349	0.00118456	0.00124403	0.000935507	0	0	0	0	0	3
maker-scaffold_86-augustus-gene-18.23-mRNA-1 protein Name:"Similar to GME-1 GDP-mannose 3,5-epimerase 1 (Oryza sativa subsp. japonica)" AED:0.12 eAED:0.12 QI:0	0.8 0.83|1|1|1|6|666|389	324	0.00257606	0.00258893	0.0024755	0.0027339	0.00365417	0.00191882	0.00192392	0	0.00198911	0.000706489	0.000525046	0	3
maker-scaffold_21-augustus-gene-13.23-mRNA-1 protein Name:"Similar to APS1 Acid phosphatase 1 (Solanum lycopersicum)" AED:0.11 eAED:0.11 QI:297	1 1|1|1|1|3|277|282	325	0.00157933	0.00119042	0.00170739	0.00113137	0.000420057	0.00147049	0	0	0	0	0	0	3
augustus_masked-scaffold_21-processed-gene-21.0-mRNA-1 protein Name:"Similar to leuD 3-isopropylmalate dehydratase small subunit (Thermodesulfovibrio yellowstonii (strain ATCC 51303 / DSM 11347 / YP87))" AED:0.07 eAED:0.07 QI:0	0 0.5|1|0|0.5|2|547|254	326	0.000876715	0.000440548	0.00126374	0.00125609	0.000932725	0.000653035	0.00073662	0.000689354	0.000609263	0	0	0	3
maker-scaffold_21-snap-gene-46.27-mRNA-1 protein Name:"Similar to tal Transaldolase (Haemophilus somnus (strain 129Pt))" AED:0.43 eAED:0.43 QI:0	0.63 0.5|0.75|1|1|12|0|369	327	0.000301742	0.00030325	0	0.000288208	0.000642038	0.000224757	0	0	0.000419384	0	0	0	3
maker-scaffold_21-augustus-gene-51.18-mRNA-1 protein Name:"Similar to STI Heat shock protein STI (Glycine max)" AED:0.10 eAED:0.10 QI:336	1 1|1|1|1|7|541|579	328	0.000384604	0.000773052	0.00110877	0.000367353	0.00102294	0.000429718	0.000646291	0	0.0010691	0	0.000705502	0	3
augustus_masked-scaffold_21-processed-gene-58.7-mRNA-1 protein Name:"Similar to nep2 Aspartic proteinase nepenthesin-2 (Nepenthes gracilis)" AED:0.00 eAED:0.00 QI:540	0 0.5|1|0|0.5|2|383|424	329	0.000525202	0.000527827	0.000378525	0.000250822	0.000558755	0.000391205	0.000441277	0.000412962	0.000364983	0	0.000481705	0	3
snap_masked-scaffold_21-processed-gene-59.14-mRNA-1 protein Name:"Similar to PBD1 Proteasome subunit beta type-2-A (Arabidopsis thaliana)" AED:0.35 eAED:0.35 QI:0	0 0|0.33|1|1|3|0|205	330	0.00162941	0	0	0.000518774	0.0017335	0.000809127	0.00091269	0	0	0	0	0	3
maker-scaffold_66-augustus-gene-28.16-mRNA-1 protein Name:"Similar to yeiA NAD-dependent dihydropyrimidine dehydrogenase PreA (Escherichia coli O157:H7)" AED:0.03 eAED:0.03 QI:0	1 0.71|1|1|1|7|0|423	331	0.00105289	0.000793612	0.00113826	0.000754245	0.000840114	0.00078426	0.00044232	0.000827877	0.000365846	0	0	0	3
augustus_masked-scaffold_23-processed-gene-25.1-mRNA-1 protein Name:"Similar to CSN5A COP9 signalosome complex subunit 5a (Arabidopsis thaliana)" AED:0.04 eAED:0.04 QI:1402	1 1|1|1|1|4|123|307	332	0.00036268	0.000364493	0.000522784	0.000346412	0.000771701	0.000540296	0.000609451	0.000570345	0	0	0	0	3
augustus_masked-scaffold_23-processed-gene-26.4-mRNA-1 protein Name:"Similar to PAC1 Proteasome subunit alpha type-4 (Spinacia oleracea)" AED:0.00 eAED:0.00 QI:0	-1 0|1|-1|1|1|0|250	333	0.00356297	0.00134279	0.00192594	0.00212697	0.00236912	0.00298568	0.00224522	0.00140077	0.00247604	0.0010993	0.000816972	0.000992878	3
maker-scaffold_23-augustus-gene-34.9-mRNA-1 protein Name:"Similar to IDH1 Isocitrate dehydrogenase [NAD] regulatory subunit 1, mitochondrial (Arabidopsis thaliana)" AED:0.01 eAED:0.01 QI:63	1 1|1|1|1|4|347|380	334	0.000293008	0.000294472	0.000844709	0.000839594	0.000623453	0.000436503	0	0.000460779	0	0	0.000537481	0	3
maker-scaffold_23-augustus-gene-45.18-mRNA-1 protein Name:"Similar to IDH5 Isocitrate dehydrogenase [NAD] catalytic subunit 5, mitochondrial (Arabidopsis thaliana)" AED:0.06 eAED:0.06 QI:180	1 1|1|1|1|7|618|379	335	0.000881342	0.000885746	0.000423469	0.000841809	0.00156274	0.000656481	0.000987342	0.00138598	0.000408318	0.00072513	0.0010778	0.000654933	3
maker-scaffold_23-augustus-gene-49.12-mRNA-1 protein Name:"Similar to DHAR2 Glutathione S-transferase DHAR2 (Arabidopsis thaliana)" AED:0.29 eAED:0.29 QI:218	1 1|1|0.6|0.66|6|90|212	336	0.00315121	0.00105565	0.00227115	0.00250822	0.00167626	0.00195603	0.00176511	0.00165185	0.00145993	0.00259268	0	0.00117085	3
maker-scaffold_23-augustus-gene-53.18-mRNA-1 protein Name:"Similar to DAPF Diaminopimelate epimerase, chloroplastic (Arabidopsis thaliana)" AED:0.37 eAED:0.37 QI:60	1 1|1|0.75|0.88|9|615|358	337	0.00186608	0.000937703	0.000896619	0.000594126	0.000330883	0.00069499	0.00104526	0.000489095	0.00043227	0	0	0	3
maker-scaffold_23-augustus-gene-54.31-mRNA-1 protein Name:"Similar to ogdh 2-oxoglutarate dehydrogenase, mitochondrial (Dictyostelium discoideum)" AED:0.04 eAED:0.04 QI:449	1 1|1|0.87|0.77|9|330|1022	338	0.000108946	0.000328471	0.00062816	0.000208119	0.000579531	0.000243451	0.000183074	0.000342653	0.000454264	0.000268908	0.000199846	0	3
maker-scaffold_23-snap-gene-55.24-mRNA-1 protein Name:"Similar to IPP Soluble inorganic pyrophosphatase (Zea mays)" AED:0.34 eAED:0.37 QI:52	0.71 0.75|1|0.14|0.12|8|0|194	339	0.00114786	0.0005768	0	0.000548189	0.000610598	0.000427502	0.00096444	0.000902556	0.000797694	0	0.0010528	0	3
augustus_masked-scaffold_23-processed-gene-56.0-mRNA-1 protein Name:"Similar to ADF2 Actin-depolymerizing factor 2 (Petunia hybrida)" AED:0.21 eAED:0.21 QI:0	1 0.5|1|1|1|2|543|132	340	0.00253052	0.00169544	0.00121587	0.00241701	0.00269218	0.0025132	0.0042523	0.00132648	0.00234474	0.002082	0	0	3
maker-scaffold_23-snap-gene-62.19-mRNA-1 protein Name:"Similar to BC1G_09514 Leukotriene A-4 hydrolase (Botryotinia fuckeliana (strain B05.10))" AED:0.17 eAED:0.17 QI:0	0.6 0.5|0.66|0.6|0.5|6|0|634	341	0.00017562	0.000176497	0.000506293	0.000167742	0.000186839	0.000261626	0.000295113	0.00082853	0.000488179	0	0	0.000391514	3
maker-scaffold_285-augustus-gene-3.27-mRNA-1 protein Name:"Similar to F Dihydroflavonol-4-reductase (Callistephus chinensis)" AED:0.11 eAED:0.11 QI:364	1 1|1|1|1|6|440|324	342	0.00103095	0	0.000990709	0.000656473	0.000365605	0.000255974	0.00115495	0.00054042	0	0	0	0	3
maker-scaffold_79-augustus-gene-0.8-mRNA-1 protein Name:"Similar to PYRE-F Uridine 5'-monophosphate synthase (Arabidopsis thaliana)" AED:0.05 eAED:0.05 QI:44	1 1|1|1|1|6|342|471	343	0.00070919	0.000475156	0	0.000225793	0.000502998	0.000176084	0.000397243	0.000371754	0.000328562	0	0.000433637	0	3
maker-scaffold_79-snap-gene-3.22-mRNA-1 protein Name:"Similar to Annexin-like protein RJ4 (Fragaria ananassa)" AED:0.08 eAED:0.08 QI:89	0.8 0.83|1|0.8|0.66|6|213|304	344	0.00219756	0.00331281	0.00211177	0.00314848	0.00350692	0.00354658	0.00307732	0.00230389	0.00305433	0.00271208	0.00201556	0.00244954	3
maker-scaffold_212-augustus-gene-0.11-mRNA-1 protein Name:"Similar to PBG1 Proteasome subunit beta type-4 (Arabidopsis thaliana)" AED:0.04 eAED:0.04 QI:159	1 1|1|1|1|4|332|201	345	0.00221578	0.00278356	0.00159696	0.00370368	0.00294667	0.00247569	0.00279256	0.00174225	0.00153983	0.00136728	0.00101613	0.00123492	3
maker-scaffold_212-augustus-gene-1.18-mRNA-1 protein Name:"Similar to EF1 Elongation factor 1-alpha (Manihot esculenta)" AED:0.04 eAED:0.04 QI:22	1 0.5|1|1|1|2|0|449	346	0.00223182	0.00299063	0.0028596	0.00118428	0.00131911	0.00221654	0.00208353	0.00194984	0.00137864	0.00244832	0.00363907	0.00497545	3
maker-scaffold_212-augustus-gene-4.26-mRNA-1 protein Name:"Similar to At3g52300 ATP synthase subunit d, mitochondrial (Arabidopsis thaliana)" AED:0.22 eAED:0.22 QI:36	1 1|1|1|1|5|386|168	347	0.00265102	0.0039964	0.00191065	0.00443119	0.00211529	0.0054303	0.0022274	0.00104224	0.00184229	0.00163586	0.00121573	0.0014775	3
augustus_masked-scaffold_212-processed-gene-6.1-mRNA-1 protein Name:"Similar to RPS23 40S ribosomal protein S23 (Fragaria ananassa)" AED:0.05 eAED:0.05 QI:14	1 1|1|1|1|3|469|136	348	0.000818697	0.000822789	0.00118011	0.000781975	0.000871	0.00060982	0.00137575	0.00257494	0.00113789	0.00202077	0.00150179	0.00182514	3
maker-scaffold_102-snap-gene-14.30-mRNA-1 protein Name:"Similar to HRSP12 Ribonuclease UK114 (Homo sapiens)" AED:0.02 eAED:0.02 QI:257	1 0.83|1|0.8|0.83|6|0|186	349	0.00179585	0.000601609	0.00258863	0.00114353	0.00127372	0.00133767	0.00201184	0.00188275	0.00166401	0.00147755	0.00109808	0.00133451	3
maker-scaffold_102-augustus-gene-16.28-mRNA-1 protein Name:"Similar to ACO2 Aconitate hydratase 2, mitochondrial (Arabidopsis thaliana)" AED:0.12 eAED:0.12 QI:291	0.94 0.9|1|1|1|20|722|979	350	0.00204716	0.00182879	0.00163937	0.0010863	0.00108897	0.000847145	0.00114669	0	0.000790361	0	0	0	3
maker-scaffold_179-augustus-gene-7.22-mRNA-1 protein Name:"Similar to GRP2 Glycine-rich RNA-binding protein 2, mitochondrial (Arabidopsis thaliana)" AED:0.12 eAED:0.12 QI:164	1 1|1|0.75|0.6|5|581|142	351	0.00313642	0.00157605	0.00113025	0.0022468	0.000834197	0.00116811	0.00131762	0.00123307	0.00108981	0	0.00143833	0	3
maker-scaffold_61-augustus-gene-13.22-mRNA-1 protein Name:"Similar to FTSZ1 Cell division protein ftsZ homolog 1, chloroplastic (Arabidopsis thaliana)" AED:0.03 eAED:0.03 QI:241	0.5 0.71|0.85|0.83|0.71|7|395|522	352	0.000639901	0.000428733	0.000307461	0.000407466	0.000453855	0.000476641	0	0.000335433	0	0	0	0	3
maker-scaffold_61-augustus-gene-20.18-mRNA-1 protein Name:"Similar to VTC4 Inositol-phosphate phosphatase (Arabidopsis thaliana)" AED:0.03 eAED:0.03 QI:210	1 1|1|0.81|0.83|12|350|270	353	0.000412381	0.000414442	0	0.000393884	0.000438726	0.000614337	0	0	0	0	0	0	3
augustus_masked-scaffold_161-processed-gene-11.3-mRNA-1 protein Name:"Similar to Psmd11 26S proteasome non-ATPase regulatory subunit 11 (Mus musculus)" AED:0.00 eAED:0.00 QI:0	-1 0|1|-1|1|1|0|422	354	0.000263846	0.00132582	0.000380319	0.000252011	0.000842105	0.000393059	0	0.000414919	0.000366713	0	0	0	3
augustus_masked-scaffold_220-processed-gene-1.5-mRNA-1 protein Name:"Similar to Ephx2 Epoxide hydrolase 2 (Rattus norvegicus)" AED:0.11 eAED:0.11 QI:0	0.75 0.4|1|1|1|5|0|285	355	0.00195338	0.000392629	0.00056314	0.000373153	0.000415635	0.000291002	0	0	0	0	0	0	3
maker-scaffold_112-augustus-gene-5.33-mRNA-1 protein Name:"Similar to RPS29A 40S ribosomal protein S29 (Arabidopsis thaliana)" AED:0.00 eAED:0.00 QI:253	1 1|1|0|0.33|3|215|56	356	0.00198827	0.0019982	0.00286598	0.00189908	0.00211529	0.00148099	0.0033411	0.00312671	0.00276344	0.00490757	0.0036472	0	3
augustus_masked-scaffold_112-processed-gene-9.1-mRNA-1 protein Name:"Similar to ARA12 Subtilisin-like protease (Arabidopsis thaliana)" AED:0.00 eAED:0.00 QI:0	-1 0|1|-1|1|1|0|768	357	0.000579911	0.000582809	0.000417955	0.000969323	0.000925438	0.000755922	0.000487243	0.000455979	0.000403002	0	0	0	3
maker-scaffold_49-augustus-gene-14.25-mRNA-1 protein Name:"Similar to THI1 Thiazole biosynthetic enzyme, chloroplastic (Citrus sinensis)" AED:0.00 eAED:0.00 QI:59	1 1|1|1|1|2|292|356	358	0.000938283	0.000628648	0.00135248	0.00179239	0.00166371	0.00139779	0.0015767	0.00147553	0	0	0	0	3
maker-scaffold_49-augustus-gene-31.21-mRNA-1 protein Name:"Similar to H2A-4 Protein H2A.7 (Triticum aestivum)" AED:0.12 eAED:0.12 QI:156	1 1|1|1|1|2|946|133	359	0.000837164	0.000841348	0	0.000799613	0.000890647	0.000623575	0.00140678	0	0	0	0	0	3
maker-scaffold_259-augustus-gene-1.17-mRNA-1 protein Name:"Similar to At4g02580 NADH-ubiquinone oxidoreductase 24 kDa subunit, mitochondrial (Arabidopsis thaliana)" AED:0.11 eAED:0.11 QI:274	1 1|1|1|1|10|312|257	360	0.00129972	0	0	0.000413808	0.000460918	0.000968118	0	0	0	0	0	0	3
maker-scaffold_130-augustus-gene-8.21-mRNA-1 protein Name:"Similar to PGM1 2,3-bisphosphoglycerate-independent phosphoglycerate mutase (Mesembryanthemum crystallinum)" AED:0.20 eAED:0.20 QI:0	1 0.9|1|0.88|0.9|10|658|597	361	0.00205154	0.00281154	0.0037637	0.00213766	0.00218261	0.00208381	0.00156701	0.00175976	0.0015553	0.00138103	0.00136846	0.00124733	3
maker-scaffold_130-snap-gene-14.31-mRNA-1 protein Name:"Similar to GLX2-2 Hydroxyacylglutathione hydrolase cytoplasmic (Arabidopsis thaliana)" AED:0.26 eAED:0.26 QI:0	0.5 0.2|0.6|0.5|0.8|5|0|219	362	0.000508415	0	0	0.00048561	0.000540895	0.000378701	0.000854344	0.000799525	0.000706633	0	0.000932616	0	3
maker-scaffold_130-augustus-gene-15.11-mRNA-1 protein Name:"Similar to RPL10 60S ribosomal protein L10 (Vitis riparia)" AED:0.01 eAED:0.01 QI:330	1 1|1|0.66|0.75|4|769|220	363	0.000506104	0.000508633	0.00145904	0.000483403	0.000538437	0	0.000850461	0.00159178	0.00211026	0.0012492	0.00185675	0.00112827	3
maker-scaffold_35-augustus-gene-1.15-mRNA-1 protein Name:"Similar to ADH2 Alcohol dehydrogenase class-3 (Arabidopsis thaliana)" AED:0.11 eAED:0.11 QI:0	0.88 0.8|1|1|1|10|287|394	364	0.000847788	0.000568017	0.000814694	0.000539841	0	0.00105248	0.00142463	0.00133322	0.00157109	0.00139505	0	0.000629999	3
maker-scaffold_35-snap-gene-13.7-mRNA-1 protein Name:"Similar to CPN60-2 Chaperonin CPN60-2, mitochondrial (Cucurbita maxima)" AED:0.15 eAED:0.15 QI:275	1 1|1|0.93|0.94|17|544|575	365	0.00019364	0.00214068	0.00223297	0.0024044	0.00247213	0.00216353	0.00227776	0.00152257	0.00161481	0.00286773	0.00142082	0.0030218	3
maker-scaffold_35-augustus-gene-19.19-mRNA-1 protein Name:"Similar to ADH Alcohol dehydrogenase (Fragaria ananassa)" AED:0.17 eAED:0.17 QI:425	1 0.9|1|1|1|10|656|384	366	0.000579911	0	0	0.000553899	0.000308479	0.000215978	0	0	0.00120901	0.00286275	0.00159565	0.00258562	3
maker-scaffold_35-augustus-gene-20.19-mRNA-1 protein Name:"Similar to PBA1 Proteasome subunit beta type-6 (Arabidopsis thaliana)" AED:0.27 eAED:0.31 QI:27	0.66 0.42|0.71|0.83|1|7|0|190	367	0.00351609	0.00353366	0.00253413	0.00335838	0.00249381	0.00261902	0.00196949	0.00276467	0.00325795	0	0.00107496	0	3
maker-scaffold_35-snap-gene-34.16-mRNA-1 protein Name:"Similar to GA2OX7 Gibberellin 2-beta-dioxygenase 8 (Arabidopsis thaliana)" AED:0.07 eAED:0.07 QI:80	0.5 0.2|0.6|0.25|0.4|5|0|324	368	0.00103095	0.000345368	0.000495354	0	0	0.000255974	0.00115495	0	0	0	0	0.00076611	3
maker-scaffold_47-augustus-gene-7.20-mRNA-1 protein Name:"Similar to RPS30A 40S ribosomal protein S30 (Arabidopsis thaliana)" AED:0.03 eAED:0.03 QI:0	1 0.66|1|1|1|3|500|108	369	0.00103095	0.00310831	0.00148606	0	0.00109682	0	0.00346484	0.00162126	0	0	0.00189114	0	3
augustus_masked-scaffold_47-processed-gene-13.1-mRNA-1 protein Name:"Similar to PRO1 Profilin-1 (Ricinus communis)" AED:0.34 eAED:0.34 QI:265	1 1|1|0.66|0.5|4|41|131	370	0.00254984	0.00170839	0.00367545	0.00243546	0.00361698	0.00316548	0.00428476	0.00400983	0.00354395	0.00419579	0.00311821	0.00378961	3
augustus_masked-scaffold_47-processed-gene-14.3-mRNA-1 protein Name:"Similar to ykwC Uncharacterized oxidoreductase ykwC (Bacillus subtilis)" AED:0.01 eAED:0.01 QI:0	-1 0|1|-1|1|1|0|351	371	0.000951648	0	0	0.000605975	0.000337482	0.00070885	0	0	0	0	0	0	3
augustus_masked-scaffold_47-processed-gene-21.0-mRNA-1 protein Name:"Similar to Sec13 Protein SEC13 homolog (Mus musculus)" AED:0.00 eAED:0.00 QI:316	1 0.5|1|0|0|2|0|301	372	0.00147964	0.000743517	0.000533205	0	0.00118062	0	0.0012432	0.00116343	0.00102826	0.000913037	0.0013571	0.00082465	3
maker-scaffold_47-augustus-gene-22.21-mRNA-1 protein Name:"Similar to GLXI Lactoylglutathione lyase (Glycine max)" AED:0.23 eAED:0.23 QI:0	0.8 0.5|0.83|0.8|0.83|6|0|192	373	0.00173973	0.000582809	0	0.000553899	0.00185088	0.00129587	0.000974486	0.00182392	0.00241801	0	0.00106377	0	3
augustus_masked-scaffold_33-processed-gene-9.2-mRNA-1 protein Name:"Similar to Caffeoyl-CoA O-methyltransferase (Populus tremuloides)" AED:0.10 eAED:0.10 QI:211	1 1|1|1|1|5|324|248	374	0.000897926	0.000451207	0.00129431	0.00085765	0.000955291	0.00267534	0	0	0	0	0	0	3
maker-scaffold_33-augustus-gene-28.15-mRNA-1 protein Name:"Similar to LYSA2 Diaminopimelate decarboxylase 2, chloroplastic (Arabidopsis thaliana)" AED:0.09 eAED:0.09 QI:0	0.83 0.85|1|0.66|0.85|7|241|452	375	0.000739001	0.000742694	0.00106523	0.000470569	0.000262071	0.000550457	0.000827882	0.000774761	0.00102712	0	0	0	3
maker-scaffold_33-augustus-gene-34.17-mRNA-1 protein Name:"Similar to PAF2 Proteasome subunit alpha type-1-B (Arabidopsis thaliana)" AED:0.07 eAED:0.07 QI:214	1 1|1|1|1|2|307|262	376	0.000424973	0.00128129	0.00122515	0.00162364	0.00180849	0.00126619	0.00214238	0.000668305	0.000590659	0.00104895	0.000779553	0.000947403	3
maker-scaffold_33-snap-gene-34.25-mRNA-1 protein Name:"Similar to DDB_G0288155 Uncharacterized protein DDB_G0288155 (Dictyostelium discoideum)" AED:0.03 eAED:0.03 QI:168	1 0.8|1|0.75|0.8|5|0|271	377	0.0020543	0.000825825	0.0017767	0.00117729	0	0.00061207	0.000690411	0.00129222	0.00171313	0	0	0	3
maker-scaffold_33-augustus-gene-35.17-mRNA-1 protein Name:"Similar to Isoflavone reductase homolog (Solanum tuberosum)" AED:0.07 eAED:0.07 QI:331	0.75 0.6|1|1|1|5|0|338	378	0.00296475	0.00132425	0.00284902	0.00188784	0.00210277	0.00220834	0.00110711	0.00207214	0.00183139	0.000813089	0.00181281	0.000734377	3
maker-scaffold_33-augustus-gene-50.20-mRNA-1 protein Name:"Similar to PGIC Glucose-6-phosphate isomerase, cytosolic (Spinacia oleracea)" AED:0.12 eAED:0.12 QI:423	1 1|1|0.76|0.81|22|563|568	379	0.000980131	0	0.000847684	0.000187233	0	0.000146013	0.000988211	0.000616535	0.00108981	0.000967691	0	0.00131102	3
augustus_masked-scaffold_0-processed-gene-7.0-mRNA-1 protein Name:"Similar to cct4 T-complex protein 1 subunit delta (Dictyostelium discoideum)" AED:0.00 eAED:0.00 QI:0	-1 0|1|-1|1|1|0|535	380	0.00104059	0.000627473	0.000599981	0.000596347	0.000885653	0.000620078	0.000699444	0.000327282	0.000578515	0	0.000763525	0	3
maker-scaffold_0-augustus-gene-9.27-mRNA-1 protein Name:"Similar to ATPB ATP synthase subunit beta, mitochondrial (Nicotiana plumbaginifolia)" AED:0.07 eAED:0.07 QI:230	1 1|1|1|1|9|629|558	381	0.00478894	0.00701877	0.00891638	0.00571767	0.00700546	0.00416164	0.00670614	0.00627584	0.00526936	0.0059102	0.0054904	0.00578289	3
maker-scaffold_0-augustus-gene-12.16-mRNA-1 protein Name:"Similar to SAR1A GTP-binding protein SAR1A (Arabidopsis thaliana)" AED:0.02 eAED:0.02 QI:319	1 1|1|1|1|3|721|193	382	0.00461525	0.000579789	0.00332632	0.00220412	0.00245505	0.00214859	0.00290831	0.00181447	0.00160365	0.00142396	0.00211651	0.00385834	3
maker-scaffold_0-augustus-gene-15.18-mRNA-1 protein Name:"Similar to GB1 Guanine nucleotide-binding protein subunit beta-like protein (Medicago sativa)" AED:0.02 eAED:0.02 QI:0	1 0.5|1|0|1|2|369|314	383	0.00460974	0.00356367	0	0.00372559	0.00414973	0.00343363	0	0.00167289	0	0.000875236	0.00195137	0.00158102	3
augustus_masked-scaffold_0-processed-gene-17.1-mRNA-1 protein Name:"Similar to 40S ribosomal protein S14 (Zea mays)" AED:0.31 eAED:0.31 QI:64	1 0.8|1|1|1|5|399|177	384	0.00188717	0.0037932	0	0.00360504	0.00200773	0.00140569	0.00105707	0.00296773	0.00174862	0.00465804	0.00115392	0	3
maker-scaffold_0-augustus-gene-25.21-mRNA-1 protein Name:"Similar to OPR3 12-oxophytodienoate reductase 3 (Solanum lycopersicum)" AED:0.03 eAED:0.03 QI:516	1 1|1|1|1|5|381|399	385	0.00167433	0.00140225	0.000402243	0.000799613	0.000593765	0.000831433	0	0	0	0	0	0	3
maker-scaffold_0-snap-gene-26.24-mRNA-1 protein Name:"Similar to 10 kDa chaperonin (Brassica napus)" AED:0.12 eAED:0.12 QI:0	1 0.66|1|0.5|0.66|3|0|97	386	0.00573932	0.0034608	0.00165459	0.00219275	0	0.00598503	0	0	0.00159539	0	0	0	3
maker-scaffold_0-snap-gene-35.19-mRNA-1 protein Name:"Similar to PGM1 Phosphoglucomutase, cytoplasmic (Populus tremula)" AED:0.23 eAED:0.23 QI:433	0.94 1|1|0.88|0.88|18|413|562	387	0.000792476	0.00139376	0.00142789	0.00227079	0.00210776	0.00191844	0.000665841	0.00155779	0.0013768	0.000489011	0.00145369	0.000883344	3
maker-scaffold_0-snap-gene-37.21-mRNA-1 protein Name:"Protein of unknown function" AED:0.02 eAED:0.02 QI:0	0 0|1|0|0|2|0|442	388	0.00100763	0	0	0.000962431	0.001072	0.000938184	0	0	0	0	0	0	3
maker-scaffold_0-augustus-gene-71.15-mRNA-1 protein Name:"Similar to UGPA UTP--glucose-1-phosphate uridylyltransferase (Musa acuminata)" AED:0.07 eAED:0.07 QI:374	0.9 0.90|1|0.6|0.76|21|366|436	389	0.00331986	0	0.00294486	0.00268311	0.00298857	0.00228263	0.00257479	0.00240958	0.00319444	0.00504264	0.00421602	0.0051238	3
maker-scaffold_0-snap-gene-73.13-mRNA-1 protein Name:"Similar to Pyruvate kinase, cytosolic isozyme (Glycine max)" AED:0.07 eAED:0.07 QI:282	1 0.75|1|0.33|0.5|4|531|510	390	0.00152824	0.000877641	0.000314696	0.000417053	0.0006968	0.000162619	0	0.000343325	0.000606873	0	0.000400476	0	3
maker-scaffold_0-snap-gene-73.14-mRNA-1 protein Name:"Similar to Alpha-galactosidase (Coffea arabica)" AED:0.11 eAED:0.11 QI:167	0.84 0.92|1|0.84|0.92|14|362|385	391	0.00115681	0.00145324	0.000833739	0.00138115	0.00153839	0.00150792	0.00145793	0.000909589	0.00080391	0	0	0	3
maker-scaffold_0-augustus-gene-84.16-mRNA-1 protein Name:"Similar to AG118 Acetylornithine aminotransferase, mitochondrial (Alnus glutinosa)" AED:0.04 eAED:0.04 QI:436	1 1|1|1|1|3|249|466	392	0.000477866	0.000240127	0.000344409	0.000228216	0.000254198	0.000533919	0	0	0	0	0	0	3
maker-scaffold_0-augustus-gene-85.10-mRNA-1 protein Name:"Similar to PER41 Peroxidase 41 (Arabidopsis thaliana)" AED:0.12 eAED:0.12 QI:51	0.5 0.66|1|0.5|0.66|3|0|350	393	0.00159061	0.00159856	0.00183423	0.00182312	0.00270757	0.0028435	0.0021383	0.00300164	0.00309505	0.000785212	0.000583551	0.000709199	3
augustus_masked-scaffold_0-processed-gene-95.4-mRNA-1 protein Name:"Similar to TUFB1 Elongation factor Tu, chloroplastic (Glycine max)" AED:0.09 eAED:0.09 QI:0	-1 0|1|-1|1|1|0|376	394	0.000888374	0.00119042	0.00128054	0	0.000315043	0.000441146	0.00049761	0.000465681	0	0	0.000543199	0	3
maker-scaffold_51-augustus-gene-9.19-mRNA-1 protein Name:"Similar to SPP2 Sucrose-phosphatase 2 (Nicotiana tabacum)" AED:0.12 eAED:0.12 QI:0	1 0.83|1|1|1|6|0|384	395	0.00173973	0.000582809	0.000417955	0.0016617	0.00185088	0.000647933	0.00194897	0.000911958	0.00241801	0.00214706	0.00106377	0.00129281	3
maker-scaffold_51-augustus-gene-12.15-mRNA-1 protein Name:"Similar to FRK2 Fructokinase-2 (Solanum habrochaites)" AED:0.05 eAED:0.05 QI:753	1 1|1|1|1|4|587|324	396	0.00618571	0.00310831	0.00495354	0.00295413	0.00255924	0.00281571	0.00173242	0.00162126	0.0014329	0	0.000630379	0	3
maker-scaffold_81-augustus-gene-6.3-mRNA-1 protein Name:"Similar to DAP LL-diaminopimelate aminotransferase, chloroplastic (Arabidopsis thaliana)" AED:0.33 eAED:0.33 QI:254	0.62 0.88|0.88|0.75|0.88|9|364|389	397	0.0020036	0.00172595	0.0024755	0.00246051	0.00243611	0.00149241	0.000961961	0.00135035	0.00119347	0	0.00157514	0.00191429	3
maker-scaffold_81-augustus-gene-10.6-mRNA-1 protein Name:"Similar to Pcbp2 Poly(rC)-binding protein 2 (Mus musculus)" AED:0.04 eAED:0.06 QI:219	0.8 0.66|1|0.8|0.83|6|711|538	398	0.000413914	0.000415982	0.000596635	0.000395348	0.000660536	0.00030831	0.000695544	0.000650914	0.000575289	0	0.000379634	0	3
maker-scaffold_81-augustus-gene-26.13-mRNA-1 protein Name:"Similar to shmt1 Serine hydroxymethyltransferase 1 (Dictyostelium discoideum)" AED:0.11 eAED:0.11 QI:0	1 0.5|1|1|1|4|0|502	399	0.00310518	0.00245198	0.0028774	0.0029659	0.00259565	0.00132168	0.00223627	0.00244158	0.00184963	0.00273729	0.00244115	0.00247231	3
maker-scaffold_48-snap-gene-12.24-mRNA-1 protein Name:"Similar to Os09g0529100 Probable 6-phosphogluconolactonase 4, chloroplastic (Oryza sativa subsp. japonica)" AED:0.08 eAED:0.08 QI:147	1 0.66|1|1|0.66|3|0|320	400	0.00208768	0.000349685	0.00100309	0.00265871	0.00185088	0.00181421	0.000584692	0.00109435	0.00145081	0	0	0	3
maker-scaffold_48-augustus-gene-39.19-mRNA-1 protein Name:"Similar to NDK4 Nucleoside diphosphate kinase IV, chloroplastic/mitochondrial (Arabidopsis thaliana)" AED:0.11 eAED:0.11 QI:162	1 1|1|1|1|7|582|237	401	0.0014094	0.000944298	0.000677193	0.000897456	0.00149944	0.000699877	0	0.000738801	0.000652965	0.0011596	0.000861785	0.00104734	3
maker-scaffold_36-augustus-gene-3.20-mRNA-1 protein Name:"Similar to Transketolase, chloroplastic (Solanum tuberosum)" AED:0.03 eAED:0.03 QI:141	1 1|1|1|1|7|489|747	402	0.000596213	0.000898789	0.000429705	0.000996573	0.000792878	0.000777173	0.000500941	0.000234399	0.000828662	0.000367904	0.000546835	0.000664577	3
maker-scaffold_36-augustus-gene-11.23-mRNA-1 protein Name:"Similar to STI Heat shock protein STI (Glycine max)" AED:0.12 eAED:0.12 QI:0	1 0.85|1|1|1|7|0|575	403	0.00038728	0.00136225	0.00195385	0.000739816	0.00103005	0.000576942	0	0.00152257	0.00161481	0.00095591	0.00142082	0.000863372	3
augustus_masked-scaffold_36-processed-gene-45.1-mRNA-1 protein Name:"Similar to NAGK Acetylglutamate kinase, chloroplastic (Arabidopsis thaliana)" AED:0.01 eAED:0.01 QI:0	-1 0|1|-1|1|1|0|358	404	0.000933041	0.000625136	0.000896619	0.000297063	0.000330883	0.00069499	0.00104526	0	0	0	0	0	3
snap_masked-scaffold_46-processed-gene-24.18-mRNA-1 protein Name:"Similar to CCT7 T-complex protein 1 subunit eta (Gallus gallus)" AED:0.12 eAED:0.12 QI:176	0.9 0.81|0.90|0.9|0.81|11|0|449	405	0.00173586	0.000996875	0.00107235	0.000947426	0.00105529	0.000923558	0.000833414	0.00116991	0.000689322	0.00061208	0.000909768	0.000552828	3
maker-scaffold_46-augustus-gene-28.27-mRNA-1 protein Name:"Similar to ACO1 Aconitate hydratase 1 (Arabidopsis thaliana)" AED:0.06 eAED:0.06 QI:337	1 1|1|0.94|0.95|20|2315|900	406	0.00111343	0.00124333	0.00160495	0.000945321	0.000921325	0.000645054	0.000623671	0.000583653	0.000515842	0.00122144	0.000453873	0.000827399	3
maker-scaffold_17-augustus-gene-8.27-mRNA-1 protein Name:"Similar to RPN8 Probable 26S proteasome non-ATPase regulatory subunit 7 (Arabidopsis thaliana)" AED:0.14 eAED:0.15 QI:0	1 0.88|1|0.75|0.77|9|343|263	407	0.00127007	0	0	0.000808735	0.000450403	0.000630688	0	0	0	0	0	0	3
maker-scaffold_17-augustus-gene-15.13-mRNA-1 protein Name:"Similar to Alpha-glucan phosphorylase, H isozyme (Vicia faba)" AED:0.07 eAED:0.07 QI:578	1 1|1|0.86|0.87|16|272|842	408	0.000132236	0.000132897	0	0	0	0	0	0.000207952	0.000735167	0.00130558	0.00121284	0.00353757	3
maker-scaffold_17-augustus-gene-24.18-mRNA-1 protein Name:"Similar to At3g01520 Universal stress protein A-like protein (Arabidopsis thaliana)" AED:0.13 eAED:0.13 QI:244	1 0.66|1|1|1|3|0|110	409	0.00303662	0	0	0.00290042	0.00107687	0.00301584	0.00170092	0.00159178	0.00140684	0	0.00185675	0	3
maker-scaffold_17-snap-gene-25.24-mRNA-1 protein Name:"Similar to Cucumisin (Cucumis melo)" AED:0.12 eAED:0.12 QI:0	0.87 0.66|1|0.87|0.77|9|0|716	410	0.000155507	0.000312568	0	0.000445595	0.000330883	0.000347495	0	0	0	0	0	0	3
maker-scaffold_17-augustus-gene-30.16-mRNA-1 protein Name:"Similar to AKR4C9 Aldo-keto reductase family 4 member C9 (Arabidopsis thaliana)" AED:0.08 eAED:0.08 QI:285	1 1|1|0.83|0.71|7|381|315	411	0.000353469	0	0	0.000675229	0.00112815	0.000789862	0	0.00055586	0.000982557	0	0	0	3
maker-scaffold_17-augustus-gene-45.9-mRNA-1 protein Name:"Similar to ORP3C Oxysterol-binding protein-related protein 3C (Arabidopsis thaliana)" AED:0.04 eAED:0.04 QI:430	0.88 0.9|1|0.77|0.7|10|287|472	412	0.000235896	0.000237075	0.000340031	0	0.000501932	0.000351422	0	0	0	0	0	0	3
maker-scaffold_17-snap-gene-49.22-mRNA-1 protein Name:"Similar to Triosephosphate isomerase, cytosolic (Coptis japonica)" AED:0.39 eAED:0.39 QI:0	1 0.88|1|0.75|0.77|9|195|253	413	0.00352072	0.0044229	0.00444057	0.0050442	0.00468206	0.00360589	0.00295812	0.00553663	0.00611671	0.00325878	0.00484371	0.00784884	3
maker-scaffold_17-augustus-gene-63.35-mRNA-1 protein Name:"Similar to BMBAC01P19.1 Macrophage migration inhibitory factor homolog (Brugia malayi)" AED:0.17 eAED:0.17 QI:0	1 0.5|1|1|1|2|0|107	414	0.00104059	0	0.00149995	0.000993912	0.00110707	0.000775098	0.00174861	0.00163641	0.00144629	0	0	0	3
maker-scaffold_338-augustus-gene-0.16-mRNA-1 protein Name:"Similar to SS Sucrose synthase (Glycine max)" AED:0.12 eAED:0.12 QI:0	1 1|1|1|1|13|668|806	415	0.000690713	0.00138833	0.00219038	0.000791677	0.00161665	0.000823181	0.00139281	0.00282413	0.00288001	0.00306876	0.00405445	0.00461947	3
maker-scaffold_136-snap-gene-15.43-mRNA-1 protein Name:"Similar to HACL 2-hydroxyacyl-CoA lyase (Arabidopsis thaliana)" AED:0.00 eAED:0.00 QI:277	1 1|1|0.5|0.33|3|495|584	416	0.000762622	0.000191608	0.00082446	0.000182104	0.000405671	0.000142013	0	0.000299822	0	0	0	0	3
snap_masked-scaffold_184-processed-gene-8.7-mRNA-1 protein Name:"Similar to Msm_0708 DNA-binding protein Msm_0708 (Methanobrevibacter smithii (strain PS / ATCC 35061 / DSM 861))" AED:0.38 eAED:0.38 QI:78	0.44 0.5|1|0.88|0.8|10|312|224	417	0.000994133	0.000999101	0.00143299	0.000949541	0.00105764	0.00111074	0.000835274	0.000781678	0.00069086	0	0	0	3
maker-scaffold_88-augustus-gene-11.19-mRNA-1 protein Name:"Similar to RPL11A 60S ribosomal protein L11-1 (Arabidopsis thaliana)" AED:0.13 eAED:0.13 QI:81	1 1|1|0.75|0.6|5|250|182	418	0.00122355	0.00122966	0.00088184	0.00116867	0.00195257	0.000911379	0.00411212	0.00384826	0.00255087	0.00453007	0.00336664	0.00409153	3
maker-scaffold_100-augustus-gene-4.24-mRNA-1 protein Name:"Similar to Outer membrane lipoprotein blc (Citrobacter freundii)" AED:0.01 eAED:0.01 QI:0	1 0.5|1|1|1|2|1041|279	419	0.000399078	0	0	0.000381178	0.000424574	0.00059452	0.000670614	0.000627584	0.000554669	0.000985033	0.000732054	0.00177935	3
maker-scaffold_100-augustus-gene-20.20-mRNA-1 protein Name:"Similar to Os02g0794700 Leucine aminopeptidase 2, chloroplastic (Oryza sativa subsp. japonica)" AED:0.05 eAED:0.05 QI:375	0.88 0.8|1|0.88|0.8|10|378|589	420	0.00170133	0.00151985	0.00136243	0.00198614	0.00160891	0.00126727	0.00317659	0.00208094	0.00341559	0.00279957	0.0027741	0.0033714	3
augustus_masked-scaffold_186-processed-gene-7.0-mRNA-1 protein Name:"Similar to GB1 Guanine nucleotide-binding protein subunit beta-like protein (Medicago sativa)" AED:0.00 eAED:0.00 QI:74	0 0.5|1|0|1|2|296|293	421	0.00532014	0.00381909	0.00438211	0.00435557	0.00404287	0.00396279	0.00319286	0.00179279	0.00369716	0.000937966	0	0.00169433	3
maker-scaffold_186-augustus-gene-8.34-mRNA-1 protein Name:"Similar to 40S ribosomal protein S14 (Zea mays)" AED:0.17 eAED:0.17 QI:164	1 1|1|0.75|1|5|1586|133	422	0.00251149	0.00336539	0.00241346	0.00479768	0	0	0.00140678	0	0	0	0.00153566	0	3
maker-scaffold_167-augustus-gene-2.23-mRNA-1 protein Name:"Similar to ATOX1 Copper transport protein ATOX1 (Canis familiaris)" AED:0.00 eAED:0.00 QI:209	1 1|1|1|1|3|519|90	423	0.00247429	0.00248665	0.00178328	0.0023633	0.00131618	0.00276452	0.0020789	0.00194551	0.00343895	0.0030536	0	0	3
maker-scaffold_167-augustus-gene-4.13-mRNA-1 protein Name:"Similar to AFRR Monodehydroascorbate reductase (Solanum lycopersicum)" AED:0.11 eAED:0.11 QI:379	1 1|1|1|1|10|421|434	424	0.00359171	0.00232049	0.00258863	0.00245043	0.00191058	0.00210205	0.00301776	0.00282413	0.00285258	0	0.00235303	0.000571935	3
snap_masked-scaffold_76-processed-gene-3.12-mRNA-1 protein Name:"Similar to HSP17.9-D 17.9 kDa class II heat shock protein (Glycine max)" AED:0.00 eAED:0.00 QI:0	-1 0|1|-1|1|1|0|156	425	0.000713736	0.000717303	0	0.00136344	0.00303733	0.00212655	0	0.00112241	0	0	0	0	3
augustus_masked-scaffold_76-processed-gene-12.2-mRNA-1 protein Name:"Similar to ybdL Aminotransferase YbdL (Escherichia coli (strain K12))" AED:0.03 eAED:0.03 QI:0	-1 0|1|-1|1|1|0|415	426	0.000804888	0.00080891	0.000773469	0.000768785	0.000285436	0.000599534	0	0.000421918	0	0	0	0	3
maker-scaffold_196-snap-gene-0.21-mRNA-1 protein Name:"Similar to Notum Protein notum homolog (Mus musculus)" AED:0.23 eAED:0.26 QI:30	0.91 0.92|1|0.75|0.84|13|681|428	427	0.000260147	0.000261447	0.000374988	0	0	0	0	0	0	0.000642112	0.000477203	0.000579952	3
augustus_masked-scaffold_196-processed-gene-8.1-mRNA-1 protein Name:"Similar to At2g35615 Probable aspartic protease At2g35615 (Arabidopsis thaliana)" AED:0.00 eAED:0.00 QI:0	-1 0|1|-1|1|1|0|438	428	0.00203366	0.00178834	0.000732853	0.00097122	0.00135224	0.000757402	0	0	0.000353317	0	0	0	3
augustus_masked-scaffold_196-processed-gene-9.3-mRNA-1 protein Name:"Similar to MUR1 GDP-mannose 4,6 dehydratase 2 (Arabidopsis thaliana)" AED:0.00 eAED:0.00 QI:0	-1 0|1|-1|1|1|0|377	429	0.00118136	0.000890445	0.000425716	0.00141046	0.00157104	0.000659964	0.00099258	0.00139334	0.00123145	0.000728976	0.00108352	0.000658407	3
maker-scaffold_331-augustus-gene-0.4-mRNA-1 protein Name:"Similar to CAD1 Probable cinnamyl alcohol dehydrogenase 1 (Arabidopsis thaliana)" AED:0.03 eAED:0.03 QI:0	1 0.33|1|1|1|3|0|221	430	0.00100763	0	0	0.000481215	0.001608	0	0.000846612	0.000792289	0.000700238	0	0	0.00112317	3
maker-scaffold_123-augustus-gene-1.16-mRNA-1 protein Name:"Similar to SAMT Salicylate O-methyltransferase (Clarkia breweri)" AED:0.13 eAED:0.13 QI:0	1 0.75|1|1|1|4|0|367	431	0.00091016	0	0.00218658	0.000579556	0.00161384	0.000451964	0	0	0	0	0	0	3
maker-scaffold_123-augustus-gene-5.16-mRNA-1 protein Name:"Similar to PCBP2 Poly(rC)-binding protein 2 (Homo sapiens)" AED:0.05 eAED:0.05 QI:303	0.83 0.85|1|0.66|0.57|7|568|450	432	0.000494857	0.000248665	0.000356655	0.00023633	0.000263236	0.000184301	0	0	0	0	0	0	3
maker-scaffold_26-augustus-gene-8.18-mRNA-1 protein Name:"Similar to GRXC4 Glutaredoxin-C4 (Arabidopsis thaliana)" AED:0.06 eAED:0.06 QI:25	1 1|1|1|1|4|373|133	433	0.000837164	0.000841348	0.00120673	0.00159923	0.000890647	0.00124715	0.00140678	0.00131651	0.00116355	0	0	0	3
maker-scaffold_26-augustus-gene-27.9-mRNA-1 protein Name:"Similar to PAB3 Polyadenylate-binding protein 3 (Arabidopsis thaliana)" AED:0.03 eAED:0.03 QI:232	1 1|1|0.83|0.85|7|325|647	434	0.000172091	0.000518853	0.00049612	0.000328744	0.00036617	0.000256369	0.000289183	0.000541255	0	0	0.000315677	0	3
maker-scaffold_26-augustus-gene-27.11-mRNA-1 protein Name:"Similar to At2g21870 Probable ATP synthase 24 kDa subunit, mitochondrial (Arabidopsis thaliana)" AED:0.10 eAED:0.10 QI:331	1 1|1|0.83|0.85|7|459|243	435	0.00229101	0.00322344	0.00132094	0.000875297	0.000974947	0.00273039	0.000769964	0	0.00127368	0	0	0	3
maker-scaffold_26-snap-gene-32.22-mRNA-1 protein Name:"Similar to Xyl2 Beta-xylosidase/alpha-L-arabinofuranosidase 2 (Medicago sativa subsp. varia)" AED:0.13 eAED:0.13 QI:1760	0.66 0.71|1|0.5|0.57|7|941|632	436	0.00105705	0.000708223	0.000507895	0.000504819	0.000374861	0.000393681	0.000296046	0.000277051	0	0	0	0	3
maker-scaffold_26-snap-gene-34.31-mRNA-1 protein Name:"Similar to At4g09670 Uncharacterized oxidoreductase At4g09670 (Arabidopsis thaliana)" AED:0.03 eAED:0.03 QI:0	0 0|1|0|0|2|0|342	437	0.00162782	0.000981572	0.000938566	0.000932882	0.00103909	0.000485003	0.00054708	0.000511976	0	0	0	0	3
augustus_masked-scaffold_26-processed-gene-46.8-mRNA-1 protein Name:"Similar to RPL30 60S ribosomal protein L30 (Lupinus luteus)" AED:0.14 eAED:0.14 QI:181	1 1|1|0.66|0.57|7|234|112	438	0.0029824	0.0029973	0.00143299	0	0.00317293	0.00370248	0.00501164	0	0	0	0.0018236	0.00221625	3
maker-scaffold_26-snap-gene-46.32-mRNA-1 protein Name:"Similar to RPL30 60S ribosomal protein L30 (Lupinus luteus)" AED:0.18 eAED:0.18 QI:253	1 1|1|0.66|0.42|7|247|112	439	0.0029824	0	0.00143299	0.0047477	0	0.00370248	0.00501164	0.00312671	0.00276344	0.00490757	0.0018236	0.00221625	3
maker-scaffold_26-augustus-gene-51.19-mRNA-1 protein Name:"Similar to Inositol-3-phosphate synthase (Sesamum indicum)" AED:0.09 eAED:0.09 QI:200	1 1|1|1|1|9|378|510	440	0.00327479	0.00329115	0.00346165	0.00125116	0.000929067	0.00146357	0	0	0	0	0	0	3
maker-scaffold_10-augustus-gene-3.23-mRNA-1 protein Name:"Similar to Aspartic proteinase (Cucurbita pepo)" AED:0.23 eAED:0.23 QI:440	1 1|1|0.92|0.92|14|519|514	441	0.000866481	0.00239473	0.00281022	0.00206904	0.00161321	0.00225894	0.00218406	0.00374719	0.0036129	0.00160403	0.0019868	0.000482917	3
maker-scaffold_10-augustus-gene-28.16-mRNA-1 protein Name:"Similar to FAH Fumarylacetoacetase (Bos taurus)" AED:0.14 eAED:0.14 QI:331	1 1|1|0.30|0.42|14|236|420	442	0.00159061	0.000266427	0	0.000506422	0.000282038	0.000197465	0.000890959	0	0	0	0	0	3
augustus_masked-scaffold_10-processed-gene-62.1-mRNA-1 protein Name:"Similar to AAT1 Acetyl-CoA acetyltransferase, cytosolic 1 (Arabidopsis thaliana)" AED:0.18 eAED:0.18 QI:0	0.78 0.8|0.93|0.92|0.86|15|582|404	443	0.00413402	0.00276978	0.00397264	0.00342211	0.00293208	0.00246343	0.0041681	0.00303384	0.00191526	0.00340129	0.00353886	0.00245762	3
maker-scaffold_10-augustus-gene-71.13-mRNA-1 protein Name:"Similar to FPS1 Farnesyl pyrophosphate synthase 1 (Lupinus albus)" AED:0.27 eAED:0.27 QI:331	1 1|1|0.72|0.83|12|730|349	444	0.000638068	0.000641257	0.000919741	0.000304724	0.000339416	0.000475275	0.000536107	0.000501708	0.000443417	0.000787462	0	0	3
maker-scaffold_67-snap-gene-21.14-mRNA-1 protein Name:"Similar to GS1-1 Glutamine synthetase cytosolic isozyme 1 (Vitis vinifera)" AED:0.11 eAED:0.11 QI:201	1 1|1|1|1|12|480|356	445	0.000625522	0.000628648	0.000450828	0	0	0.00046593	0.000525566	0	0	0.000771978	0.000573716	0.000697246	3
augustus_masked-scaffold_67-processed-gene-26.5-mRNA-1 protein Name:"Similar to UGT91A1 UDP-glycosyltransferase 91A1 (Arabidopsis thaliana)" AED:0.43 eAED:0.43 QI:0	-1 0|1|-1|1|1|0|477	446	0.000233423	0.00023459	0.000672934	0	0	0	0	0	0	0	0	0	3
maker-scaffold_122-augustus-gene-14.20-mRNA-1 protein Name:"Similar to RPL10AA 60S ribosomal protein L10a-1 (Arabidopsis thaliana)" AED:0.15 eAED:0.15 QI:174	0.42 0.62|0.75|0.28|0.37|8|442|154	447	0.00144601	0.000726619	0.00208435	0.000690575	0.000769195	0	0.00121494	0.00113699	0.00100489	0	0.00132625	0	3
maker-scaffold_206-augustus-gene-6.18-mRNA-1 protein Name:"Similar to GLO1 Peroxisomal (S)-2-hydroxy-acid oxidase GLO1 (Arabidopsis thaliana)" AED:0.18 eAED:0.19 QI:24	1 0.90|1|1|1|11|565|372	448	0.000897926	0.000902413	0.000431438	0.00114353	0.00063686	0.000668835	0	0	0.000416002	0	0	0	3
maker-scaffold_151-augustus-gene-5.12-mRNA-1 protein Name:"Similar to Succinyl-CoA ligase [ADP-forming] subunit alpha-2, mitochondrial (Solanum lycopersicum)" AED:0.03 eAED:0.03 QI:0	1 0.5|1|1|0.75|4|0|252	449	0.00132551	0.000444045	0	0.000844036	0.000470064	0.00164555	0	0.000694825	0	0	0	0	3
maker-scaffold_162-snap-gene-12.19-mRNA-1 protein Name:"Similar to At1g54220 Dihydrolipoyllysine-residue acetyltransferase component 3 of pyruvate dehydrogenase complex, mitochondrial (Arabidopsis thaliana)" AED:0.14 eAED:0.14 QI:446	1 1|1|0.68|0.8|20|464|570	450	0.000781353	0.000785258	0.00028157	0.000373153	0.000207818	0.000145501	0.000328248	0.000614372	0.000271496	0.000964295	0.000716642	0.000435473	3
maker-scaffold_78-augustus-gene-3.19-mRNA-1 protein Name:"Similar to Probable phospholipid hydroperoxide glutathione peroxidase (Spinacia oleracea)" AED:0.12 eAED:0.12 QI:0	1 0.8|1|1|1|5|327|157	451	0.00212757	0.000712734	0	0.00270952	0.00150899	0.00158475	0.00238346	0.00223052	0.000985686	0.00175047	0.00130091	0.00474305	3
maker-scaffold_205-augustus-gene-4.22-mRNA-1 protein Name:"Similar to Serine hydroxymethyltransferase, mitochondrial (Solanum tuberosum)" AED:0.21 eAED:0.21 QI:214	1 1|1|1|1|15|421|522	452	0.000853202	0	0.00184477	0.00101866	0.000680782	0.00111216	0.000716863	0.000670866	0.000889383	0.000526483	0.00039127	0.000475516	3
augustus_masked-scaffold_410-processed-gene-0.0-mRNA-1 protein Name:"Similar to pdhB Pyruvate dehydrogenase E1 component subunit beta (Staurastrum punctulatum)" AED:0.10 eAED:0.10 QI:0	0 0|0.25|1|1|4|0|403	453	0.00055257	0.000277666	0.0007965	0.000263892	0.000293936	0.000205795	0	0.000434481	0.000384002	0	0	0	3
maker-scaffold_155-augustus-gene-3.14-mRNA-1 protein Name:"Similar to At5g48480 Uncharacterized protein At5g48480 (Arabidopsis thaliana)" AED:0.07 eAED:0.07 QI:0	1 0|1|1|1|2|0|168	454	0.000662755	0.00133213	0.00191065	0.00126605	0.00141019	0.000987327	0	0	0.000921147	0	0	0	3
maker-scaffold_12-snap-gene-6.26-mRNA-1 protein Name:"Similar to CYP20-1 Peptidyl-prolyl cis-trans isomerase CYP20-1 (Arabidopsis thaliana)" AED:0.04 eAED:0.04 QI:200	1 1|1|0.83|1|7|185|239	455	0.000931739	0.000936396	0	0.000444973	0.000991264	0.00034701	0	0.00146524	0.001295	0	0.000854573	0.00103858	3
maker-scaffold_12-augustus-gene-9.20-mRNA-1 protein Name:"Similar to ADK2 Adenosine kinase 2 (Arabidopsis thaliana)" AED:0.32 eAED:0.32 QI:212	1 1|1|0.72|0.83|12|358|341	456	0.00391822	0.00426595	0.00470659	0.00374247	0.00312641	0.00267534	0.00219474	0.00359434	0.00181528	0.000805936	0.00179686	0.00145583	3
maker-scaffold_12-augustus-gene-28.16-mRNA-1 protein Name:"Similar to At1g67280 Probable lactoylglutathione lyase, chloroplast (Arabidopsis thaliana)" AED:0.07 eAED:0.07 QI:100	0.75 0.88|0.88|0.87|0.77|9|404|349	457	0.000638068	0.000641257	0	0.000609448	0.000678831	0.000237637	0	0	0	0	0	0	3
maker-scaffold_12-snap-gene-32.23-mRNA-1 protein Name:"Similar to ACSF3 Acyl-CoA synthetase family member 3, mitochondrial (Homo sapiens)" AED:0.08 eAED:0.08 QI:430	0.92 1|1|0.71|0.66|15|381|574	458	0.000193977	0.000194946	0.000559215	0.000185276	0	0.000144487	0	0	0.000269604	0	0	0	3
maker-scaffold_12-augustus-gene-36.21-mRNA-1 protein Name:"Similar to ASP3 Aspartate aminotransferase, chloroplastic (Arabidopsis thaliana)" AED:0.06 eAED:0.06 QI:100	1 1|1|0.9|0.90|11|354|461	459	0.00217372	0.00121366	0	0.00184553	0.00205564	0.00197894	0.00162344	0	0	0	0	0	3
maker-scaffold_12-augustus-gene-37.22-mRNA-1 protein Name:"Similar to gyaR Glyoxylate reductase (Pyrococcus horikoshii (strain ATCC 700860 / DSM 12428 / JCM 9974 / NBRC 100139 / OT-3))" AED:0.12 eAED:0.12 QI:361	0.66 0.75|1|0.66|1|4|171|625	460	0.000356297	0.000179039	0.000256792	0.000170158	0.00018953	0.000132697	0	0	0.000247604	0	0	0	3
maker-scaffold_12-snap-gene-40.23-mRNA-1 protein Name:"Similar to Ras-related protein Rab7 (Prunus armeniaca)" AED:0.09 eAED:0.09 QI:325	0.8 1|1|0.8|0.83|6|353|197	461	0.00113038	0.000568017	0.000814694	0.000539841	0.0006013	0	0	0.000888812	0.000785547	0	0.00103677	0	3
maker-scaffold_12-augustus-gene-46.8-mRNA-1 protein Name:"Similar to ALDH2C4 Aldehyde dehydrogenase family 2 member C4 (Arabidopsis thaliana)" AED:0.14 eAED:0.14 QI:0	0.57 0.37|1|0.71|0.62|8|0|426	462	0.00235231	0.00210139	0.00263724	0.00249645	0.00278066	0.00214153	0.00087841	0.00123307	0.00108981	0	0	0	3
maker-scaffold_12-augustus-gene-58.15-mRNA-1 protein Name:"Similar to aspC Aspartate aminotransferase (Aquifex aeolicus)" AED:0.01 eAED:0.01 QI:1128	1 1|1|0.87|1|9|276|394	463	0.000565192	0.000568017	0.000407347	0.000539841	0.0006013	0.000210496	0	0	0	0	0	0	3
snap_masked-scaffold_12-processed-gene-64.10-mRNA-1 protein Name:"Similar to Mgll Monoglyceride lipase (Mus musculus)" AED:0.01 eAED:0.01 QI:0	-1 0|1|-1|1|1|0|319	464	0.000349037	0.000701563	0.000503118	0.000333381	0.000371336	0.000259986	0	0	0	0	0	0	3
maker-scaffold_12-augustus-gene-67.20-mRNA-1 protein Name:"Similar to RPT6A 26S protease regulatory subunit 8 homolog A (Arabidopsis thaliana)" AED:0.09 eAED:0.09 QI:66	1 1|1|0.88|0.8|10|500|418	465	0.000532741	0.000535403	0.000767918	0.000763267	0.000850163	0.00119046	0	0	0	0	0	0	3
maker-scaffold_12-augustus-gene-70.14-mRNA-1 protein Name:"Similar to COX5B Cytochrome c oxidase subunit 5B, mitochondrial (Bos taurus)" AED:0.05 eAED:0.05 QI:142	1 1|1|0.8|0.83|6|467|180	466	0.000618571	0.000621663	0.000891638	0.000590826	0.000658089	0.000460753	0.00103945	0.000972755	0.000859737	0	0	0	3
maker-scaffold_2743-snap-gene-0.2-mRNA-1 protein Name:"Similar to SFGH S-formylglutathione hydrolase (Arabidopsis thaliana)" AED:0.61 eAED:0.61 QI:50	0 0|0.33|1|0.66|3|0|103	467	0.00432399	0.0010864	0	0.00206502	0.00345018	0.0024156	0.00363304	0.00339992	0.00450736	0	0.00198294	0	3
maker-scaffold_45-augustus-gene-14.15-mRNA-1 protein Name:"Similar to METE 5-methyltetrahydropteroyltriglutamate--homocysteine methyltransferase (Catharanthus roseus)" AED:0.19 eAED:0.19 QI:272	1 1|1|0.90|0.83|12|212|765	468	0.00261983	0.00468075	0.00545472	0.00347544	0.00325173	0.00249348	0.00244577	0.00389102	0.00283208	0.00431097	0.00266984	0.00356917	3
maker-scaffold_45-augustus-gene-19.4-mRNA-1 protein Name:"Similar to At4g35630 Phosphoserine aminotransferase, chloroplastic (Arabidopsis thaliana)" AED:0.16 eAED:0.16 QI:0	0 0|1|1|1|2|0|295	469	0.00415177	0.0018966	0.0043524	0.00180252	0.00240928	0.00168682	0.00443969	0.00415482	0.00472127	0.00745286	0.00484644	0.00504853	3
maker-scaffold_5-snap-gene-4.16-mRNA-1 protein Name:"Similar to Isocitrate dehydrogenase [NADP], chloroplastic (Fragment) (Medicago sativa)" AED:0.20 eAED:0.20 QI:0	0.71 0.66|0.73|0.64|0.8|15|1395|478	470	0.000232935	0.000702297	0.000335763	0.00066746	0.000247816	0.00034701	0.000391425	0.000366309	0.00032375	0	0	0	3
maker-scaffold_5-snap-gene-10.29-mRNA-1 protein Name:"Similar to RFS Galactinol--sucrose galactosyltransferase (Pisum sativum)" AED:0.02 eAED:0.02 QI:0	0.75 0.4|1|1|1|5|0|568	471	0.000588078	0.000394011	0.000847684	0.000374467	0.000417099	0	0	0.000308267	0	0	0	0	3
maker-scaffold_5-augustus-gene-28.15-mRNA-1 protein Name:"Similar to CYSEP Vignain (Ricinus communis)" AED:0.04 eAED:0.04 QI:237	1 1|1|1|1|4|212|361	472	0.000616858	0.00123988	0.000444584	0.00147297	0.00131253	0.00137843	0.000518286	0.000970061	0.000857356	0.000761286	0.00056577	0.000687589	3
maker-scaffold_5-snap-gene-39.21-mRNA-1 protein Name:"Similar to NDPK2 Nucleoside diphosphate kinase 2, chloroplastic (Nicotiana tabacum)" AED:0.05 eAED:0.05 QI:23	1 1|1|0.83|0.85|7|1056|228	473	0.000488346	0.000490786	0.000703925	0.000466441	0.000519544	0.000363752	0.00082062	0.000767965	0.00067874	0.00120537	0.000895802	0.00108868	3
maker-scaffold_5-snap-gene-40.25-mRNA-1 protein Name:"Similar to G6PDH Glucose-6-phosphate 1-dehydrogenase, cytoplasmic isoform (Solanum tuberosum)" AED:0.26 eAED:0.26 QI:524	1 1|1|0.8|0.75|16|394|518	474	0.000429895	0.000432043	0.000619671	0.000205306	0.00022868	0.000320214	0.0003612	0.000338023	0.00029875	0	0	0	3
maker-scaffold_5-augustus-gene-41.14-mRNA-1 protein Name:"Similar to GAPC Glyceraldehyde-3-phosphate dehydrogenase, cytosolic (Antirrhinum majus)" AED:0.22 eAED:0.22 QI:0	0.87 0.88|1|1|1|9|246|288	475	0.0135313	0.0147645	0.0189473	0.0118165	0.00904873	0.0155504	0.00844555	0.0109435	0.0107467	0.0162223	0.0170202	0.0163756	3
maker-scaffold_5-augustus-gene-42.14-mRNA-1 protein Name:"Similar to GAPC Glyceraldehyde-3-phosphate dehydrogenase, cytosolic (Antirrhinum majus)" AED:0.15 eAED:0.15 QI:0	0.87 1|1|1|1|9|698|340	476	0.0124442	0.0128355	0.0174656	0.0103221	0.00871	0.0131721	0.00715388	0.0102998	0.00955825	0.0145495	0.0156186	0.0138711	3
maker-scaffold_5-augustus-gene-46.9-mRNA-1 protein Name:"Similar to dnpep Aspartyl aminopeptidase (Dictyostelium discoideum)" AED:0.05 eAED:0.05 QI:273	1 1|1|0.8|0.63|11|538|490	477	0.000908921	0.000228366	0	0.000217038	0.000241747	0.000338512	0.000763679	0.000357339	0.000315822	0	0.000416822	0	3
augustus_masked-scaffold_5-processed-gene-50.3-mRNA-1 protein Name:"Similar to Os09g0505700 Ribulose-phosphate 3-epimerase, cytoplasmic isoform (Oryza sativa subsp. japonica)" AED:0.34 eAED:0.34 QI:0	0.42 0.5|0.87|1|1|8|0|273	478	0.000407849	0	0.000587893	0	0	0.000607586	0.000685353	0.000641377	0.00056686	0	0.000748143	0.000909229	3
augustus_masked-scaffold_5-processed-gene-54.3-mRNA-1 protein Name:"Similar to TIF3I1 Eukaryotic translation initiation factor 3 subunit I (Arabidopsis thaliana)" AED:0.28 eAED:0.28 QI:0	1 1|1|1|1|8|1492|326	479	0.000683085	0.000343249	0	0.000652445	0.000726724	0.000508807	0	0	0	0	0	0	3
maker-scaffold_5-augustus-gene-59.11-mRNA-1 protein Name:"Similar to NTF2 Nuclear transport factor 2 (Arabidopsis thaliana)" AED:0.01 eAED:0.01 QI:71	1 1|1|0|0.5|2|536|123	480	0.00181045	0	0	0.00259387	0.00192611	0	0.00152115	0.00284709	0.0025163	0	0.00498154	0.00201805	3
maker-scaffold_5-augustus-gene-62.11-mRNA-1 protein Name:"Similar to UPTG Alpha-1,4-glucan-protein synthase [UDP-forming] (Zea mays)" AED:0.04 eAED:0.04 QI:282	1 1|1|1|1|4|561|369	481	0.00422439	0.0018195	0.00260967	0.00317028	0.00256815	0.0031466	0.0020282	0.00237257	0.00293569	0.000744781	0.00166051	0.00134536	3
maker-scaffold_5-augustus-gene-67.13-mRNA-1 protein Name:"Similar to GSA Glutamate-1-semialdehyde 2,1-aminomutase, chloroplastic (Nicotiana tabacum)" AED:0.07 eAED:0.07 QI:0	0.5 0.33|0.66|1|1|3|0|472	482	0.00117948	0.000711224	0.00102009	0.00112657	0.00100386	0.000702843	0.000396401	0.000741932	0.000983598	0	0.000432718	0.00105178	3
snap_masked-scaffold_5-processed-gene-69.5-mRNA-1 protein Name:"Similar to Pyruvate dehydrogenase E1 component subunit beta, mitochondrial (Pisum sativum)" AED:0.32 eAED:0.32 QI:327	0.54 0.58|1|0.90|0.83|12|619|324	483	0.000687302	0.000690736	0.000990709	0.000656473	0	0.000511947	0.00115495	0	0.000477632	0	0.00126076	0.00153222	3
maker-scaffold_5-snap-gene-74.21-mRNA-1 protein Name:"Similar to VHA-C V-type proton ATPase subunit C (Arabidopsis thaliana)" AED:0.12 eAED:0.12 QI:28	0.9 0.90|1|0.9|0.90|11|381|420	484	0.00106041	0.000532854	0.00152852	0.000759633	0.000564076	0.000592396	0.000445479	0.000416895	0.000368459	0	0.000486293	0.000590999	3
maker-scaffold_5-augustus-gene-74.19-mRNA-1 protein Name:"Similar to SLC25A3 Phosphate carrier protein, mitochondrial (Bos taurus)" AED:0.10 eAED:0.10 QI:177	1 0.83|1|1|1|6|0|371	485	0.000300116	0.000603231	0.0012978	0.000286654	0.000319289	0.000447092	0	0	0	0	0	0	3
maker-scaffold_5-augustus-gene-87.31-mRNA-1 protein Name:"Similar to CHS Chalcone synthase (Vitis vinifera)" AED:0.02 eAED:0.02 QI:302	1 1|1|1|1|2|457|393	486	0.000283315	0.000569462	0.000408384	0.000270607	0	0	0	0	0	0	0	0	3
maker-scaffold_56-snap-gene-0.7-mRNA-1 protein Name:"Similar to AGT2 Alanine--glyoxylate aminotransferase 2 homolog 1, mitochondrial (Arabidopsis thaliana)" AED:0.02 eAED:0.02 QI:123	1 1|1|1|1|9|459|469	487	0.00142443	0	0	0.000226756	0.000252572	0.000353669	0	0.000373339	0	0	0.000435486	0	3
maker-scaffold_56-augustus-gene-10.16-mRNA-1 protein Name:"Similar to Inositol-3-phosphate synthase (Sesamum indicum)" AED:0.09 eAED:0.09 QI:0	1 1|1|1|1|8|349|560	488	0.00119296	0.00159856	0	0.00113945	0.000846115	0.00103669	0.00100233	0.00187603	0.00138172	0.00147227	0.00145888	0.00132975	3
maker-scaffold_56-augustus-gene-15.17-mRNA-1 protein Name:"Similar to BXL7 Probable beta-D-xylosidase 7 (Arabidopsis thaliana)" AED:0.06 eAED:0.06 QI:180	1 1|1|1|1|6|439|823	489	0.000405867	0.000135965	0.000390024	0.000129221	0	0	0	0	0.00037607	0	0	0	3
maker-scaffold_77-snap-gene-3.10-mRNA-1 protein Name:"Similar to FKBP12 Peptidyl-prolyl isomerase FKBP12 (Vicia faba)" AED:0.12 eAED:0.12 QI:238	1 1|1|0.75|0.8|5|330|112	490	0.00198827	0.000999101	0.00143299	0.00189908	0.00105764	0.00148099	0.00167055	0.00156336	0.00276344	0.00245379	0	0.00221625	3
maker-scaffold_77-augustus-gene-6.11-mRNA-1 protein Name:"Similar to pgi Glucose-6-phosphate isomerase (Nostoc punctiforme (strain ATCC 29133 / PCC 73102))" AED:0.25 eAED:0.25 QI:125	1 1|1|0.84|0.92|14|375|636	491	0.00070027	0.000351884	0.000757051	0.000501644	0.000186252	0.000130402	0	0	0	0	0	0	3
maker-scaffold_77-snap-gene-10.22-mRNA-1 protein Name:"Similar to APOA1BP Apolipoprotein A-I-binding protein (Sus scrofa)" AED:0.12 eAED:0.12 QI:0	0.91 0.92|1|1|1|13|691|548	492	0.00020318	0.000204196	0	0.000194067	0.000216161	0.000151342	0	0	0	0	0	0	3
maker-scaffold_77-augustus-gene-26.14-mRNA-1 protein Name:"Similar to Phospho-2-dehydro-3-deoxyheptonate aldolase 2, chloroplastic (Solanum lycopersicum)" AED:0.03 eAED:0.03 QI:629	1 1|1|1|1|5|221|541	493	0.000411619	0.000620513	0.000593326	0	0	0	0.000345844	0.000323652	0.000286049	0	0	0	3
maker-scaffold_72-augustus-gene-19.12-mRNA-1 protein Name:"Similar to Elongation factor 2 (Beta vulgaris)" AED:0.22 eAED:0.22 QI:102	1 0.75|1|0.66|0.5|4|0|843	494	0.00105663	0.00172561	0.00323655	0.00100924	0.00266983	0.000885432	0.00310726	0.00332329	0.00293718	0.00326007	0.00290737	0.00382782	3
augustus_masked-scaffold_59-processed-gene-5.0-mRNA-1 protein Name:"Similar to POPTRDRAFT_831870 Biotin carboxylase 1, chloroplastic (Populus trichocarpa)" AED:0.20 eAED:0.20 QI:668	0.78 0.8|0.93|0.85|0.86|15|0|481	495	0.000694446	0.000232639	0	0.000442198	0.00024627	0.000344846	0.000388984	0	0	0	0	0	3
augustus_masked-scaffold_59-processed-gene-11.0-mRNA-1 protein Name:"Similar to SFGH S-formylglutathione hydrolase (Arabidopsis thaliana)" AED:0.14 eAED:0.14 QI:0	0 0|0.75|1|1|4|0|159	496	0.00140054	0.000703769	0.0020188	0.00133772	0.000745007	0.00104321	0.00117674	0.00220246	0.00194657	0.00172845	0.00128455	0.00156113	3
maker-scaffold_59-snap-gene-15.27-mRNA-1 protein Name:"Similar to UDP-glucose 4-epimerase GEPI48 (Cyamopsis tetragonoloba)" AED:0.05 eAED:0.05 QI:7	1 1|1|0.87|1|9|417|390	497	0.00228396	0.000286921	0.00082305	0.00163613	0.00212613	0.00148859	0	0.000897928	0.000793604	0	0.0005237	0	3
maker-scaffold_59-snap-gene-31.10-mRNA-1 protein Name:"Similar to VLN2 Villin-2 (Arabidopsis thaliana)" AED:0.14 eAED:0.14 QI:319	1 0.95|1|0.77|0.78|23|0|946	498	0.000588493	0.00070972	0.000848281	0.000112419	0.000500871	0.000350679	0.00118669	0.00148073	0.000654345	0.00174307	0.000647705	0.000524777	3
augustus_masked-scaffold_20-processed-gene-35.0-mRNA-1 protein Name:"Similar to RPL17A 60S ribosomal protein L17-1 (Arabidopsis thaliana)" AED:0.23 eAED:0.23 QI:0	0.83 0.71|1|1|1|7|85|298	499	0.000747268	0.000751002	0.00107715	0.000356874	0.00119251	0	0.00125571	0.00117514	0.00103861	0.00184446	0.000685379	0	3
maker-scaffold_200-augustus-gene-4.14-mRNA-1 protein Name:"Similar to Os01g0270100 Cysteine proteinase inhibitor 12 (Oryza sativa subsp. japonica)" AED:0.21 eAED:0.23 QI:204	0.57 0.62|0.87|0.57|0.62|8|45|423	500	0.00131611	0.000529075	0.00037942	0.00226274	0.000840114	0.000980325	0.00044232	0.000413938	0.000731691	0.0012994	0.000965688	0.000586808	3
maker-scaffold_95-augustus-gene-0.10-mRNA-1 protein Name:"Similar to CBSX3 CBS domain-containing protein CBSX3, mitochondrial (Arabidopsis thaliana)" AED:0.43 eAED:0.43 QI:0	1 0.8|1|1|0.8|5|0|205	501	0.00271568	0.00382095	0.00313161	0.00415019	0.00231134	0.0044502	0.00182538	0.00256238	0.00226467	0.00268121	0.00298892	0.00363248	3
maker-scaffold_193-augustus-gene-7.36-mRNA-1 protein Name:"Similar to Auxin-induced protein PCNT115 (Nicotiana tabacum)" AED:0.09 eAED:0.09 QI:87	1 1|1|1|1|5|259|341	502	0.000653037	0.000656301	0.00141198	0.000623745	0.000694757	0.000486425	0	0	0	0	0	0	3
maker-scaffold_176-snap-gene-2.20-mRNA-1 protein Name:"Similar to TL1 Thaumatin-like protein 1 (Pyrus pyrifolia)" AED:0.05 eAED:0.05 QI:0	0 0|1|1|1|2|0|444	503	0.000250772	0	0.000361475	0.000718572	0.00106717	0.000933958	0.0016856	0.00118308	0.00139417	0.00185692	0.00138002	0.00167716	3
augustus_masked-scaffold_34-processed-gene-46.0-mRNA-1 protein Name:"Similar to GAOA Galactose oxidase (Gibberella zeae (strain PH-1 / FGSC 9075 / NRRL 31084))" AED:0.00 eAED:0.00 QI:0	-1 0|1|-1|1|1|0|550	504	0.00161953	0.000813813	0.00116723	0.000966805	0.00107687	0.0018095	0.000340184	0.000318356	0.000281369	0	0	0	3
snap_masked-scaffold_135-processed-gene-1.13-mRNA-1 protein Name:"Similar to DUT Deoxyuridine 5'-triphosphate nucleotidohydrolase (Arabidopsis thaliana)" AED:0.23 eAED:0.23 QI:0	0 0|0.5|1|1|2|0|76	505	0.00146504	0	0	0.00139932	0.00155863	0.00109126	0	0	0	0	0	0	3
maker-scaffold_135-augustus-gene-5.15-mRNA-1 protein Name:"Similar to PAPSS2 Bifunctional 3'-phosphoadenosine 5'-phosphosulfate synthase 2 (Homo sapiens)" AED:0.09 eAED:0.09 QI:257	1 1|1|1|1|5|651|467	506	0.000715265	0	0.000343672	0.000227727	0.000253653	0.000177592	0	0	0	0	0	0.000531519	3
maker-scaffold_135-augustus-gene-14.12-mRNA-1 protein Name:"Similar to GME-1 GDP-mannose 3,5-epimerase 1 (Oryza sativa subsp. japonica)" AED:0.05 eAED:0.05 QI:957	1 1|1|1|1|6|719|376	507	0.002369	0.00208323	0.00256109	0.00282842	0.00346547	0.00198516	0	0.0023284	0.00205788	0	0.0010864	0	3
snap_masked-scaffold_74-processed-gene-14.11-mRNA-1 protein Name:"Similar to GRP2 Glycine-rich RNA-binding protein 2, mitochondrial (Arabidopsis thaliana)" AED:0.73 eAED:0.73 QI:0	0 0|0.33|1|1|3|0|220	508	0.000506104	0.000508633	0.000729522	0.000966805	0.000538437	0.000376979	0.000850461	0	0.000703421	0.0012492	0.000928377	0.00112827	3
maker-scaffold_105-augustus-gene-11.15-mRNA-1 protein Name:"Similar to GDH1 Glutamate dehydrogenase 1 (Arabidopsis thaliana)" AED:0.16 eAED:0.16 QI:172	0.77 0.8|1|0.88|0.9|10|320|438	509	0.00228787	0.00127739	0.00109928	0.00169964	0.00162269	0.0018935	0.000854344	0.000799525	0.000706633	0	0	0.000566711	3
maker-scaffold_195-snap-gene-6.28-mRNA-1 protein Name:"Similar to ARA12 Subtilisin-like protease (Arabidopsis thaliana)" AED:0.10 eAED:0.10 QI:0	0.88 0.7|0.9|1|1|10|0|845	510	0.0003953	0.00026485	0.000379869	0	0.000280369	0	0	0.000207214	0.000183139	0	0	0	3
maker-scaffold_195-snap-gene-8.23-mRNA-1 protein Name:"Similar to PFP-BETA Pyrophosphate--fructose 6-phosphate 1-phosphotransferase subunit beta (Ricinus communis)" AED:0.26 eAED:0.26 QI:213	0.92 1|1|0.92|1|15|367|526	511	0.0029635	0.00170189	0.00122049	0.00181965	0.00112601	0.00126138	0.00106712	0.00199729	0.00205945	0.00156744	0.00116488	0.000943801	3
maker-scaffold_309-augustus-gene-1.14-mRNA-1 protein Name:"Similar to FKBP15 FK506-binding protein 2 (Vicia faba)" AED:0.00 eAED:0.00 QI:199	1 1|1|0.6|0.66|6|418|159	512	0.00140054	0.00211131	0.0010094	0.00133772	0.00149001	0.00208643	0	0	0.000973287	0	0	0	3
maker-scaffold_173-snap-gene-1.38-mRNA-1 protein Name:"Similar to At4g28440 Uncharacterized protein At4g28440 (Arabidopsis thaliana)" AED:0.00 eAED:0.00 QI:361	1 1|1|0|0.33|3|939|137	513	0.00162544	0.000816783	0	0.00155253	0.00172929	0.00242147	0.0013657	0	0	0.00200602	0	0	3
augustus_masked-scaffold_43-processed-gene-0.1-mRNA-1 protein Name:"Similar to PAD1 Proteasome subunit alpha type-7 (Cicer arietinum)" AED:0.02 eAED:0.02 QI:77	0.5 0.66|1|1|1|3|439|263	514	0.0029635	0.00127642	0.00122049	0.0024262	0.00135121	0.000946032	0.000711412	0.00133153	0.000588413	0.00104496	0	0	3
maker-scaffold_43-augustus-gene-0.22-mRNA-1 protein Name:"Similar to APX3 L-ascorbate peroxidase 3, peroxisomal (Arabidopsis thaliana)" AED:0.12 eAED:0.12 QI:0	1 0.88|1|1|1|9|0|284	515	0.00117616	0	0	0.0011234	0.000834197	0.000876079	0.000658808	0	0	0	0	0	3
augustus_masked-scaffold_43-processed-gene-10.3-mRNA-1 protein Name:"Similar to V-type proton ATPase subunit B 1 (Gossypium hirsutum)" AED:0.20 eAED:0.20 QI:0	0.92 0.78|0.92|1|1|14|0|487	516	0.00205767	0.00206795	0.00263646	0.0026205	0.00364854	0.00255448	0.00230515	0.0017977	0.00158884	0.000564321	0.00125817	0.00101938	3
maker-scaffold_43-snap-gene-16.19-mRNA-1 protein Name:"Similar to CCT2 T-complex protein 1 subunit beta (Homo sapiens)" AED:0.04 eAED:0.04 QI:220	1 1|1|0.90|0.83|12|695|527	517	0.000422554	0.00106166	0	0.001009	0.00134865	0.000944237	0	0	0.00117459	0.00104298	0	0.00094201	3
maker-scaffold_43-augustus-gene-37.21-mRNA-1 protein Name:"Similar to NTR1 Thioredoxin reductase 1 (Arabidopsis thaliana)" AED:0.00 eAED:0.00 QI:298	1 1|1|1|1|2|308|377	518	0.000295339	0.000890445	0.000425716	0	0.000314207	0	0	0	0	0	0	0	3
maker-scaffold_96-augustus-gene-12.21-mRNA-1 protein Name:"Similar to gmppB Mannose-1-phosphate guanyltransferase beta (Dictyostelium discoideum)" AED:0.03 eAED:0.03 QI:169	1 1|1|0.6|0.5|6|386|360	519	0.000309286	0.000310831	0.000445819	0.000295413	0.000329045	0.000230376	0.000519726	0.000486378	0	0	0.000567342	0	3
maker-scaffold_307-snap-gene-3.18-mRNA-1 protein Name:"Similar to SOD1 Superoxide dismutase [Cu-Zn] (Ananas comosus)" AED:0.19 eAED:0.19 QI:197	0.71 0.62|1|0.57|0.37|8|20|196	520	0.0022723	0.00171274	0.00245655	0.00162778	0.00120874	0.0021157	0.000954599	0.00178669	0.000789555	0.00280433	0.00208411	0.00253285	3
augustus_masked-scaffold_1382-processed-gene-0.0-mRNA-1 protein Name:"Similar to At5g16450 Regulator of ribonuclease-like protein 2 (Arabidopsis thaliana)" AED:0.01 eAED:0.01 QI:0	-1 0|1|-1|1|1|0|164	521	0.00203676	0.00204694	0.000978627	0.00129693	0.00216688	0.00202282	0.00114086	0.00213532	0.00188723	0.00335151	0.00124538	0.00302707	3
maker-scaffold_109-augustus-gene-14.21-mRNA-1 protein Name:"Similar to EMB2731 UPF0172 protein At5g55940 (Arabidopsis thaliana)" AED:0.03 eAED:0.03 QI:250	1 1|1|1|1|5|805|202	522	0.0011024	0.00221583	0.000794529	0.00157943	0.00175925	0.00205286	0.000926244	0.00173362	0.0015322	0	0.0010111	0.00122881	3
maker-scaffold_170-augustus-gene-5.22-mRNA-1 protein Name:"Similar to folD Bifunctional protein FolD (Geobacter uraniireducens (strain Rf4))" AED:0.03 eAED:0.03 QI:889	1 1|1|0.8|0.66|6|211|299	523	0.00148954	0.000374245	0.000536772	0.00106704	0.000792348	0.000832129	0.000625757	0.000585605	0	0	0	0	3
maker-scaffold_9-augustus-gene-0.11-mRNA-1 protein Name:"Similar to 26S protease regulatory subunit 6B homolog (Helianthus annuus)" AED:0.05 eAED:0.05 QI:27	1 1|1|1|1|6|250|420	524	0.000530204	0.00159856	0.00114639	0.00202569	0.00169223	0.00138226	0.000890959	0.000416895	0.00147384	0	0.00194517	0	3
maker-scaffold_9-snap-gene-66.16-mRNA-1 protein Name:"Similar to LPD1 Dihydrolipoyl dehydrogenase 1, mitochondrial (Arabidopsis thaliana)" AED:0.01 eAED:0.01 QI:110	1 1|1|1|0.5|2|0|510	525	0.00305647	0.00285233	0.00283226	0.00250232	0.0027872	0.00243928	0.00146746	0.00205995	0.00212406	0.00215548	0.00120143	0.00243353	3
maker-scaffold_9-augustus-gene-67.8-mRNA-1 protein Name:"Protein of unknown function" AED:0.00 eAED:0.00 QI:86	1 1|1|1|1|2|1136|148	526	0.000752317	0	0	0.000718572	0.000800379	0.000560375	0.0012642	0.00118308	0	0	0	0	3
maker-scaffold_9-augustus-gene-80.6-mRNA-1 protein Name:"Similar to At1g71250 GDSL esterase/lipase At1g71250 (Arabidopsis thaliana)" AED:0.13 eAED:0.13 QI:0	1 0.6|1|1|1|5|0|369	527	0.0021122	0	0.00130484	0.00115283	0.00192611	0.00179806	0.0030423	0.00284709	0.00167754	0.000744781	0.00221402	0.000672682	3
maker-scaffold_201-augustus-gene-3.18-mRNA-1 protein Name:"Similar to yghX Putative uncharacterized protein yghX (Escherichia coli (strain K12))" AED:0.07 eAED:0.07 QI:205	1 1|1|1|1|4|560|187	528	0.0035725	0.00119678	0.00343304	0.00170613	0.00253382	0.00221753	0.00100054	0.000936342	0	0	0.00109221	0.00132738	3
augustus_masked-scaffold_201-processed-gene-6.2-mRNA-1 protein Name:"Similar to GDCST Aminomethyltransferase, mitochondrial (Solanum tuberosum)" AED:0.07 eAED:0.07 QI:368	1 1|1|0.66|0.5|4|538|407	529	0.00164142	0.00082481	0.000394336	0.000783896	0.00145523	0.000815091	0.00137913	0.00129063	0.00190114	0.000675244	0.00150548	0.00121975	3
maker-scaffold_87-augustus-gene-19.26-mRNA-1 protein Name:"Protein of unknown function" AED:0.33 eAED:0.46 QI:0	0.33 0.25|1|1|1|4|0|201	530	0.000553945	0	0	0.000529097	0.000589334	0.000412614	0	0	0	0	0	0	3
maker-scaffold_115-snap-gene-3.28-mRNA-1 protein Name:"Similar to PBF1 Proteasome subunit beta type-1 (Petunia hybrida)" AED:0.13 eAED:0.13 QI:0	0.83 0.57|0.85|0.83|0.85|7|0|206	531	0.002162	0.0016296	0.0031164	0.00258128	0.00230012	0.0016104	0.00181652	0.00169996	0.00225368	0	0.000991471	0.00120495	3
augustus_masked-scaffold_115-processed-gene-3.0-mRNA-1 protein Name:"Similar to Enolase (Ricinus communis)" AED:0.23 eAED:0.24 QI:1097	0.87 0.82|1|1|1|17|0|445	532	0.00125104	0.00502918	0.00468861	0.00406276	0.00532387	0.00260921	0.0088295	0.00865643	0.00904173	0.00988132	0.00917946	0.00780916	3
augustus_masked-scaffold_115-processed-gene-15.5-mRNA-1 protein Name:"Similar to FLA10 Fasciclin-like arabinogalactan protein 10 (Arabidopsis thaliana)" AED:0.04 eAED:0.04 QI:0	-1 0|1|-1|1|1|0|387	533	0.000287708	0.000289145	0.00082943	0.000549605	0.000306088	0.000642911	0.000483466	0.000452444	0.000799756	0	0.00052776	0.000641394	3
maker-scaffold_71-snap-gene-2.20-mRNA-1 protein Name:"Similar to Spermidine synthase 1 (Datura stramonium)" AED:0.21 eAED:0.21 QI:0	0.66 0.5|0.8|0.88|0.9|10|0|376	534	0.000592249	0	0	0	0	0	0.00049761	0.000465681	0.000411576	0	0	0	3
maker-scaffold_71-snap-gene-13.29-mRNA-1 protein Name:"Similar to ALDH10A9 Betaine aldehyde dehydrogenase 2, mitochondrial (Arabidopsis thaliana)" AED:0.15 eAED:0.15 QI:94	0.76 0.78|1|0.69|0.78|14|504|454	535	0.000490497	0.000492948	0.000353513	0	0.000260916	0.000365355	0.000412118	0.000771348	0	0	0	0	3
augustus_masked-scaffold_71-processed-gene-15.10-mRNA-1 protein Name:"Similar to Sec13 Protein SEC13 homolog (Mus musculus)" AED:0.14 eAED:0.14 QI:309	0 0.5|1|0|0.5|2|0|301	536	0.00073982	0	0.000533205	0.000706635	0.000787083	0.000551066	0.0012432	0	0.00102826	0.000913037	0	0.00082465	3
maker-scaffold_71-snap-gene-16.27-mRNA-1 protein Name:"Similar to Pyruvate dehydrogenase E1 component subunit alpha, mitochondrial (Solanum tuberosum)" AED:0.10 eAED:0.10 QI:192	1 0.66|1|1|1|3|0|293	537	0.00114003	0.00152764	0.00109553	0.000725929	0.00202143	0.000566112	0	0.000597597	0.00105633	0	0.000697075	0	3
maker-scaffold_71-augustus-gene-16.21-mRNA-1 protein Name:"Similar to At1g59900 Pyruvate dehydrogenase E1 component subunit alpha-1, mitochondrial (Arabidopsis thaliana)" AED:0.11 eAED:0.12 QI:2643	0.25 0.2|1|1|1|5|0|108	538	0.0020619	0.00207221	0.00148606	0.00196942	0.00109682	0.000767921	0.00173242	0.00162126	0.0014329	0	0.00189114	0.00229833	3
maker-scaffold_207-augustus-gene-1.25-mRNA-1 protein Name:"Similar to 3-isopropylmalate dehydrogenase, chloroplastic (Brassica napus)" AED:0.10 eAED:0.10 QI:65	1 1|1|1|1|11|332|403	539	0.000828855	0.000832997	0.00119475	0.000527785	0.000587871	0.00041159	0.000928543	0.000434481	0.000768003	0.000681946	0.000506806	0.00061593	3
snap_masked-scaffold_4-processed-gene-5.10-mRNA-1 protein Name:"Similar to arnA Bifunctional polymyxin resistance protein ArnA (Erwinia carotovora subsp. atroseptica)" AED:0.28 eAED:0.28 QI:0	0.77 0.8|1|1|1|10|609|463	540	0.00192385	0.000241683	0.000693282	0.000918778	0	0.000537379	0.00121232	0.000378177	0.000334239	0	0	0	3
maker-scaffold_4-snap-gene-6.22-mRNA-1 protein Name:"Similar to LTA3 Dihydrolipoyllysine-residue acetyltransferase component 1 of pyruvate dehydrogenase complex, mitochondrial (Arabidopsis thaliana)" AED:0.13 eAED:0.13 QI:246	0.78 0.85|1|0.73|0.75|20|576|620	541	0.000179585	0.000721931	0.000517725	0.00068612	0.000382116	0.000267534	0.000301776	0.000282413	0.000249601	0	0	0	3
maker-scaffold_4-augustus-gene-6.21-mRNA-1 protein Name:"Similar to Pyruvate kinase, cytosolic isozyme (Solanum tuberosum)" AED:0.16 eAED:0.16 QI:298	1 1|1|1|1|16|690|527	542	0.00295787	0.00212333	0.00304544	0.0006054	0.00134865	0.000944237	0.00248522	0.000996751	0.00146824	0.00104298	0.00155023	0.00235502	3
augustus_masked-scaffold_4-processed-gene-11.1-mRNA-1 protein Name:"Similar to PRXIIE Peroxiredoxin-2E, chloroplastic (Arabidopsis thaliana)" AED:0.01 eAED:0.01 QI:0	-1 0|1|-1|1|1|0|227	543	0.000980994	0.00246474	0.00141405	0.00140549	0.00104367	0.00109606	0	0	0	0	0	0	3
maker-scaffold_4-snap-gene-12.21-mRNA-1 protein Name:"Similar to ENO1 Enolase 1 (Hevea brasiliensis)" AED:0.26 eAED:0.26 QI:261	0.87 0.82|1|0.93|0.94|17|402|495	544	0.00224935	0.00542542	0.00486348	0.00429691	0.00598263	0.00452375	0.0139854	0.0152104	0.0140684	0.0205424	0.0210432	0.016548	3
augustus_masked-scaffold_4-processed-gene-25.3-mRNA-1 protein Name:"Similar to iga Immunoglobulin A1 protease autotransporter (Haemophilus influenzae)" AED:0.01 eAED:0.01 QI:627	0.5 0.66|1|0|1|3|0|85	545	0.00130992	0.00131646	0.00188817	0.00125116	0.0013936	0.000975712	0.00220119	0.00205995	0.00182062	0.00323323	0.00240286	0.00292023	3
maker-scaffold_4-snap-gene-25.27-mRNA-1 protein Name:"Similar to At1g06690 Uncharacterized oxidoreductase At1g06690, chloroplastic (Arabidopsis thaliana)" AED:0.16 eAED:0.16 QI:0	1 0.88|1|0.37|0.77|9|213|385	546	0.000289202	0.000290647	0.00041687	0.00055246	0.000615356	0.000430834	0.000485978	0.000909589	0.00080391	0	0.001061	0.000644726	3
maker-scaffold_4-snap-gene-37.17-mRNA-1 protein Name:"Similar to FTSZ2-1 Cell division protein ftsZ homolog 2-1, chloroplastic (Arabidopsis thaliana)" AED:0.06 eAED:0.07 QI:0	0.75 0.4|0.8|0.75|0.8|5|0|394	547	0.000565192	0.000284008	0.000407347	0.00026992	0	0.000631488	0	0	0	0	0	0	3
maker-scaffold_4-augustus-gene-45.11-mRNA-1 protein Name:"Similar to Acyl-[acyl-carrier-protein] desaturase, chloroplastic (Ricinus communis)" AED:0.07 eAED:0.07 QI:0	1 0|1|1|1|2|0|394	548	0.000565192	0.000284008	0.000407347	0.00026992	0.00030065	0.000210496	0	0	0	0	0	0	3
maker-scaffold_4-snap-gene-55.17-mRNA-1 protein Name:"Similar to UEV1C Ubiquitin-conjugating enzyme E2 variant 1C (Arabidopsis thaliana)" AED:0.20 eAED:0.20 QI:0	0.66 0.25|0.75|1|1|4|0|146	549	0.00381311	0.0022993	0.00109928	0.00291366	0.00243403	0.00340831	0.00256303	0	0.0021199	0	0	0	3
maker-scaffold_4-augustus-gene-58.15-mRNA-1 protein Name:"Similar to BAS1 2-Cys peroxiredoxin BAS1, chloroplastic (Arabidopsis thaliana)" AED:0.09 eAED:0.09 QI:231	0.83 0.85|1|0.66|0.85|7|300|276	550	0.00121025	0.0012163	0.00116301	0.00154128	0.000429189	0.000600982	0	0.000634406	0.000560698	0	0.000740011	0	3
maker-scaffold_4-augustus-gene-63.16-mRNA-1 protein Name:"Similar to Os04g0179200 Momilactone A synthase (Oryza sativa subsp. japonica)" AED:0.07 eAED:0.07 QI:0	1 1|1|1|1|2|27|321	551	0.000346862	0.000697192	0.000999968	0.000993912	0.00110707	0.000775098	0	0.00109094	0.00144629	0	0	0	3
maker-scaffold_4-augustus-gene-66.17-mRNA-1 protein Name:"Similar to Uricase-2 isozyme 1 (Canavalia lineata)" AED:0.09 eAED:0.09 QI:292	1 1|1|0.85|0.87|8|300|308	552	0.000723006	0	0.000521087	0.000690575	0.000384598	0.000538542	0	0	0	0	0	0	3
maker-scaffold_4-snap-gene-95.18-mRNA-1 protein Name:"Similar to PIP Proline iminopeptidase (Arabidopsis thaliana)" AED:0.17 eAED:0.17 QI:0	0.77 0.7|0.8|0.77|0.8|10|0|355	553	0.000627284	0.000630418	0.000904196	0.000599147	0.000667358	0.000233621	0.000527046	0.000986456	0.000871846	0	0	0	3
maker-scaffold_52-snap-gene-7.30-mRNA-1 protein Name:"Similar to UGT73C3 UDP-glycosyltransferase 73C3 (Arabidopsis thaliana)" AED:0.40 eAED:0.41 QI:0	0 0|1|0|0|2|0|105	554	0.00106041	0.00106571	0.00152852	0.00101284	0.00112815	0.000789862	0	0.00166758	0.00147384	0.00261737	0.00389034	0.00472799	3
augustus_masked-scaffold_52-processed-gene-39.9-mRNA-1 protein Name:"Similar to MP3 Probable steroid-binding protein 3 (Arabidopsis thaliana)" AED:0.02 eAED:0.02 QI:0	-1 0|1|-1|1|1|0|99	555	0.00224935	0.0011303	0	0.00107423	0.00119653	0.00167546	0	0.00176865	0	0	0.00206306	0	3
augustus_masked-scaffold_106-processed-gene-16.2-mRNA-1 protein Name:"Similar to METK2 S-adenosylmethionine synthase 2 (Vitis vinifera)" AED:0.13 eAED:0.14 QI:73	0 0.5|1|0|0.5|2|0|393	556	0.00226652	0.00341677	0.00204192	0	0.00180849	0	0.00142825	0.000891073	0.000787546	0.0013986	0.0010394	0.000631602	3
maker-scaffold_73-snap-gene-15.16-mRNA-1 protein Name:"Similar to At2g19940 Probable N-acetyl-gamma-glutamyl-phosphate reductase, chloroplastic (Arabidopsis thaliana)" AED:0.22 eAED:0.23 QI:402	0.92 0.85|1|0.92|0.92|14|0|409	557	0.00108893	0.00109437	0	0.000780063	0.000579247	0.000405552	0.000457461	0.000428107	0.000378368	0	0	0	3
maker-scaffold_73-snap-gene-26.12-mRNA-1 protein Name:"Similar to NSF Vesicle-fusing ATPase (Arabidopsis thaliana)" AED:0.19 eAED:0.21 QI:10	1 0.75|1|0.85|0.87|8|0|240	558	0.000927857	0.000932494	0.000668728	0.000443119	0.0014807	0.000345564	0.000779589	0.000729566	0.00128961	0.0011451	0	0.00103425	3
maker-scaffold_6-augustus-gene-14.23-mRNA-1 protein Name:"Similar to RuBisCO large subunit-binding protein subunit beta, chloroplastic (Pisum sativum)" AED:0.21 eAED:0.21 QI:312	1 1|1|0.92|0.85|14|7|654	559	0.000340498	0.001711	0.00196324	0.00113829	0.00163013	0.00177538	0.0022887	0.00187412	0.00141975	0.00126066	0.00156149	0.00151816	3
snap_masked-scaffold_6-processed-gene-21.20-mRNA-1 protein Name:"Similar to PRXIIB Peroxiredoxin-2B (Arabidopsis thaliana)" AED:0.05 eAED:0.05 QI:363	1 1|1|1|1|3|365|162	560	0.00549841	0.00207221	0.00495354	0.00656473	0.00438726	0.00307168	0.00577473	0.00864671	0.00477632	0.0101787	0.00756455	0.00612888	3
maker-scaffold_6-augustus-gene-25.19-mRNA-1 protein Name:"Similar to tom1 Target of Myb protein 1 (Dictyostelium discoideum)" AED:0.05 eAED:0.05 QI:312	1 0.9|1|0.77|0.9|10|283|664	561	0.000167685	0.000168523	0.000241709	0.000160164	0.000178398	0	0	0.000263699	0	0.000413892	0	0	3
maker-scaffold_6-augustus-gene-26.25-mRNA-1 protein Name:"Similar to Aspartate aminotransferase, cytoplasmic (Daucus carota)" AED:0.10 eAED:0.10 QI:159	1 1|1|1|1|12|467|424	562	0.00446422	0.00237522	0.00378525	0.00376233	0.00363191	0.00254283	0.00397149	0.00289073	0.00364983	0.00324085	0.00240853	0.00175627	3
maker-scaffold_6-augustus-gene-32.21-mRNA-1 protein Name:"Similar to TUFA Elongation factor Tu, mitochondrial (Arabidopsis thaliana)" AED:0.23 eAED:0.23 QI:201	1 1|1|1|0.91|12|395|450	563	0.00272171	0.00223799	0.00142662	0.00141798	0.000789707	0.000921505	0.00166312	0.00155641	0.00137558	0	0.000453873	0	3
maker-scaffold_6-snap-gene-60.17-mRNA-1 protein Name:"Similar to Cytochrome b-c1 complex subunit 7 (Solanum tuberosum)" AED:0.28 eAED:0.28 QI:204	0.5 1|1|1|1|3|526|107	564	0.00104059	0	0.00149995	0.00198782	0.00221413	0.0015502	0	0	0.00144629	0	0.00190881	0	3
augustus_masked-scaffold_6-processed-gene-64.5-mRNA-1 protein Name:"Similar to At5g20080 NADH-cytochrome b5 reductase-like protein (Arabidopsis thaliana)" AED:0.12 eAED:0.12 QI:246	0.76 0.92|0.92|0.84|0.78|14|1153|334	565	0.000333362	0.000335028	0.000480523	0.000955227	0.000709318	0.000993239	0	0	0	0	0	0	3
maker-scaffold_6-augustus-gene-82.10-mRNA-1 protein Name:"Similar to APT2 Adenine phosphoribosyltransferase 2 (Arabidopsis thaliana)" AED:0.13 eAED:0.15 QI:28	0.75 0.8|1|1|1|5|51|188	566	0.000592249	0.000595209	0.000853696	0.000565684	0.000630085	0.000441146	0	0	0	0	0	0	3
maker-scaffold_75-augustus-gene-1.17-mRNA-1 protein Name:"Similar to RHM1 Probable rhamnose biosynthetic enzyme 1 (Arabidopsis thaliana)" AED:0.00 eAED:0.00 QI:183	1 1|1|1|1|2|367|376	567	0.00148062	0.000595209	0	0.00113137	0.000945128	0	0.00149283	0.000931361	0.000411576	0	0.000543199	0.000660158	3
maker-scaffold_75-augustus-gene-8.14-mRNA-1 protein Name:"Similar to PGMP Phosphoglucomutase, chloroplastic (Arabidopsis thaliana)" AED:0.66 eAED:0.66 QI:84	0.06 0|0.18|1|1|16|0|436	568	0.000255374	0.00025665	0.000368107	0.000243919	0.000271688	0.000190219	0.000429132	0.000401596	0	0.000630331	0	0.000569311	3
maker-scaffold_75-augustus-gene-12.13-mRNA-1 protein Name:"Similar to Ccs Copper chaperone for superoxide dismutase (Rattus norvegicus)" AED:0.01 eAED:0.01 QI:84	1 1|1|1|1|6|2866|329	569	0.000338428	0.000680239	0	0.000646496	0.000360049	0.000504167	0	0	0	0	0	0	3
maker-scaffold_75-augustus-gene-19.27-mRNA-1 protein Name:"Similar to KDSA 2-dehydro-3-deoxyphosphooctonate aldolase (Pisum sativum)" AED:0.10 eAED:0.10 QI:59	1 0.9|1|0.88|0.8|10|0|240	570	0.00278357	0.00139874	0.00200618	0.00132936	0.000987134	0.00138226	0.00233877	0.00145913	0.00193441	0.0011451	0.00170202	0.00103425	3
maker-scaffold_101-snap-gene-17.19-mRNA-1 protein Name:"Similar to TBP1 26S protease regulatory subunit 6A homolog (Solanum lycopersicum)" AED:0.41 eAED:0.41 QI:0	0.33 0.14|0.42|0.66|0.85|7|0|285	571	0	0.000785258	0.00056314	0.00111946	0.00166254	0.00145501	0.00131299	0.000614372	0.00162898	0.000964295	0.00143328	0.00174189	3
maker-scaffold_197-augustus-gene-1.14-mRNA-1 protein Name:"Similar to RD21A Cysteine proteinase RD21a (Arabidopsis thaliana)" AED:0.04 eAED:0.04 QI:319	1 1|1|0.75|0.8|5|235|475	572	0	0.000471155	0	0.000671675	0.000498762	0.000523803	0.000787795	0	0	0.000578577	0.000429985	0	3
maker-scaffold_260-augustus-gene-4.10-mRNA-1 protein Name:"Similar to Gspt1 Eukaryotic peptide chain release factor GTP-binding subunit ERF3A (Mus musculus)" AED:0.21 eAED:0.21 QI:0	1 0.8|1|1|0.9|10|0|340	573	0	0.000658231	0.000472044	0.00031279	0.0006968	0.000487856	0.0011006	0.000514988	0.00091031	0.000808306	0.000600715	0.000730058	3
maker-scaffold_119-augustus-gene-15.31-mRNA-1 protein Name:"Similar to RPL9 60S ribosomal protein L9 (Pisum sativum)" AED:0.27 eAED:0.27 QI:67	1 1|1|1|1|3|817|193	574	0	0.00405852	0.00166316	0.00275514	0.00306881	0.000429718	0.00484719	0.0027217	0.00160365	0	0.00105825	0	3
maker-scaffold_39-augustus-gene-5.14-mRNA-1 protein Name:"Similar to RPS7 40S ribosomal protein S7 (Avicennia marina)" AED:0.03 eAED:0.03 QI:325	1 1|1|0.8|0.83|6|484|191	575	0	0.00175758	0.00336115	0.0022272	0.00186057	0.00217109	0.000979588	0.00183347	0	0	0	0	3
snap_masked-scaffold_39-processed-gene-26.3-mRNA-1 protein Name:"Similar to 14-3-3-like protein (Lilium longiflorum)" AED:0.28 eAED:0.28 QI:0	0.5 0|0.66|1|1|3|0|210	576	0	0.00372998	0.00229278	0.00303853	0.00169223	0.00276452	0.00356384	0.00166758	0.00294767	0.00261737	0.00194517	0.00472799	3
snap_masked-scaffold_25-processed-gene-4.8-mRNA-1 protein Name:"Similar to uafA Uro-adherence factor A (Staphylococcus saprophyticus subsp. saprophyticus (strain ATCC 15305 / DSM 20229))" AED:0.57 eAED:0.85 QI:0	0 0|0.33|1|1|3|0|1069	577	0	0.000209353	0	9.94842e-05	0.00011081	0.000232747	0	0	0.000144764	0	0	0	3
maker-scaffold_25-snap-gene-23.14-mRNA-1 protein Name:"Similar to TIF3H1 Eukaryotic translation initiation factor 3 subunit H (Arabidopsis thaliana)" AED:0.42 eAED:0.42 QI:156	0.90 0.83|0.91|0.45|0.5|12|0|364	578	0	0.000614831	0.00044092	0.000876499	0.000325429	0.000455689	0	0.000481033	0	0	0	0	3
maker-scaffold_25-snap-gene-57.27-mRNA-1 protein Name:"Similar to OsI_001009 Salt stress root protein RS1 (Oryza sativa subsp. indica)" AED:0.07 eAED:0.07 QI:31	1 1|1|1|1|4|403|194	579	0	0.0005768	0.000827293	0.000548189	0.000610598	0.000427502	0	0.000902556	0	0	0	0	3
maker-scaffold_111-snap-gene-17.15-mRNA-1 protein Name:"Similar to PPC1 Phosphoenolpyruvate carboxylase (Solanum tuberosum)" AED:0.05 eAED:0.05 QI:527	0.9 0.81|1|0.9|0.81|11|445|929	580	0	0.00096361	0.00155485	0	0.00102007	0.000624917	0.000604202	0	0.000999479	0.000887484	0.000439705	0.00053438	3
maker-scaffold_111-augustus-gene-18.27-mRNA-1 protein Name:"Similar to GF14D 14-3-3-like protein D (Glycine max)" AED:0.35 eAED:0.35 QI:0	0.83 0.71|1|0.83|0.85|7|146|299	581	0	0.00149698	0	0.000711362	0.000792348	0.00194163	0.00250303	0.00117121	0.00103514	0	0	0	3
maker-scaffold_254-snap-gene-5.26-mRNA-1 protein Name:"Similar to Heat shock 70 kDa protein, mitochondrial (Phaseolus vulgaris)" AED:0.18 eAED:0.18 QI:363	0.66 0.85|1|1|1|7|441|694	582	0	0.000806191	0.0011563	0.0007662	0.0011948	0.00143404	0.00107839	0.0002523	0.000222987	0.000396	0.000294298	0.000357665	3
augustus_masked-scaffold_158-processed-gene-0.4-mRNA-1 protein Name:"Similar to GRXS17 Monothiol glutaredoxin-S17 (Arabidopsis thaliana)" AED:0.10 eAED:0.10 QI:0	0 0|0.33|1|1|3|0|495	583	0	0.000904236	0.000648464	0.00128907	0.00119653	0.000335093	0.000755965	0	0.000937895	0	0.000412612	0	3
maker-scaffold_103-augustus-gene-4.17-mRNA-1 protein Name:"Similar to HEMC Porphobilinogen deaminase, chloroplastic (Pisum sativum)" AED:0.00 eAED:0.00 QI:243	1 1|1|0.75|0.8|5|238|374	584	0	0.000598392	0.00042913	0.000853064	0.000633455	0.000221753	0.000500271	0.000468171	0	0	0	0	3
maker-scaffold_305-augustus-gene-3.37-mRNA-1 protein Name:"Similar to LEGA Legumin A (Gossypium hirsutum)" AED:0.16 eAED:0.16 QI:0	1 0.66|1|1|0.66|3|108|400	585	0	0.000279748	0.00120371	0.000265871	0.00029614	0	0.00514529	0	0.00657699	0.0130541	0.014297	0.0142726	3
maker-scaffold_291-snap-gene-1.19-mRNA-1 protein Name:"Similar to manA Lysosomal alpha-mannosidase (Dictyostelium discoideum)" AED:0.13 eAED:0.13 QI:64	1 1|1|0.78|0.86|29|266|1011	586	0	0.000221364	0	0.000105191	0.000117167	0.000328132	0	0.000173191	0	0	0.000202021	0	3
maker-scaffold_291-augustus-gene-2.20-mRNA-1 protein Name:"Similar to MBP1 26S proteasome non-ATPase regulatory subunit 4 (Arabidopsis thaliana)" AED:0.10 eAED:0.10 QI:351	1 1|1|0.87|0.77|9|1045|393	587	0	0.00142365	0.000816767	0.000811821	0.00120566	0.000633095	0.00095217	0.000445537	0.000787546	0.000699298	0.000519702	0	3
maker-scaffold_138-snap-gene-4.23-mRNA-1 protein Name:"Similar to SCPL40 Serine carboxypeptidase-like 40 (Arabidopsis thaliana)" AED:0.17 eAED:0.17 QI:0	0.81 0.73|1|0.86|0.82|23|0|1397	588	0	0.000240299	0.000114885	0.000380632	0.000169586	0.000178101	0	0	0.000110775	0	0	0	3
maker-scaffold_238-augustus-gene-5.12-mRNA-1 protein Name:"Similar to PER43 Peroxidase 43 (Arabidopsis thaliana)" AED:0.15 eAED:0.15 QI:0	1 0.5|1|1|0.75|4|0|306	589	0	0.00109705	0.000524493	0.00208527	0.00116133	0.00243928	0	0	0	0	0	0	3
maker-scaffold_7-snap-gene-0.12-mRNA-1 protein Name:"Similar to AKR2 Ankyrin repeat domain-containing protein 2 (Arabidopsis thaliana)" AED:0.25 eAED:0.25 QI:0	0.6 0.5|0.83|0.8|0.83|6|0|253	590	0	0.00044229	0	0.00126105	0.000468206	0.000983425	0.000739531	0.00138416	0.00122334	0.00108626	0	0.000981105	3
maker-scaffold_7-augustus-gene-7.24-mRNA-1 protein Name:"Similar to Snd1 Staphylococcal nuclease domain-containing protein 1 (Rattus norvegicus)" AED:0.13 eAED:0.13 QI:279	1 1|1|0.93|0.94|17|334|989	591	0	0.000792007	0.000973679	0.000430126	0.000479094	0.000251574	0.000945912	0.00106226	0.000625896	0.0013894	0.000619544	0.0012549	3
maker-scaffold_7-augustus-gene-44.21-mRNA-1 protein Name:"Similar to ruvbl1 RuvB-like 1 (Danio rerio)" AED:0.06 eAED:0.06 QI:174	1 1|1|1|1|12|516|456	592	0	0.000245393	0	0.000233221	0.000259772	0.000181876	0	0	0	0	0	0	3
augustus_masked-scaffold_7-processed-gene-101.3-mRNA-1 protein Name:"Similar to SPDSYN1 Spermidine synthase 1 (Pisum sativum)" AED:0.13 eAED:0.13 QI:261	0.71 0.62|1|1|1|8|428|353	593	0	0.00063399	0.000909319	0.000602542	0.000671139	0.000704834	0.000530032	0.000496022	0.000438393	0	0	0	3
augustus_masked-scaffold_44-processed-gene-0.1-mRNA-1 protein Name:"Similar to HSP70 Stromal 70 kDa heat shock-related protein, chloroplastic (Pisum sativum)" AED:0.08 eAED:0.08 QI:0	0.85 0.87|1|1|1|8|413|716	594	0	0.00187541	0.0024657	0.00163385	0.00115809	0.000926653	0.00104526	0.000733642	0.00108068	0.000383833	0.000855767	0.00104003	3
maker-scaffold_44-augustus-gene-33.16-mRNA-1 protein Name:"Similar to Dynamin-related protein 5A (Glycine max)" AED:0.27 eAED:0.27 QI:331	0.87 0.82|1|0.68|0.70|17|0|663	595	0	0.000337554	0.000242074	0.000160405	0.000178667	0.000125091	0	0	0	0	0	0	3
maker-scaffold_44-snap-gene-42.11-mRNA-1 protein Name:"Similar to BIP5 Luminal-binding protein 5 (Nicotiana tabacum)" AED:0.14 eAED:0.14 QI:153	1 0.75|1|0.85|0.75|8|0|666	596	0	0.00184819	0.00168688	0.00207587	0.00195648	0.000996222	0.0025284	0.00236616	0.00255598	0.00330119	0.00337338	0.00484513	3
maker-scaffold_55-augustus-gene-7.11-mRNA-1 protein Name:"Similar to PDI Protein disulfide-isomerase (Datisca glomerata)" AED:0.28 eAED:0.28 QI:0	1 0.81|1|0.9|0.90|11|248|549	597	0	0.00163059	0.00175404	0.00213085	0.0019419	0.002266	0.00170402	0.00159468	0.00197317	0.00150177	0.000744054	0.00180852	3
maker-scaffold_18-augustus-gene-55.28-mRNA-1 protein Name:"Similar to TUBA3 Tubulin alpha-3/alpha-5 chain (Arabidopsis thaliana)" AED:0.08 eAED:0.08 QI:0	1 0.8|1|1|1|5|0|449	598	0	0.000498438	0	0	0.000791466	0	0.00125012	0.000779937	0.00103398	0.00061208	0	0.000552828	3
maker-scaffold_243-augustus-gene-4.10-mRNA-1 protein Name:"Similar to PFDN6 Prefoldin subunit 6 (Bos taurus)" AED:0.05 eAED:0.10 QI:0	0.66 0.75|1|1|1|4|381|112	599	0	0.000999101	0	0.00189908	0.00105764	0.00148099	0	0	0	0	0	0	3
maker-scaffold_19-augustus-gene-29.19-mRNA-1 protein Name:"Similar to PAP1 Probable inactive purple acid phosphatase 1 (Arabidopsis thaliana)" AED:0.14 eAED:0.14 QI:346	0.88 0.9|1|0.33|0.4|10|414|473	600	0	0.000236573	0	0.000224838	0.000250436	0.000350679	0	0	0	0	0	0	3
maker-scaffold_19-snap-gene-34.22-mRNA-1 protein Name:"Similar to GRF12 14-3-3-like protein GF14 iota (Arabidopsis thaliana)" AED:0.17 eAED:0.17 QI:341	1 1|1|0.66|0.71|7|449|259	601	0	0.00172817	0	0.00123184	0.000914718	0.00160107	0	0	0	0	0	0	3
maker-scaffold_19-augustus-gene-38.14-mRNA-1 protein Name:"Similar to STP-1 Alpha-1,4 glucan phosphorylase L-2 isozyme, chloroplastic/amyloplastic (Solanum tuberosum)" AED:0.07 eAED:0.07 QI:284	1 1|1|0.92|0.86|15|481|974	602	0	0.000229773	0.000329558	0	0	0	0	0	0	0.00028216	0.00041939	0.000509691	3
maker-scaffold_19-snap-gene-40.23-mRNA-1 protein Name:"Similar to At5g07830 Heparanase-like protein 1 (Arabidopsis thaliana)" AED:0.05 eAED:0.06 QI:473	0.75 0.55|1|0.37|0.33|9|265|574	603	0	0.000779786	0.000559215	0.000741105	0.000619108	0.000577948	0	0	0	0	0	0	3
maker-scaffold_19-augustus-gene-67.20-mRNA-1 protein Name:"Similar to RPL34 60S ribosomal protein L34 (Nicotiana tabacum)" AED:0.03 eAED:0.03 QI:384	1 1|1|0.33|0.75|4|806|120	604	0	0.000932494	0.00133746	0	0.000987134	0	0.00155918	0.00145913	0.00128961	0.0022902	0.00170202	0.0020685	3
maker-scaffold_16-snap-gene-8.14-mRNA-1 protein Name:"Similar to AXP83.9 Axonemal 84 kDa protein (Ciona intestinalis)" AED:0.01 eAED:0.02 QI:9	1 0|1|1|1|2|0|398	605	0	0.000281154	0.000403253	0.000267208	0.000297628	0.000208381	0	0	0.000388826	0	0	0	3
snap_masked-scaffold_16-processed-gene-49.3-mRNA-1 protein Name:"Similar to RPL27C 60S ribosomal protein L27-3 (Arabidopsis thaliana)" AED:0.08 eAED:0.08 QI:0	0 0|0.33|1|1|3|0|141	606	0	0.000793612	0.00113826	0	0.00168023	0	0.00132696	0.00124182	0.00109754	0.00194911	0.00144853	0	3
maker-scaffold_50-augustus-gene-17.22-mRNA-1 protein Name:"Protein of unknown function" AED:0.02 eAED:0.02 QI:180	1 1|1|1|1|2|418|329	607	0	0.000340119	0.000975652	0.000323248	0.000720098	0.000504167	0	0.000532206	0	0	0	0	3
maker-scaffold_15-snap-gene-4.13-mRNA-1 protein Name:"Similar to Isoflavone reductase homolog (Lupinus albus)" AED:0.12 eAED:0.16 QI:1003	0.71 0.37|1|0.28|0.5|8|276|314	608	0	0.000356367	0	0.00033869	0.000377249	0.000264126	0	0.00055763	0	0	0	0	3
maker-scaffold_15-augustus-gene-83.16-mRNA-1 protein Name:"Similar to ARD3 1,2-dihydroxy-3-keto-5-methylthiopentene dioxygenase 3 (Arabidopsis thaliana)" AED:0.20 eAED:0.20 QI:243	0.88 0.8|1|0.88|0.8|10|424|356	609	0	0.000628648	0	0.000298732	0.000665483	0.00046593	0.000525566	0	0	0	0	0	3
maker-scaffold_97-augustus-gene-12.22-mRNA-1 protein Name:"Similar to UCHL3 Ubiquitin carboxyl-terminal hydrolase isozyme L3 (Bos taurus)" AED:0.07 eAED:0.07 QI:369	0.85 0.87|1|0.71|0.75|8|303|222	610	0	0.0010081	0.00072295	0.000958095	0.000533586	0.00186792	0.000842799	0.00078872	0.000697084	0	0	0	3
maker-scaffold_53-augustus-gene-5.7-mRNA-1 protein Name:"Similar to RPS18A 40S ribosomal protein S18 (Arabidopsis thaliana)" AED:0.00 eAED:0.00 QI:136	1 1|1|1|1|3|443|118	611	0	0.00474149	0.00408038	0.00360504	0.00401546	0.00140569	0.00475681	0.00296773	0.00655732	0.00465804	0.00346175	0.00631067	3
snap_masked-scaffold_3-processed-gene-12.16-mRNA-1 protein Name:"Similar to 60S acidic ribosomal protein P2 (Parthenium argentatum)" AED:0.25 eAED:0.25 QI:175	1 1|1|0.66|0.5|4|493|114	612	0	0.00196314	0.00140785	0.00186576	0.00207818	0.00218251	0.00328248	0.00307186	0.00271496	0	0.0017916	0	3
maker-scaffold_3-augustus-gene-88.17-mRNA-1 protein Name:"Similar to At3g63000 NPL4-like protein 1 (Arabidopsis thaliana)" AED:0.00 eAED:0.00 QI:0	1 1|1|0|1|2|365|411	613	0	0.000544522	0.000780997	0.000517511	0.000288214	0.000403579	0.000455234	0.000852048	0.000376527	0	0.000496942	0	3
augustus_masked-scaffold_3-processed-gene-94.7-mRNA-1 protein Name:"Similar to SOD1 Superoxide dismutase [Cu-Zn] (Ananas comosus)" AED:0.24 eAED:0.24 QI:267	1 1|1|0.85|0.75|8|316|152	614	0	0.00220854	0	0	0.00155863	0.00272814	0.00123093	0.00230389	0.00101811	0	0	0.00326605	3
augustus_masked-scaffold_89-processed-gene-16.3-mRNA-1 protein Name:"Similar to RPN1A 26S proteasome non-ATPase regulatory subunit 2 1A (Arabidopsis thaliana)" AED:0.13 eAED:0.13 QI:0	1 0.86|1|1|1|15|0|621	615	0	0.000360384	0.000516891	0.000171254	0	0	0.000602581	0.000281958	0	0.000442551	0.000657787	0.000399709	3
maker-scaffold_1-snap-gene-31.6-mRNA-1 protein Name:"Similar to SCPL45 Serine carboxypeptidase-like 45 (Arabidopsis thaliana)" AED:0.16 eAED:0.16 QI:0	0.78 0.7|1|0.63|0.65|20|131|963	616	0	0.000116199	0.000166661	0.000110435	0.000123007	0.000172244	0.00038858	0.00054547	0.000160699	0	0.00021209	0	3
maker-scaffold_1-augustus-gene-65.18-mRNA-1 protein Name:"Similar to RPS19A 40S ribosomal protein S19 (Oryza sativa subsp. japonica)" AED:0.06 eAED:0.06 QI:108	1 1|1|1|1|3|1811|120	617	0	0.00372998	0.00534983	0	0.00394853	0.00345564	0	0.0043774	0.00386882	0.0045804	0.00510607	0.00827399	3
maker-scaffold_1-augustus-gene-66.9-mRNA-1 protein Name:"Similar to At3g02090 Probable mitochondrial-processing peptidase subunit beta (Arabidopsis thaliana)" AED:0.06 eAED:0.06 QI:131	1 1|1|1|1|9|245|528	618	0	0.000847722	0	0.000805671	0.000448697	0.000942449	0.000354359	0.000331621	0	0	0.000386824	0	3
maker-scaffold_1-snap-gene-70.20-mRNA-1 protein Name:"Similar to At5g08000 Glucan endo-1,3-beta-glucosidase-like protein 3 (Arabidopsis thaliana)" AED:0.04 eAED:0.04 QI:807	1 1|1|0|0|4|0|189	619	0	0.00059206	0.000849179	0.000562691	0.000626752	0.000438812	0.000989954	0.000926434	0.000818797	0	0	0	3
maker-scaffold_1-augustus-gene-71.21-mRNA-1 protein Name:"Similar to ATPC ATP synthase subunit gamma, mitochondrial (Ipomoea batatas)" AED:0.04 eAED:0.04 QI:153	1 1|1|1|1|9|380|322	620	0	0.00139005	0.00149529	0.000990825	0.000735752	0.000515127	0	0.000543776	0	0	0	0	3
maker-scaffold_1-augustus-gene-72.15-mRNA-1 protein Name:"Similar to GRP2 Glycine-rich RNA-binding protein 2, mitochondrial (Arabidopsis thaliana)" AED:0.13 eAED:0.13 QI:1297	1 1|1|1|1|3|592|134	621	0	0.00167014	0.00119772	0.00158729	0.000884	0.000618921	0.00139628	0.00130669	0.00115487	0	0	0	3
maker-scaffold_1-snap-gene-118.21-mRNA-1 protein Name:"Similar to 14-3-3-like protein (Lilium longiflorum)" AED:0.35 eAED:0.35 QI:0	0.5 0.2|0.8|0.5|0.6|5|0|313	622	0	0.00321755	0.00153829	0.00271817	0.00151382	0.00317963	0.00358661	0.00167824	0.00247209	0.00175606	0.0019576	0	3
maker-scaffold_1-augustus-gene-119.15-mRNA-1 protein Name:"Similar to PP2AA2 Serine/threonine-protein phosphatase 2A 65 kDa regulatory subunit A beta isoform (Arabidopsis thaliana)" AED:0.19 eAED:0.20 QI:3	1 0.91|1|1|1|12|615|587	623	0	0.000381258	0.000273415	0.000181173	0.000201799	0.000282574	0.000318742	0	0	0	0	0.000422861	3
maker-scaffold_92-augustus-gene-19.13-mRNA-1 protein Name:"Similar to Alpha-galactosidase (Coffea arabica)" AED:0.11 eAED:0.11 QI:261	0.84 0.85|1|0.84|0.92|14|216|415	624	0	0.000539274	0.000386734	0.000512523	0.000856309	0.000599534	0.00135254	0.000843836	0.000372898	0	0.000492152	0	3
maker-scaffold_133-augustus-gene-9.14-mRNA-1 protein Name:"Similar to GF14D 14-3-3-like protein D (Glycine max)" AED:0.26 eAED:0.26 QI:199	0.83 0.71|1|0.83|1|7|551|262	625	0	0.00170839	0.00122515	0.000811821	0.000904245	0.00189929	0.00285651	0.00133661	0.00118132	0.00104895	0.00155911	0.000947403	3
maker-scaffold_133-augustus-gene-10.19-mRNA-1 protein Name:"Similar to PPC16 Phosphoenolpyruvate carboxylase, housekeeping isozyme (Glycine max)" AED:0.15 eAED:0.15 QI:191	1 1|1|1|1|10|27|964	626	0	0.00162509	0.00199786	0.000882561	0.000860158	0.000688261	0.000582266	0.00127144	0.000963191	0	0.000423741	0	3
snap_masked-scaffold_14-processed-gene-13.6-mRNA-1 protein Name:"Similar to PAN1 Actin cytoskeleton-regulatory complex protein PAN1 (Chaetomium globosum)" AED:0.01 eAED:0.01 QI:0	-1 0|1|-1|1|1|0|280	627	0	0.00079928	0.000573196	0.00151927	0.000423057	0.000888594	0	0	0	0	0	0	3
maker-scaffold_63-snap-gene-12.15-mRNA-1 protein Name:"Similar to Acy1 Aminoacylase-1 (Mus musculus)" AED:0.02 eAED:0.02 QI:275	1 1|1|1|1|5|337|450	628	0	0.00198932	0.00071331	0.00189064	0.00105294	0.00147441	0.00249468	0.000778204	0.00171947	0.00244288	0.00136162	0.000551599	3
augustus_masked-scaffold_231-processed-gene-4.7-mRNA-1 protein Name:"Similar to NIFS Cysteine desulfurase 1, mitochondrial (Arabidopsis thaliana)" AED:0.00 eAED:0.00 QI:0	-1 0|1|-1|1|1|0|461	629	0	0.000485463	0.00069629	0.000461382	0.000513909	0.000179903	0	0	0	0	0	0	3
maker-scaffold_31-snap-gene-22.28-mRNA-1 protein Name:"Similar to LEGA Legumin A (Gossypium hirsutum)" AED:0.03 eAED:0.18 QI:0	0.5 0.6|1|0.75|0.6|5|127|507	630	0	0.000220709	0	0.000209761	0.000233641	0	0	0	0	0.0102991	0.00926546	0.01175	3
maker-scaffold_31-snap-gene-30.5-mRNA-1 protein Name:"Similar to DDB_G0278295 Putative phosphatidylglycerol/phosphatidylinositol transfer protein DDB_G0278295 (Dictyostelium discoideum)" AED:0.13 eAED:0.13 QI:0	1 0|1|0|0|2|0|91	631	0	0.00122966	0	0.00116867	0.00130171	0.000911379	0	0	0	0	0	0	3
augustus_masked-scaffold_120-processed-gene-13.2-mRNA-1 protein Name:"Similar to Desiccation protectant protein Lea14 homolog (Glycine max)" AED:0.13 eAED:0.13 QI:311	0.5 0.66|0.66|0.5|0.66|3|0|322	632	0	0.00312762	0.00448588	0.00330275	0.00367876	0.00334833	0.00406742	0.00326266	0.00336419	0.00512095	0.00317147	0.00308347	3
maker-scaffold_180-augustus-gene-5.12-mRNA-1 protein Name:"Similar to PDI Protein disulfide-isomerase (Datisca glomerata)" AED:0.13 eAED:0.13 QI:0	0.72 0.75|0.91|1|1|12|125|580	633	0	0.00231516	0.00221372	0.00238368	0.00204235	0.00171591	0.00225812	0.00120756	0.00240133	0.00284301	0.00316929	0.00427965	3
snap_masked-scaffold_29-processed-gene-0.3-mRNA-1 protein Name:"Similar to RPP1A 60S acidic ribosomal protein P1 (Zea mays)" AED:0.18 eAED:0.18 QI:0	0.5 0.6|0.8|1|1|5|329|101	634	0	0.00110791	0	0.00105296	0.00117283	0.000821143	0.00185249	0.00173362	0.0015322	0	0	0	3
maker-scaffold_29-augustus-gene-19.13-mRNA-1 protein Name:"Similar to GLUB2 Glutelin type-B 2 (Oryza sativa subsp. japonica)" AED:0.13 eAED:0.16 QI:0	0.66 0.75|1|1|1|4|263|396	635	0	0.000282574	0.00081058	0	0	0	0.0042523	0.00840107	0.00976974	0.018738	0.0211464	0.0162972	3
snap_masked-scaffold_29-processed-gene-41.5-mRNA-1 protein Name:"Similar to Hrb27C Heterogeneous nuclear ribonucleoprotein 27C (Drosophila melanogaster)" AED:0.02 eAED:0.02 QI:70	1 0.5|1|1|1|2|0|461	636	0	0.000728195	0.00069629	0.000692073	0.000256955	0.00161913	0.00040586	0.000759635	0	0	0	0	3
augustus_masked-scaffold_273-processed-gene-0.1-mRNA-1 protein Name:"Similar to HSC80 Heat shock cognate protein 80 (Solanum lycopersicum)" AED:0.01 eAED:0.01 QI:320	1 1|1|1|1|3|522|699	637	0	0.000960509	0	0	0.000169465	0.000474595	0.00107068	0.000250495	0.000442783	0.0011795	0	0.00213064	3
maker-scaffold_8-augustus-gene-20.12-mRNA-1 protein Name:"Similar to Gdi1 Rab GDP dissociation inhibitor alpha (Rattus norvegicus)" AED:0.11 eAED:0.11 QI:263	1 1|1|0.75|0.84|13|217|444	638	0	0.000756076	0.0014459	0.000958095	0.00106717	0.000560375	0.000421399	0.00039436	0.000348542	0.00123795	0.000460007	0.000559053	3
maker-scaffold_8-augustus-gene-73.11-mRNA-1 protein Name:"Similar to CBG03338 UPF0483 protein CBG03338 (Caenorhabditis briggsae)" AED:0.46 eAED:0.46 QI:33	0.5 0.44|0.77|0.75|0.88|9|0|379	639	0	0.000885746	0.000423469	0.000561206	0.000625098	0.000437654	0	0	0	0	0	0	3
maker-scaffold_8-augustus-gene-93.12-mRNA-1 protein Name:"Similar to At5g19510 Elongation factor 1-beta 2 (Arabidopsis thaliana)" AED:0.28 eAED:0.28 QI:190	1 1|1|0.83|0.71|7|308|226	640	0	0.00297078	0.00213046	0.00188228	0.00209657	0.00146788	0.00165576	0.0038738	0.00342373	0.00364811	0.00361492	0.00549158	3
maker-scaffold_210-snap-gene-6.14-mRNA-1 protein Name:"Similar to memo1 Protein MEMO1 (Xenopus tropicalis)" AED:0.09 eAED:0.09 QI:159	1 1|1|0.71|0.75|8|287|291	641	0	0.000769067	0	0	0.000407065	0.000570003	0.00128592	0.00120341	0.000531796	0	0.000701866	0	3
maker-scaffold_255-augustus-gene-2.23-mRNA-1 protein Name:"Similar to At3g16440 Myrosinase-binding protein-like At3g16440 (Arabidopsis thaliana)" AED:0.19 eAED:0.35 QI:0	0 0.33|0.66|0.5|0.66|3|166|164	642	0	0.000682313	0	0.000648467	0.000722293	0.000505704	0	0	0	0	0	0	3
maker-scaffold_317-augustus-gene-2.11-mRNA-1 protein Name:"Similar to CTSB Cathepsin B (Homo sapiens)" AED:0.06 eAED:0.06 QI:437	0.88 0.9|1|0.77|0.8|10|336|342	643	0	0.000327191	0	0.000310961	0.000346363	0.000485003	0	0	0	0	0	0	3
augustus_masked-scaffold_110-processed-gene-13.6-mRNA-1 protein Name:"Similar to GSVIVT00026920001 Probable polygalacturonase (Vitis vinifera)" AED:0.11 eAED:0.11 QI:0	1 0.6|1|1|1|5|0|465	644	0	0.00168451	0.0013806	0.00114353	0.00101898	0.00107014	0	0	0.000332801	0	0	0	3
maker-scaffold_28-snap-gene-19.16-mRNA-1 protein Name:"Similar to At3g45310 Thiol protease aleurain-like (Arabidopsis thaliana)" AED:0.11 eAED:0.11 QI:375	1 1|1|0.57|0.62|8|306|359	645	0	0.000311697	0	0.000592471	0.000329961	0.000462036	0.000521174	0	0	0	0	0	3
maker-scaffold_28-snap-gene-53.26-mRNA-1 protein Name:"Similar to RPL22B 60S ribosomal protein L22-2 (Arabidopsis thaliana)" AED:0.01 eAED:0.01 QI:86	1 0.5|1|1|1|2|532|124	646	0	0.00360965	0	0	0.000955291	0	0.00150888	0.00141206	0.00249601	0.00443265	0.00164712	0.00200177	3
snap_masked-scaffold_28-processed-gene-53.12-mRNA-1 protein Name:"Similar to ENPP3 Ectonucleotide pyrophosphatase/phosphodiesterase family member 3 (Homo sapiens)" AED:0.22 eAED:0.22 QI:0	0 0|0.33|1|1|3|0|317	647	0	0.000705989	0.00101259	0.000670969	0.00112104	0.00130813	0	0	0.000488179	0	0	0	3
maker-scaffold_11-augustus-gene-21.18-mRNA-1 protein Name:"Similar to HSC70-4 Heat shock cognate 70 kDa protein 4 (Arabidopsis thaliana)" AED:0.09 eAED:0.09 QI:119	0 0.33|1|1|1|3|0|530	648	0	0.00337809	0	0.00321052	0.00335253	0.00234723	0	0	0.00408781	0	0	0	3
maker-scaffold_11-augustus-gene-35.16-mRNA-1 protein Name:"Similar to SAHH Adenosylhomocysteinase (Catharanthus roseus)" AED:0.02 eAED:0.02 QI:79	1 1|1|1|1|2|26|485	649	0	0.00299936	0.00430192	0.00263131	0.00293087	0.00222301	0	0	0	0.00226659	0	0.00204717	3
maker-scaffold_11-snap-gene-94.8-mRNA-1 protein Name:"Similar to Pa2g4 Proliferation-associated protein 2G4 (Mus musculus)" AED:0.11 eAED:0.11 QI:0	0.87 0.77|0.88|0.75|0.66|9|0|397	650	0	0.00112745	0.000404269	0	0	0	0.00235644	0.00132314	0.000779611	0	0.00205786	0	3
maker-scaffold_32-snap-gene-51.24-mRNA-1 protein Name:"Similar to ADRM1 Proteasomal ubiquitin receptor ADRM1 (Gallus gallus)" AED:0.77 eAED:0.77 QI:0	0.11 0|0.5|0.11|0.2|10|0|340	651	0	0.000329115	0.000472044	0.00031279	0.0003484	0.000243928	0	0.000514988	0.000455155	0	0	0	3
maker-scaffold_104-augustus-gene-4.17-mRNA-1 protein Name:"Similar to CCT1 T-complex protein 1 subunit alpha (Arabidopsis thaliana)" AED:0.31 eAED:0.31 QI:0	0.86 0.81|1|0.8|0.81|16|494|515	652	0	0.000869121	0.000623281	0.000413004	0.000920047	0.000805199	0	0.000339992	0	0	0	0	3
maker-scaffold_104-augustus-gene-5.23-mRNA-1 protein Name:"Similar to HSP101 Heat shock protein 101 (Arabidopsis thaliana)" AED:0.05 eAED:0.05 QI:431	1 1|1|0.83|0.71|7|221|902	653	0	0.000124057	0	0	0.000262652	0	0.000414859	0.00019412	0	0.000304683	0.000226433	0.000275188	3
maker-scaffold_2-snap-gene-4.24-mRNA-1 protein Name:"Similar to GRF8 14-3-3-like protein GF14 kappa (Arabidopsis thaliana)" AED:0.05 eAED:0.05 QI:237	1 1|1|1|1|4|512|249	654	0	0.00269637	0	0.00170841	0.00142718	0.00166537	0	0	0.00310748	0	0	0	3
maker-scaffold_2-augustus-gene-19.23-mRNA-1 protein Name:"Similar to Phospho-2-dehydro-3-deoxyheptonate aldolase 2, chloroplastic (Solanum lycopersicum)" AED:0.02 eAED:0.02 QI:281	1 1|1|1|1|5|456|538	655	0	0.000415982	0	0	0	0	0.000347772	0.000325457	0.000287644	0	0	0	3
maker-scaffold_2-augustus-gene-24.23-mRNA-1 protein Name:"Similar to TFT7 14-3-3 protein 7 (Solanum lycopersicum)" AED:0.06 eAED:0.06 QI:398	1 1|1|0.5|0.42|7|312|254	656	0	0.00220274	0.00126374	0.00209348	0.00186545	0.00228562	0.00441972	0.00137871	0.00182779	0	0	0.000977242	3
maker-scaffold_2-augustus-gene-46.10-mRNA-1 protein Name:"Similar to At1g47420 Uncharacterized protein At1g47420, mitochondrial (Arabidopsis thaliana)" AED:0.16 eAED:0.16 QI:0	0.5 0.8|0.8|0.25|0.4|5|281|375	657	0	0.000298398	0	0.000567192	0.000631766	0.000663484	0	0	0	0	0	0	3
maker-scaffold_22-snap-gene-20.27-mRNA-1 protein Name:"Protein of unknown function" AED:0.04 eAED:0.04 QI:30	0.75 1|1|0.25|0.6|5|281|156	658	0	0.000717303	0	0.000681722	0.000759334	0.000531638	0.00119937	0	0	0.00176169	0	0.00159115	3
maker-scaffold_22-augustus-gene-41.11-mRNA-1 protein Name:"Similar to RPL18C 60S ribosomal protein L18-3 (Arabidopsis thaliana)" AED:0.07 eAED:0.07 QI:344	1 1|1|1|1|5|420|187	659	0	0.000598392	0.000858261	0	0.00126691	0	0	0.000936342	0.000827555	0.00146965	0.00109221	0.00132738	3
maker-scaffold_22-augustus-gene-48.23-mRNA-1 protein Name:"Similar to RPL22B 60S ribosomal protein L22-2 (Arabidopsis thaliana)" AED:0.03 eAED:0.03 QI:108	1 1|1|0.5|0.33|3|543|124	660	0	0.00180483	0.00129431	0	0.00191058	0	0.00150888	0	0.00249601	0.00221632	0.00329424	0.00400354	3
maker-scaffold_117-snap-gene-10.15-mRNA-1 protein Name:"Similar to ABA2 Xanthoxin dehydrogenase (Arabidopsis thaliana)" AED:0.01 eAED:0.01 QI:138	1 1|1|0|0.5|2|985|277	661	0	0.000403968	0.000579404	0.00038393	0.000427639	0.000299406	0	0	0	0	0	0	3
maker-scaffold_21-augustus-gene-47.15-mRNA-1 protein Name:"Similar to SKU5 Monocopper oxidase-like protein SKU5 (Arabidopsis thaliana)" AED:0.08 eAED:0.08 QI:269	1 1|1|1|1|9|1242|594	662	0	0.000188383	0.000270193	0.000179038	0.000199421	0.000139622	0.000314985	0.000294774	0.000260526	0	0.000343843	0.000417878	3
maker-scaffold_66-augustus-gene-21.16-mRNA-1 protein Name:"Similar to TMK1 Probable receptor protein kinase TMK1 (Arabidopsis thaliana)" AED:0.02 eAED:0.02 QI:0	1 0.5|1|1|1|2|547|950	663	0	0.000117789	0	0.000111946	0.000124691	0.000261902	0	0	0.000162898	0	0	0	3
maker-scaffold_23-augustus-gene-9.19-mRNA-1 protein Name:"Similar to XYLA Xylose isomerase (Arabidopsis thaliana)" AED:0.09 eAED:0.09 QI:302	1 1|1|0.9|0.90|21|724|479	664	0	0.00116805	0.00201037	0.0019982	0.00123649	0.00173143	0.00117182	0.00182772	0.000969224	0.00172124	0.00127918	0.000518204	3
maker-scaffold_23-augustus-gene-27.13-mRNA-1 protein Name:"Similar to Os06g0701400 60S acidic ribosomal protein P3 (Oryza sativa subsp. japonica)" AED:0.01 eAED:0.01 QI:25	1 1|1|1|1|2|476|119	665	0	0.00094033	0	0.000893686	0.000995429	0.000696937	0	0	0	0	0	0	3
augustus_masked-scaffold_23-processed-gene-64.1-mRNA-1 protein Name:"Similar to RPL4 60S ribosomal protein L4 (Prunus armeniaca)" AED:0.00 eAED:0.00 QI:0	1 1|1|1|1|2|663|406	666	0	0.000826842	0.00118592	0.000523885	0.000875291	0.000408549	0.000460841	0.000431271	0.00152466	0.000676907	0.00100612	0.000611378	3
maker-scaffold_70-snap-gene-20.8-mRNA-1 protein Name:"Protein of unknown function" AED:0.52 eAED:0.52 QI:165	0.6 0.66|0.83|0.2|0.66|6|0|133	667	0	0.000841348	0.00120673	0.00159923	0.000890647	0.000623575	0.00140678	0	0.00116355	0	0.00153566	0	3
maker-scaffold_2905-snap-gene-0.3-mRNA-1 protein Name:"Similar to LEGA Legumin A (Gossypium hirsutum)" AED:0.13 eAED:0.19 QI:0	0 0|1|0.25|0.6|5|0|413	668	0	0.000270943	0.000388607	0.000515005	0.000573637	0.000401625	0.00226515	0.00423961	0.00562056	0.0119778	0.0113743	0.0144244	3
maker-scaffold_134-augustus-gene-15.34-mRNA-1 protein Name:"Similar to Rtn4ip1 Reticulon-4-interacting protein 1, mitochondrial (Mus musculus)" AED:0.05 eAED:0.05 QI:238	1 1|1|1|1|7|444|348	669	0	0.00032155	0	0.000305599	0.000340391	0.000476641	0	0	0	0	0	0	3
maker-scaffold_61-augustus-gene-26.17-mRNA-1 protein Name:"Similar to HSP83A Heat shock protein 83 (Ipomoea nil)" AED:0.15 eAED:0.15 QI:219	0.94 0.95|1|1|1|20|376|789	670	0	0.000709121	0.000406831	0.000539156	0.000600538	0.000525573	0.000474275	0	0	0.00034832	0.000258863	0.0003146	3
maker-scaffold_139-augustus-gene-13.16-mRNA-1 protein Name:"Protein of unknown function" AED:0.04 eAED:0.04 QI:392	1 1|1|0.5|0.66|3|253|387	671	0	0.000578291	0.000414715	0.000549605	0.00122435	0.000214304	0.0014504	0.000904889	0.000799756	0	0	0	3
maker-scaffold_157-augustus-gene-8.10-mRNA-1 protein Name:"Similar to RPL36B 60S ribosomal protein L36-2 (Arabidopsis thaliana)" AED:0.26 eAED:0.26 QI:100	1 1|1|0.5|0.4|5|365|110	672	0	0.00101727	0.00145904	0	0.00107687	0	0.00170092	0	0.00140684	0.0024984	0.00185675	0.00225654	3
maker-scaffold_198-augustus-gene-6.14-mRNA-1 protein Name:"Similar to AMP2-2 Vicilin-like antimicrobial peptides 2-2 (Macadamia integrifolia)" AED:0.02 eAED:0.02 QI:455	1 1|1|0.5|0.8|5|401|533	673	0	0.000209942	0.000602232	0.000997642	0.000666732	0.00124481	0.00245724	0.00262808	0.0020324	0.00515618	0.00421515	0.00465703	3
maker-scaffold_35-snap-gene-17.16-mRNA-1 protein Name:"Similar to RPT2A 26S proteasome regulatory subunit 4 homolog A (Arabidopsis thaliana)" AED:0.11 eAED:0.11 QI:114	1 0.8|1|1|1|5|0|420	674	0	0.00079928	0.000764261	0.000759633	0.000564076	0.000592396	0.00178192	0	0.000368459	0.000654343	0.000486293	0.000590999	3
augustus_masked-scaffold_47-processed-gene-24.1-mRNA-1 protein Name:"Similar to METK1 S-adenosylmethionine synthase 1 (Vitis vinifera)" AED:0.00 eAED:0.00 QI:207	0 0.5|1|0|0.5|2|460|391	675	0	0.00257569	0	0	0	0.000636334	0.00143556	0.000895631	0.000791574	0.00140575	0.00104472	0.000634833	3
augustus_masked-scaffold_33-processed-gene-3.0-mRNA-1 protein Name:"Similar to UGT73B2 UDP-glucosyl transferase 73B2 (Arabidopsis thaliana)" AED:0.01 eAED:0.01 QI:0	-1 0|1|-1|1|1|0|496	676	0	0.000225603	0.000647156	0.000428825	0.000238823	0.000167209	0	0.000353016	0	0	0	0	3
augustus_masked-scaffold_81-processed-gene-21.3-mRNA-1 protein Name:"Similar to At2g24580 Probable sarcosine oxidase (Arabidopsis thaliana)" AED:0.01 eAED:0.01 QI:0	-1 0|1|-1|1|1|0|412	677	0	0.0002716	0.00038955	0.000516255	0.000575029	0.000402599	0	0	0.000375613	0	0	0	3
maker-scaffold_48-augustus-gene-0.11-mRNA-1 protein Name:"Similar to RPP1A 60S acidic ribosomal protein P1 (Zea mays)" AED:0.02 eAED:0.02 QI:222	1 1|1|0.33|0.5|4|2540|111	678	0	0.0010081	0.0014459	0.000958095	0.00106717	0.000747166	0.0016856	0.00157744	0.00139417	0	0	0	3
maker-scaffold_48-augustus-gene-28.27-mRNA-1 protein Name:"Similar to RPN12A 26S proteasome non-ATPase regulatory subunit RPN12A (Arabidopsis thaliana)" AED:0.14 eAED:0.14 QI:0	0.8 0.83|1|0.6|0.66|6|543|288	679	0	0.000777078	0.000557274	0.000738532	0.000822611	0.000863911	0.000649657	0	0	0	0	0	3
maker-scaffold_36-augustus-gene-3.19-mRNA-1 protein Name:"Similar to 3-phosphoshikimate 1-carboxyvinyltransferase, chloroplastic (Petunia hybrida)" AED:0.13 eAED:0.13 QI:291	1 1|1|1|1|8|301|525	680	0	0.000426283	0	0.000405137	0.000225631	0.000157972	0.000356384	0	0	0	0	0	3
maker-scaffold_46-augustus-gene-38.21-mRNA-1 protein Name:"Similar to CCT2 T-complex protein 1 subunit beta (Homo sapiens)" AED:0.24 eAED:0.24 QI:833	0.8 0.81|1|0.8|0.72|11|84|530	681	0	0.00190018	0.00211974	0.00100329	0.00201152	0.00140834	0.000706043	0.00132148	0.00116794	0	0.000770728	0.000936678	3
maker-scaffold_17-snap-gene-11.25-mRNA-1 protein Name:"Similar to LEGA Legumin A (Gossypium hirsutum)" AED:0.05 eAED:0.05 QI:0	0.66 0.5|1|0.66|0.75|4|116|531	682	0	0.000210733	0.00090675	0.00020028	0.000223081	0.000312375	0.00493299	0.00593546	0.00670304	0.0160443	0.0153855	0.0172959	3
maker-scaffold_17-augustus-gene-19.21-mRNA-1 protein Name:"Similar to PCNA Proliferating cell nuclear antigen (Nicotiana tabacum)" AED:0.11 eAED:0.11 QI:0	1 0.75|1|1|1|4|0|266	683	0	0.000841348	0.00120673	0.000799613	0.000445323	0.000623575	0.000703389	0	0.000581777	0	0	0	3
maker-scaffold_17-snap-gene-73.30-mRNA-1 protein Name:"Similar to UBA1 Ubiquitin-activating enzyme E1 1 (Arabidopsis thaliana)" AED:0.03 eAED:0.03 QI:58	1 0.83|1|0.8|0.83|6|0|1018	684	0	0.000439683	0.000945942	0.000104468	0.000349085	0.000162938	0.000183793	0.000516	0.000456049	0	0	0.000243831	3
maker-scaffold_167-augustus-gene-4.11-mRNA-1 protein Name:"Similar to RPP2B 60S acidic ribosomal protein P2B (Zea mays)" AED:0.18 eAED:0.18 QI:88	0.5 1|1|0|0|3|185|40	685	0	0.00559496	0	0.00265871	0.0029614	0.00207339	0	0.0043774	0.00386882	0	0	0	3
maker-scaffold_76-augustus-gene-8.18-mRNA-1 protein Name:"Similar to Acy1 Aminoacylase-1 (Mus musculus)" AED:0.06 eAED:0.06 QI:149	1 1|1|1|1|4|254|451	686	0	0.000992455	0.000711729	0.000943225	0.000525304	0.00110335	0	0.000388239	0.000343132	0.000609366	0	0	3
augustus_masked-scaffold_76-processed-gene-28.2-mRNA-1 protein Name:"Similar to GluB1-A Glutelin type-B 1 (Oryza sativa subsp. japonica)" AED:0.13 eAED:0.13 QI:27	0.62 0.44|1|1|1|9|0|1128	687	0	0.000198403	0.000426848	0.000377123	0.00105014	0.000294097	0.0033174	0.00357022	0.00466453	0.0109637	0.00905332	0.00968232	3
maker-scaffold_156-snap-gene-11.26-mRNA-1 protein Name:"Similar to RuBisCO large subunit-binding protein subunit alpha, chloroplastic (Pisum sativum)" AED:0.12 eAED:0.12 QI:83	0.87 0.77|1|0.87|0.77|9|0|517	688	0	0.0021644	0.00248348	0.00226274	0.0020621	0.00128333	0.00108569	0.00203206	0.00179597	0.00159472	0.000395054	0.00192046	3
maker-scaffold_172-augustus-gene-11.27-mRNA-1 protein Name:"Similar to CLTB Clathrin light chain B (Bos taurus)" AED:0.13 eAED:0.13 QI:110	1 1|1|1|1|3|347|372	689	0	0.000300804	0	0.000285883	0.00031843	0.00044589	0.000502961	0.000470688	0.000416002	0	0.00054904	0	3
maker-scaffold_10-snap-gene-22.21-mRNA-1 protein Name:"Similar to PDIL2-3 Protein disulfide isomerase-like 2-3 (Oryza sativa subsp. japonica)" AED:0.07 eAED:0.07 QI:191	0.87 0.88|1|0.87|0.88|9|327|427	690	0	0.000786178	0.000751732	0.00024906	0.000554829	0.000194228	0.000876353	0.000820121	0.00108726	0.000643616	0.000478321	0.000581311	3
maker-scaffold_10-augustus-gene-24.14-mRNA-1 protein Name:"Similar to grpE Protein grpE (Nitrobacter winogradskyi (strain Nb-255 / ATCC 25391))" AED:0.03 eAED:0.03 QI:1473	1 1|1|0.8|0.66|6|372|305	691	0	0.000366883	0.000526212	0.000697368	0.00038838	0.00027192	0.000613447	0.000574085	0.000507386	0.000901063	0	0	3
maker-scaffold_10-snap-gene-40.18-mRNA-1 protein Name:"Similar to RPS8 40S ribosomal protein S8 (Oryza sativa subsp. japonica)" AED:0.20 eAED:0.20 QI:0	0.75 0.8|0.8|0.75|0.6|5|511|242	692	0	0.000924787	0.000663202	0	0	0	0.000773146	0.000723537	0.00127895	0.00113564	0.00168796	0.0020514	3
maker-scaffold_10-snap-gene-56.14-mRNA-1 protein Name:"Similar to NSP5 Nitrile-specifier protein 5 (Arabidopsis thaliana)" AED:0.06 eAED:0.06 QI:272	1 1|1|0|0.5|2|381|330	693	0	0.000678177	0.000486348	0	0.000358958	0.00025132	0.000566974	0.00106119	0.000937895	0	0	0	3
maker-scaffold_10-augustus-gene-73.16-mRNA-1 protein Name:"Similar to HSC80 Heat shock cognate protein 80 (Solanum lycopersicum)" AED:0.05 eAED:0.05 QI:301	1 0.66|1|1|1|3|0|699	694	0	0.000800424	0	0.000456432	0.000169465	0.000593244	0	0.000250495	0.000442783	0.0011795	0	0	3
maker-scaffold_10-snap-gene-78.19-mRNA-1 protein Name:"Similar to GLUA1 Glutelin type-A 1 (Oryza sativa subsp. japonica)" AED:0.06 eAED:0.08 QI:12	0 0|1|0.66|0.75|4|0|375	695	0	0.000298398	0.000855972	0.000567192	0.000631766	0.000442323	0.00349256	0.00326846	0.00412674	0.0153902	0.00925901	0.00992878	3
maker-scaffold_10-augustus-gene-94.15-mRNA-1 protein Name:"Similar to Glucose-1-phosphate adenylyltransferase small subunit, chloroplastic/amyloplastic (Solanum tuberosum)" AED:0.05 eAED:0.05 QI:333	1 1|1|1|1|9|408|593	696	0	0.000754801	0.000811947	0.00017934	0.000399514	0.000419572	0.00094655	0.00118109	0.00130483	0.00139034	0.00137769	0.00125575	3
maker-scaffold_10-snap-gene-98.19-mRNA-1 protein Name:"Similar to DDI1 DNA damage-inducible protein 1 (Phaeosphaeria nodorum)" AED:0.14 eAED:0.18 QI:0	0.58 0.53|0.84|0.66|0.76|13|0|394	697	0	0.000284008	0	0.00026992	0.00030065	0.000210496	0	0	0	0	0	0	3
maker-scaffold_67-snap-gene-1.15-mRNA-1 protein Name:"Similar to PGMP Phosphoglucomutase, chloroplastic (Arabidopsis thaliana)" AED:0.14 eAED:0.14 QI:481	0.94 1|1|0.88|0.88|18|212|563	698	0	0.00139129	0	0.00207786	0.00168321	0.0014731	0.000664658	0	0	0.000488142	0	0.000881775	3
maker-scaffold_324-snap-gene-0.12-mRNA-1 protein Name:"Similar to Npepps Puromycin-sensitive aminopeptidase (Mus musculus)" AED:0.13 eAED:0.13 QI:0	0.57 0.46|0.93|0.85|0.86|15|0|694	699	0	0.000161238	0.000925042	0	0.000682744	0	0.000269598	0.0002523	0.00066896	0.000792	0.000882895	0.001073	3
maker-scaffold_162-augustus-gene-0.28-mRNA-1 protein Name:"Similar to RPL22B 60S ribosomal protein L22-2 (Arabidopsis thaliana)" AED:0.02 eAED:0.02 QI:30	1 1|1|1|1|2|1833|124	700	0	0.00180483	0.00129431	0	0.00191058	0	0.00150888	0.00282413	0.00249601	0.00221632	0.00164712	0.00200177	3
maker-scaffold_205-snap-gene-4.24-mRNA-1 protein Name:"Similar to prlC Oligopeptidase A (Haemophilus influenzae (strain ATCC 51907 / DSM 11121 / KW20 / Rd))" AED:0.07 eAED:0.07 QI:0	0.93 0.93|1|0.86|0.87|16|322|766	701	0	0.000438248	0.000209523	0.000138836	0.000309285	0.000216542	0	0.000228585	0.000202027	0	0	0	3
augustus_masked-scaffold_108-processed-gene-7.1-mRNA-1 protein Name:"Similar to Hspbp1 Hsp70-binding protein 1 (Mus musculus)" AED:0.13 eAED:0.13 QI:414	1 1|1|0.8|0.66|6|733|376	702	0	0.000297604	0.000426848	0.000282842	0.000315043	0.000220573	0.00049761	0.000465681	0.000411576	0	0.000543199	0.000660158	3
snap_masked-scaffold_108-processed-gene-12.6-mRNA-1 protein Name:"Similar to RPL7B 60S ribosomal protein L7-2 (Arabidopsis thaliana)" AED:0.23 eAED:0.23 QI:68	0.83 0.85|1|0.83|0.85|7|700|252	703	0	0.00133213	0.00191065	0.000844036	0.00141019	0	0.00148493	0.000694825	0.000614098	0	0	0	3
maker-scaffold_12-augustus-gene-14.16-mRNA-1 protein Name:"Similar to RuBisCO large subunit-binding protein subunit alpha, chloroplastic (Pisum sativum)" AED:0.04 eAED:0.04 QI:338	0.85 0.87|1|1|1|8|480|628	704	0	0.0021382	0.00255565	0.00203214	0.00207487	0.00145269	0	0.00139408	0.00123211	0.000437618	0.000325228	0.000790508	3
maker-scaffold_12-snap-gene-17.22-mRNA-1 protein Name:"Similar to CDC48 Cell division cycle protein 48 homolog (Glycine max)" AED:0.04 eAED:0.04 QI:0	0.87 0.77|1|1|1|9|0|812	705	0	0.000826842	0.00138358	0.00117874	0.00145882	0.00112351	0.00184336	0.00129381	0.00190582	0.000676907	0	0	3
maker-scaffold_12-snap-gene-46.10-mRNA-1 protein Name:"Similar to ALDH2C4 Aldehyde dehydrogenase family 2 member C4 (Arabidopsis thaliana)" AED:0.07 eAED:0.07 QI:175	0.87 0.88|1|0.75|0.88|9|140|489	706	0	0.000686499	0.00065642	0.000434964	0.000484483	0.000339204	0.000765241	0	0.000632935	0	0	0	3
maker-scaffold_12-snap-gene-46.9-mRNA-1 protein Name:"Similar to 97 kDa heat shock protein (Strongylocentrotus purpuratus)" AED:0.16 eAED:0.16 QI:0	0.75 0.55|1|0.75|0.66|9|0|825	707	0	0.000949448	0.00136177	0.000644537	0.001723	0.000402111	0.00204111	0.00084895	0.000937895	0.00066624	0.000742702	0.000601744	3
maker-scaffold_45-snap-gene-40.12-mRNA-1 protein Name:"Similar to At5g19510 Elongation factor 1-beta 2 (Arabidopsis thaliana)" AED:0.21 eAED:0.21 QI:138	0.83 0.71|1|0.5|0.57|7|0|213	708	0	0.00262674	0.00150699	0.00199716	0.00111226	0.00116811	0.00175682	0.00164409	0.000726538	0	0.000958887	0.00349605	3
maker-scaffold_5-snap-gene-62.16-mRNA-1 protein Name:"Similar to fabG 3-oxoacyl-[acyl-carrier-protein] reductase FabG (Bacillus subtilis)" AED:0.02 eAED:0.02 QI:0	0.6 0.5|1|0.2|0.5|6|755|311	709	0	0.000719609	0.00051606	0.000341957	0.000380888	0.000266674	0	0.000563009	0.000497597	0	0	0.000798134	3
maker-scaffold_5-snap-gene-76.22-mRNA-1 protein Name:"Similar to CD4B ATP-dependent Clp protease ATP-binding subunit clpA homolog CD4B, chloroplastic (Solanum lycopersicum)" AED:0.16 eAED:0.16 QI:13	0.87 0.88|1|0.87|0.77|9|104|901	710	0	0.000496778	0.000534389	0.000118034	0.000262943	0.000184097	0	0	0.000171757	0	0	0	3
maker-scaffold_5-snap-gene-81.21-mRNA-1 protein Name:"Similar to manA Lysosomal alpha-mannosidase (Dictyostelium discoideum)" AED:0.22 eAED:0.22 QI:142	0.92 0.89|0.96|0.81|0.85|28|0|940	711	0	0.000119042	0.000170739	0.00033941	0.000378051	0.000705834	0	0.000186272	0.000164631	0	0.00021728	0	3
maker-scaffold_5-augustus-gene-92.18-mRNA-1 protein Name:"Similar to Calnexin homolog (Glycine max)" AED:0.06 eAED:0.06 QI:233	1 0.85|1|0.66|0.57|7|86|535	712	0	0.000418315	0.00119996	0.000198782	0.00110707	0.00015502	0.000699444	0.000654564	0.000289257	0.00102738	0.000763525	0.00139189	3
maker-scaffold_77-augustus-gene-7.14-mRNA-1 protein Name:"Similar to TFT1 14-3-3 protein 1 (Solanum lycopersicum)" AED:0.41 eAED:0.41 QI:0	1 1|1|1|1|4|197|252	713	0	0.00266427	0.00191065	0.00168807	0.00141019	0.00197465	0.00371233	0.0027793	0.00307049	0	0	0	3
maker-scaffold_77-augustus-gene-22.11-mRNA-1 protein Name:"Similar to 14-3-3-like protein (Pisum sativum)" AED:0.07 eAED:0.07 QI:353	1 1|1|1|1|4|470|264	714	0	0.00381475	0.0018238	0.00281985	0.00179479	0.0031415	0.00283487	0.00132648	0.00175855	0.001041	0.0015473	0.00188045	3
maker-scaffold_77-snap-gene-24.28-mRNA-1 protein Name:"Similar to PER17 Peroxidase 17 (Arabidopsis thaliana)" AED:0.04 eAED:0.04 QI:414	1 1|1|0.5|0.66|3|16|335	715	0	0.00100208	0	0.00158729	0.0021216	0.00148541	0.00223405	0.00261337	0.00230974	0.00328148	0.00243872	0.00370477	3
maker-scaffold_59-snap-gene-21.13-mRNA-1 protein Name:"Similar to sec31a Protein transport protein Sec31A (Danio rerio)" AED:0.05 eAED:0.05 QI:0	1 0.91|1|0.90|0.83|12|379|773	716	0	0.000289519	0.000415252	0.000275158	0.000459726	0	0.000242046	0.000226515	0.000200198	0.000355529	0	0.000321112	3
maker-scaffold_94-augustus-gene-0.11-mRNA-1 protein Name:"Similar to Elongation factor 1-delta (Pimpinella brachycarpa)" AED:0.22 eAED:0.22 QI:288	1 1|1|0.83|0.85|7|43|237	717	0	0.00330504	0.00270877	0.00224364	0.00199926	0.00174969	0.000789457	0.0022164	0.00457075	0.00231919	0.00430892	0.00418936	3
maker-scaffold_176-augustus-gene-11.29-mRNA-1 protein Name:"Similar to CBP3 Serine carboxypeptidase 3 (Oryza sativa subsp. japonica)" AED:0.20 eAED:0.20 QI:427	0.7 0.81|0.90|0.9|0.81|11|468|577	718	0	0.000387866	0.000278154	0.000552939	0.000410593	0.000287471	0.00129706	0.000606918	0.000536404	0.000476298	0	0	3
maker-scaffold_309-augustus-gene-3.8-mRNA-1 protein Name:"Similar to ROF1 70 kDa peptidyl-prolyl isomerase (Arabidopsis thaliana)" AED:0.20 eAED:0.20 QI:492	0.91 0.92|1|1|1|13|523|578	719	0	0.000193597	0.000277673	0.000367988	0.000409882	0.000143487	0.00064741	0.000605868	0.00107095	0.00142642	0.000706723	0.000429446	3
maker-scaffold_173-augustus-gene-2.19-mRNA-1 protein Name:"Similar to cct3 T-complex protein 1 subunit gamma (Xenopus laevis)" AED:0.27 eAED:0.27 QI:61	0.91 0.76|1|0.83|0.84|13|0|591	720	0	0.000757355	0.00054313	0.000359894	0.000400866	0.000280662	0.00189951	0.000592541	0.000523698	0.000465015	0.000345589	0	3
maker-scaffold_173-augustus-gene-9.26-mRNA-1 protein Name:"Similar to At1g60420 Probable nucleoredoxin 1 (Arabidopsis thaliana)" AED:0.07 eAED:0.07 QI:90	0.85 0.75|1|0.85|0.75|8|296|1051	721	0	0.000745285	0.000610827	0.00050594	0.000788956	0.000473466	0	0.000499798	0.000588973	0	0	0	3
maker-scaffold_43-augustus-gene-5.24-mRNA-1 protein Name:"Similar to SKP1A SKP1-like protein 1A (Arabidopsis thaliana)" AED:0.08 eAED:0.08 QI:220	1 1|1|1|1|2|290|154	722	0	0.000726619	0.00208435	0.000690575	0.00153839	0.00107708	0.00121494	0.00113699	0.00100489	0.00178457	0	0	3
augustus_masked-scaffold_109-processed-gene-12.2-mRNA-1 protein Name:"Similar to Tom1l2 TOM1-like protein 2 (Mus musculus)" AED:0.00 eAED:0.00 QI:291	1 1|1|0.66|0.5|4|533|396	723	0	0.000565148	0.00040529	0.000537114	0.000299131	0.000418866	0	0.000442161	0.00039079	0	0	0	3
augustus_masked-scaffold_9-processed-gene-28.2-mRNA-1 protein Name:"Similar to At5g58090 Glucan endo-1,3-beta-glucosidase 6 (Arabidopsis thaliana)" AED:0.03 eAED:0.03 QI:0	0 0|0.5|1|1|2|0|388	724	0	0.0002884	0.000413646	0.000274094	0.000305299	0.000213751	0	0.000451278	0	0	0	0	3
maker-scaffold_201-snap-gene-3.25-mRNA-1 protein Name:"Similar to Aspartic proteinase (Cucurbita pepo)" AED:0.21 eAED:0.22 QI:0	0.92 0.92|1|0.76|0.78|14|479|518	725	0	0.000648065	0	0.000615918	0.000686039	0.000640428	0.0010836	0.00101407	0.001195	0.000530549	0.000788583	0	3
snap_masked-scaffold_71-processed-gene-7.28-mRNA-1 protein Name:"Similar to lsm12b Protein LSM12 homolog B (Danio rerio)" AED:0.13 eAED:0.13 QI:0	0.75 0.6|1|1|1|5|577|193	726	0	0.000579789	0	0	0.000613762	0.000859435	0.000969437	0.000907233	0.000801827	0	0	0	3
maker-scaffold_84-augustus-gene-16.31-mRNA-1 protein Name:"Similar to nxt3 Putative G3BP-like protein (Schizosaccharomyces pombe (strain ATCC 38366 / 972))" AED:0.23 eAED:0.23 QI:0	0.85 0.62|1|0.85|0.75|8|0|415	727	0	0.000539274	0.000386734	0.000256262	0.000285436	0	0.000450847	0.000421918	0.000372898	0	0	0	3
maker-scaffold_4-augustus-gene-78.13-mRNA-1 protein Name:"Similar to 60S acidic ribosomal protein P0 (Glycine max)" AED:0.20 eAED:0.20 QI:293	1 1|1|1|1|5|747|320	728	0	0.00104906	0.00150464	0.000997018	0.00074035	0.00155504	0.000584692	0.000547175	0.000967204	0	0.000638259	0	3
augustus_masked-scaffold_52-processed-gene-21.0-mRNA-1 protein Name:"Similar to WAKL20 Wall-associated receptor kinase-like 20 (Arabidopsis thaliana)" AED:0.27 eAED:0.29 QI:0	0 0|1|1|1|2|0|331	729	0	0.000338064	0	0.000321295	0.000357873	0.00025056	0	0.000528991	0.000467531	0	0	0	3
maker-scaffold_6-augustus-gene-3.16-mRNA-1 protein Name:"Similar to HXK1 Hexokinase-1 (Arabidopsis thaliana)" AED:0.15 eAED:0.15 QI:0	1 1|1|1|1|9|525|498	730	0	0.000674092	0.000966836	0.000640654	0.00118932	0.000499611	0.00187853	0.000703197	0.00155374	0.000551856	0.00123038	0.0014953	3
snap_masked-scaffold_6-processed-gene-34.12-mRNA-1 protein Name:"Similar to PDX1 Probable pyridoxal biosynthesis protein PDX1 (Hevea brasiliensis)" AED:0.02 eAED:0.02 QI:0	-1 0|1|-1|1|1|0|306	731	0	0.000365684	0	0.000347544	0.000387111	0.000271031	0	0.000572209	0	0	0	0	3
augustus_masked-scaffold_6-processed-gene-37.1-mRNA-1 protein Name:"Similar to Hspa4 Heat shock 70 kDa protein 4 (Mus musculus)" AED:0.11 eAED:0.11 QI:0	0.87 0.88|1|1|1|9|0|847	732	0	0.00118901	0.00113692	0.00113003	0.0020978	0.000489584	0.00265079	0.00186052	0.00109624	0.00129787	0.000723411	0.000293057	3
maker-scaffold_6-augustus-gene-52.17-mRNA-1 protein Name:"Similar to At1g06620 1-aminocyclopropane-1-carboxylate oxidase homolog 1 (Arabidopsis thaliana)" AED:0.09 eAED:0.09 QI:162	1 1|1|1|1|3|142|320	733	0	0.000349685	0.000501546	0.000332339	0.00074035	0.000259173	0	0	0	0	0	0	3
maker-scaffold_6-augustus-gene-67.22-mRNA-1 protein Name:"Similar to At2g34160 Uncharacterized protein At2g34160 (Arabidopsis thaliana)" AED:0.37 eAED:0.37 QI:206	0.66 0.71|1|0.66|0.71|7|596|167	734	0	0.00268022	0.000961047	0.000636818	0.00141864	0.000993239	0	0	0	0	0	0	3
maker-scaffold_75-snap-gene-1.18-mRNA-1 protein Name:"Similar to HMGS Hydroxymethylglutaryl-CoA synthase (Arabidopsis thaliana)" AED:0.23 eAED:0.23 QI:131	1 1|1|0.90|0.91|12|312|475	735	0	0.00094231	0.00135154	0.000895567	0.000498762	0	0.000787795	0.00110587	0.000325795	0	0.00085997	0.00104514	3
maker-scaffold_39-augustus-gene-5.11-mRNA-1 protein Name:"Similar to MPI Mannose-6-phosphate isomerase (Bos taurus)" AED:0.02 eAED:0.02 QI:704	1 1|1|1|1|5|628|431	736	0	0	0.000372378	0.000246748	0.00054968	0.000384851	0	0	0.000359055	0	0	0	3
maker-scaffold_103-snap-gene-21.18-mRNA-1 protein Name:"Similar to purH Bifunctional purine biosynthesis protein purH (Bacillus cereus (strain 03BB102))" AED:0.07 eAED:0.07 QI:214	0.90 0.91|1|1|1|12|496|601	737	0	0	0.000267046	0.000176953	0.000197098	0.000137996	0	0.000291341	0.000257492	0	0	0	3
maker-scaffold_242-augustus-gene-6.16-mRNA-1 protein Name:"Similar to Rpn2 26S proteasome non-ATPase regulatory subunit 1 (Drosophila melanogaster)" AED:0.05 eAED:0.05 QI:163	0.92 0.92|1|0.84|0.85|14|974|986	738	0	0	0.000651094	0	0	0	0.000189758	0.000177582	0.00015695	0.000278726	0.000207143	0	3
maker-scaffold_13-augustus-gene-4.14-mRNA-1 protein Name:"Similar to argH Argininosuccinate lyase (Pseudomonas fluorescens (strain Pf-5 / ATCC BAA-477))" AED:0.09 eAED:0.09 QI:208	0.57 0.62|0.87|0.57|0.75|8|151|577	739	0	0	0.000278154	0.000184313	0.000205296	0.000143736	0	0	0	0	0	0	3
maker-scaffold_13-augustus-gene-16.22-mRNA-1 protein Name:"Similar to Heat shock 70 kDa protein, mitochondrial (Phaseolus vulgaris)" AED:0.07 eAED:0.07 QI:0	1 1|1|1|1|5|699|651	740	0	0	0.00123268	0	0.00072784	0	0	0.000268965	0.000237715	0.000422157	0.000313737	0.00038129	3
maker-scaffold_13-augustus-gene-33.15-mRNA-1 protein Name:"Similar to AGPS1 Glucose-1-phosphate adenylyltransferase large subunit, chloroplastic/amyloplastic (Beta vulgaris)" AED:0.13 eAED:0.13 QI:796	0.93 0.93|1|0.86|0.81|16|319|541	741	0	0	0.000593326	0	0	0	0.000345844	0.000323652	0.000286049	0.00101599	0.000377529	0.000917633	3
maker-scaffold_13-augustus-gene-50.9-mRNA-1 protein Name:"Similar to CSN4 COP9 signalosome complex subunit 4 (Arabidopsis thaliana)" AED:0.31 eAED:0.31 QI:245	1 1|1|0.92|1|14|186|397	742	0	0	0.000404269	0.000267881	0.000298378	0.000208905	0.000471288	0	0	0	0	0	3
maker-scaffold_174-snap-gene-0.13-mRNA-1 protein Name:"Similar to At3g03100 Probable NADH dehydrogenase [ubiquinone] 1 alpha subcomplex subunit 12 (Arabidopsis thaliana)" AED:0.02 eAED:0.02 QI:23	1 1|1|0.25|0.6|5|281|156	743	0	0	0.00102881	0.000681722	0.000759334	0.00106328	0	0	0	0	0	0	3
maker-scaffold_14-snap-gene-48.16-mRNA-1 protein Name:"Similar to RPL24 60S ribosomal protein L24 (Cicer arietinum)" AED:0.21 eAED:0.21 QI:65	1 1|1|0.75|0.8|5|108|164	744	0	0	0.000978627	0	0	0	0.00114086	0.00106766	0.00188723	0	0.00124538	0.00151353	3
maker-scaffold_38-snap-gene-4.21-mRNA-1 protein Name:"Similar to 11S globulin subunit beta (Cucurbita maxima)" AED:0.12 eAED:0.12 QI:0	1 0.5|1|1|1|2|169|607	745	0	0	0.000264407	0	0.00058545	0.000136632	0.00308239	0.00490384	0.0043341	0.00814964	0.00874846	0.00695178	3
augustus_masked-scaffold_38-processed-gene-4.2-mRNA-1 protein Name:"Similar to LEGB Legumin B (Gossypium hirsutum)" AED:0.45 eAED:0.45 QI:0	-1 0|1|-1|1|1|0|116	746	0	0	0.00138358	0.000916798	0	0	0.00645177	0.00603779	0.00667037	0.0118459	0.00704286	0.0106991	3
maker-scaffold_38-augustus-gene-44.18-mRNA-1 protein Name:"Similar to RPN2 Dolichyl-diphosphooligosaccharide--protein glycosyltransferase subunit 2 (Homo sapiens)" AED:0.43 eAED:0.43 QI:0	0.83 0.69|0.92|0.83|0.92|13|0|478	747	0	0	0.000335763	0.000222487	0.000495632	0	0.000782851	0.000732619	0.000647501	0	0.000427287	0.00103858	3
maker-scaffold_29-augustus-gene-18.23-mRNA-1 protein Name:"Similar to LEGB Legumin B (Gossypium hirsutum)" AED:0.09 eAED:0.09 QI:0	0 0|1|1|1|3|0|301	748	0	0	0.00106641	0	0.000787083	0.000551066	0.00621599	0.00465371	0.0071978	0.0164347	0.0108568	0.0123697	3
augustus_masked-scaffold_224-processed-gene-7.1-mRNA-1 protein Name:"Similar to RPL27C 60S ribosomal protein L27-3 (Arabidopsis thaliana)" AED:0.00 eAED:0.00 QI:0	-1 0|1|-1|1|1|0|135	749	0	0	0.00118885	0.000787767	0.0017549	0.000614337	0.00138594	0.00129701	0.00114632	0	0.00302582	0	3
maker-scaffold_42-snap-gene-44.37-mRNA-1 protein Name:"Similar to pod Peroxidase 15 (Ipomoea batatas)" AED:0.12 eAED:0.14 QI:165	0.6 0.54|1|0.6|0.63|11|289|814	750	0	0	0.000197168	0.000653247	0.000291047	0.000611318	0	0	0	0	0	0	3
maker-scaffold_28-augustus-gene-50.23-mRNA-1 protein Name:"Similar to RHD3 Protein ROOT HAIR DEFECTIVE 3 (Oryza sativa subsp. japonica)" AED:0.13 eAED:0.13 QI:212	1 1|1|0.95|0.95|23|644|816	751	0	0	0.000196685	0	0	0	0.000229291	0.000214578	0.000189648	0	0.000250298	0	3
maker-scaffold_37-augustus-gene-5.22-mRNA-1 protein Name:"Similar to ASP1 Aspartate aminotransferase, mitochondrial (Arabidopsis thaliana)" AED:0.09 eAED:0.09 QI:313	0.88 0.9|1|0.55|0.8|10|614|418	752	0	0	0.000767918	0.000254422	0.000283388	0.00019841	0.000447611	0	0	0	0	0	3
maker-scaffold_37-snap-gene-9.7-mRNA-1 protein Name:"Similar to Alpha-soluble NSF attachment protein (Vitis vinifera)" AED:0.06 eAED:0.06 QI:0	0.66 0.75|1|0.66|0.25|4|0|153	753	0	0	0.00104899	0.000695089	0.000774222	0.00108412	0.00244577	0.00114442	0	0	0	0	3
maker-scaffold_37-snap-gene-28.18-mRNA-1 protein Name:"Similar to chcA Clathrin heavy chain (Dictyostelium discoideum)" AED:0.20 eAED:0.20 QI:0	0.75 0.71|1|0.9|0.85|21|120|1197	754	0	0	0.000268162	0	0.000197922	0	0.000156309	0.000146279	0.000129284	0.000229594	0	0.000414736	3
augustus_masked-scaffold_37-processed-gene-34.5-mRNA-1 protein Name:"Similar to ANS Leucoanthocyanidin dioxygenase (Malus domestica)" AED:0.07 eAED:0.07 QI:0	1 1|1|1|1|3|130|364	755	0	0	0.00044092	0.000584333	0.000325429	0.000455689	0.000514015	0.000481033	0.000425145	0	0	0	3
maker-scaffold_23-augustus-gene-40.26-mRNA-1 protein Name:"Similar to UBC7 Ubiquitin-conjugating enzyme E2 7 (Arabidopsis thaliana)" AED:0.21 eAED:0.22 QI:0	1 0.6|1|0.25|0.4|5|0|169	756	0	0	0.000949673	0.000629282	0.00140185	0.000490742	0	0.00103607	0	0	0.00120854	0	3
maker-scaffold_70-augustus-gene-24.14-mRNA-1 protein Name:"Similar to SS Sucrose synthase (Glycine max)" AED:0.11 eAED:0.11 QI:455	0.92 0.92|1|0.84|0.78|14|423|732	757	0	0	0.00043851	0.000435855	0.000485476	0.0003399	0.000255603	0	0	0	0	0	3
maker-scaffold_17-augustus-gene-5.18-mRNA-1 protein Name:"Similar to 60S acidic ribosomal protein P0 (Glycine max)" AED:0.05 eAED:0.05 QI:164	1 1|1|1|1|5|377|319	758	0	0	0.000503118	0.00100014	0.00111401	0.000779957	0	0	0	0	0	0	3
augustus_masked-scaffold_136-processed-gene-8.4-mRNA-1 protein Name:"Similar to FA02 13S globulin seed storage protein 1 (Fagopyrum esculentum)" AED:0.05 eAED:0.07 QI:0	0.33 0.25|1|1|1|4|155|668	759	0	0	0.000240262	0	0.000709318	0	0.00560184	0.00812571	0.00764497	0.0160451	0.0143704	0.015235	3
maker-scaffold_167-snap-gene-11.47-mRNA-1 protein Name:"Similar to HSP70 Stromal 70 kDa heat shock-related protein, chloroplastic (Pisum sativum)" AED:0.12 eAED:0.12 QI:0	0.5 0.33|0.88|0.62|0.66|9|0|604	760	0	0	0.00239148	0	0.00117672	0	0.00123908	0.000869682	0.00128107	0.000455007	0	0	3
maker-scaffold_76-augustus-gene-19.18-mRNA-1 protein Name:"Similar to Glutaminyl-tRNA synthetase (Lupinus luteus)" AED:0.13 eAED:0.13 QI:354	0.85 0.86|1|0.85|0.81|22|301|734	761	0	0	0.000218658	0	0.000161384	0.000112991	0.000509813	0	0.000210835	0.00037442	0.00027826	0.000338174	3
maker-scaffold_96-snap-gene-17.22-mRNA-1 protein Name:"Similar to KAO2 Ent-kaurenoic acid oxidase 2 (Arabidopsis thaliana)" AED:0.09 eAED:0.09 QI:244	1 1|1|0.71|0.62|8|191|492	762	0	0	0.000326209	0	0.000240764	0	0.000760575	0.000711772	0.000314538	0	0	0	3
augustus_masked-scaffold_111-processed-gene-13.6-mRNA-1 protein Name:"Similar to Peptide-N4-(N-acetyl-beta-glucosaminyl)asparagine amidase A (Prunus dulcis)" AED:0.01 eAED:0.01 QI:0	-1 0|1|-1|1|1|0|615	763	0	0	0	0.000172925	0.000192611	0.000134854	0	0	0	0	0	0	3
augustus_masked-scaffold_98-processed-gene-20.2-mRNA-1 protein Name:"Similar to CXE12 Probable carboxylesterase 12 (Arabidopsis thaliana)" AED:0.05 eAED:0.05 QI:0	-1 0|1|-1|1|1|0|328	764	0	0	0	0.000324234	0.000361146	0.000252852	0.000570431	0	0.000471807	0	0	0	3
maker-scaffold_113-augustus-gene-11.18-mRNA-1 protein Name:"Similar to XSP1 Xylem serine proteinase 1 (Arabidopsis thaliana)" AED:0.02 eAED:0.02 QI:912	1 0.9|1|0.88|0.8|10|524|862	765	0	0	0	0.000123374	0.00013742	9.62129e-05	0.000217055	0	0.000179527	0	0	0	3
augustus_masked-scaffold_19-processed-gene-16.0-mRNA-1 protein Name:"Similar to At5g08100 Isoaspartyl peptidase/L-asparaginase 1 (Arabidopsis thaliana)" AED:0.04 eAED:0.04 QI:286	0.75 0.8|1|1|0.8|5|846|322	766	0	0	0	0.000330275	0.000367876	0.000515127	0.00058106	0	0.000480598	0	0	0	3
maker-scaffold_13-augustus-gene-52.19-mRNA-1 protein Name:"Similar to TCHH Trichohyalin (Homo sapiens)" AED:0.27 eAED:0.31 QI:0	0.33 0|0.75|0.66|0.5|4|0|918	767	0	0	0	0.000347544	0.000387111	0.000271031	0.00122288	0.000953682	0.00168576	0.00269435	0.00244736	0.00162235	3
maker-scaffold_3-augustus-gene-15.19-mRNA-1 protein Name:"Similar to RPN11 26S proteasome non-ATPase regulatory subunit 14 (Arabidopsis thaliana)" AED:0.03 eAED:0.13 QI:219	0.66 0.71|0.85|1|1|7|451|259	768	0	0	0	0.000821225	0.000914718	0.000960643	0	0	0	0	0	0.00191675	3
maker-scaffold_3-snap-gene-61.27-mRNA-1 protein Name:"Similar to Seryl-tRNA synthetase (Helianthus annuus)" AED:0.11 eAED:0.11 QI:93	1 1|1|1|1|9|376|447	769	0	0	0	0.000475833	0.000795007	0.000371076	0	0	0.000346203	0	0	0	3
maker-scaffold_89-snap-gene-13.24-mRNA-1 protein Name:"Similar to ATP synthase subunit delta', mitochondrial (Ipomoea batatas)" AED:0.00 eAED:0.00 QI:1328	1 1|1|1|1|2|0|200	770	0	0	0	0.000531743	0.00059228	0.000414677	0	0.00087548	0.000773763	0	0.00102121	0	3
maker-scaffold_1-snap-gene-72.18-mRNA-1 protein Name:"Similar to PSP Phosphoserine phosphatase, chloroplastic (Arabidopsis thaliana)" AED:0.25 eAED:0.25 QI:27	0.66 0.43|1|0.53|0.56|16|0|684	771	0	0	0	0.00015548	0.000173181	0.000121251	0	0	0	0	0	0	3
augustus_masked-scaffold_63-processed-gene-2.0-mRNA-1 protein Name:"Protein of unknown function" AED:0.01 eAED:0.01 QI:0	-1 0|1|-1|1|1|0|348	772	0	0	0	0.000305599	0.000340391	0.00023832	0	0.0010063	0.000444692	0	0.00117381	0.000713275	3
augustus_masked-scaffold_29-processed-gene-48.1-mRNA-1 protein Name:"Similar to TOM22-2 Mitochondrial import receptor subunit TOM22 homolog 2 (Arabidopsis thaliana)" AED:0.02 eAED:0.02 QI:0	-1 0|1|-1|1|1|0|101	773	0	0	0	0.00105296	0	0.000821143	0.00185249	0.00173362	0.0015322	0	0	0	3
maker-scaffold_273-augustus-gene-4.26-mRNA-1 protein Name:"Similar to PFK2 6-phosphofructokinase 2 (Arabidopsis thaliana)" AED:0.01 eAED:0.01 QI:176	1 1|1|1|1|2|397|472	774	0	0	0	0.000225315	0.000501932	0.000175711	0.000792802	0.000370966	0.000327866	0.000582255	0.000865436	0.00105178	3
maker-scaffold_8-augustus-gene-85.24-mRNA-1 protein Name:"Similar to ASD1 Alpha-L-arabinofuranosidase 1 (Arabidopsis thaliana)" AED:0.18 eAED:0.18 QI:276	1 1|1|0.52|0.38|18|405|673	775	0	0	0	0.000158022	0.000176012	0.000246465	0.000556022	0.000520345	0.000459889	0.000408357	0.000303481	0.000368826	3
maker-scaffold_37-snap-gene-14.36-mRNA-1 protein Name:"Similar to Aldose reductase (Hordeum vulgare)" AED:0.05 eAED:0.05 QI:185	1 1|1|0.85|0.87|8|435|322	776	0	0	0	0.000990825	0.000367876	0.000772691	0.00174318	0.0021751	0.00240299	0.00256047	0.00190288	0.00462521	3
maker-scaffold_37-augustus-gene-15.20-mRNA-1 protein Name:"Similar to snx30 Sorting nexin-30 (Xenopus laevis)" AED:0.03 eAED:0.03 QI:512	1 0.75|1|1|1|4|0|545	777	0	0	0	0.000195135	0.000217351	0.000152175	0.000343305	0	0.00028395	0	0	0	3
maker-scaffold_21-augustus-gene-61.14-mRNA-1 protein Name:"Similar to HMT-2 Homocysteine S-methyltransferase 2 (Arabidopsis thaliana)" AED:0.28 eAED:0.28 QI:446	1 1|1|1|1|7|573|345	778	0	0	0	0.000308257	0.000343351	0.000240393	0.000542323	0	0	0.000796592	0	0	3
maker-scaffold_211-augustus-gene-3.10-mRNA-1 protein Name:"Similar to PATL1 Patellin-1 (Arabidopsis thaliana)" AED:0.06 eAED:0.06 QI:249	1 0.75|1|1|1|4|0|578	779	0	0	0	0.000183994	0.000204941	0.000143487	0	0	0	0	0	0	3
augustus_masked-scaffold_175-processed-gene-3.3-mRNA-1 protein Name:"Similar to Os01g0915200 Cysteine proteinase inhibitor 4 (Oryza sativa subsp. japonica)" AED:0.00 eAED:0.00 QI:0	-1 0|1|-1|1|1|0|133	780	0	0	0	0.000799613	0.000890647	0.000623575	0.00140678	0.00131651	0.00116355	0.00206635	0.00153566	0.00186631	3
maker-scaffold_79-augustus-gene-25.27-mRNA-1 protein Name:"Similar to CID2 Polyadenylate-binding protein-interacting protein 2 (Arabidopsis thaliana)" AED:0.01 eAED:0.01 QI:826	1 1|1|1|1|2|367|169	781	0	0	0	0.000629282	0.000700923	0.000490742	0	0	0	0	0	0	3
maker-scaffold_102-augustus-gene-14.22-mRNA-1 protein Name:"Similar to yod1 Ubiquitin thioesterase OTU1 (Danio rerio)" AED:0.56 eAED:0.56 QI:0	0.8 0.5|0.83|0.8|0.66|6|0|209	782	0	0	0	0.000508845	0.00113355	0.00039682	0	0	0	0	0	0	3
augustus_masked-scaffold_112-processed-gene-17.1-mRNA-1 protein Name:"Similar to MAF1 MFP1 attachment factor 1 (Solanum lycopersicum)" AED:0.04 eAED:0.04 QI:0	-1 0|1|-1|1|1|0|152	783	0	0	0	0.000699662	0.00155863	0.000545628	0.00246186	0	0	0	0	0	3
maker-scaffold_49-augustus-gene-13.24-mRNA-1 protein Name:"Similar to NTF2 Nuclear transport factor 2 (Arabidopsis thaliana)" AED:0.03 eAED:0.03 QI:101	1 1|1|0|0|2|286|128	784	0	0	0	0.000830848	0.00185088	0.00129587	0	0.00273587	0.00241801	0	0.00159565	0	3
augustus_masked-scaffold_47-processed-gene-13.0-mRNA-1 protein Name:"Similar to PRO1 Profilin-1 (Olea europaea)" AED:0.26 eAED:0.26 QI:300	1 1|1|1|1|3|331|131	785	0	0	0	0.000811821	0.000904245	0.000633095	0	0	0	0	0	0	3
maker-scaffold_0-snap-gene-45.20-mRNA-1 protein Name:"Similar to GS1-1 Glutamine synthetase cytosolic isozyme 1 (Vitis vinifera)" AED:0.17 eAED:0.17 QI:7	0.90 0.91|1|0.90|0.91|12|203|392	786	0	0	0	0.000542595	0.000604368	0.00063471	0.000477299	0.000893347	0.00118433	0.000701082	0.000521028	0.000633213	3
maker-scaffold_186-snap-gene-2.27-mRNA-1 protein Name:"Similar to METTL10 Methyltransferase-like protein 10 (Homo sapiens)" AED:0.02 eAED:0.02 QI:332	1 1|1|0.83|1|7|254|341	787	0	0	0	0.000311873	0.000347378	0.000243213	0	0	0	0	0	0	3
maker-scaffold_123-augustus-gene-16.31-mRNA-1 protein Name:"Similar to HEV1 Pro-hevein (Hevea brasiliensis)" AED:0.13 eAED:0.14 QI:60	0 0.5|1|1|1|2|0|174	788	0	0	0	0.0012224	0.000680782	0.000476641	0	0	0.000889383	0	0	0	3
maker-scaffold_10-augustus-gene-40.12-mRNA-1 protein Name:"Similar to IMP3 Inositol monophosphatase 3 (Solanum lycopersicum)" AED:0.11 eAED:0.11 QI:546	0.90 0.91|1|0.45|0.58|12|293|273	789	0	0	0	0.000389555	0.00086781	0.000303793	0	0.000641377	0.00056686	0	0	0	3
snap_masked-scaffold_10-processed-gene-78.8-mRNA-1 protein Name:"Similar to LEGB Legumin B (Gossypium hirsutum)" AED:0.23 eAED:0.23 QI:0	0 0|0.8|1|1|5|0|340	790	0	0	0	0.00031279	0.0003484	0	0	0	0.00409639	0.00969968	0.00961143	0.013141	3
snap_masked-scaffold_5-processed-gene-57.13-mRNA-1 protein Name:"Similar to NFYC1 Nuclear transcription factor Y subunit C-1 (Arabidopsis thaliana)" AED:0.24 eAED:0.24 QI:0	0 0|0.5|1|1|2|0|220	791	0	0	0	0.000966805	0.00107687	0.000753959	0	0	0	0	0	0	3
maker-scaffold_72-augustus-gene-12.19-mRNA-1 protein Name:"Similar to ERD13 Glutathione S-transferase ERD13 (Arabidopsis thaliana)" AED:0.05 eAED:0.05 QI:321	1 1|1|1|1|3|675|211	792	0	0	0	0.000504022	0.000561403	0.000393059	0.000886736	0	0	0	0.000967976	0	3
maker-scaffold_6-augustus-gene-24.19-mRNA-1 protein Name:"Similar to ytaP Putative hydrolase YtaP (Bacillus subtilis)" AED:0.08 eAED:0.08 QI:302	0.92 0.92|1|0.76|0.71|14|364|412	793	0	0	0	0.000258128	0.000287515	0.0002013	0.000908259	0	0.000375613	0	0.000495735	0	3
maker-scaffold_38-augustus-gene-23.7-mRNA-1 protein Name:"Similar to RPL23A 60S ribosomal protein L23 (Arabidopsis thaliana)" AED:0.01 eAED:0.01 QI:0	0.66 0.5|0.75|1|1|4|717|140	794	0	0	0	0	0.00169223	0	0	0.00250137	0.00221075	0.00196303	0.00291776	0.00354599	3
maker-scaffold_138-augustus-gene-5.33-mRNA-1 protein Name:"Similar to Sec31b Protein transport protein Sec31B (Mus musculus)" AED:0.06 eAED:0.06 QI:647	1 1|1|1|1|22|680|1129	795	0	0	0	0	0.000314764	0	0.000165723	0.000155089	0.000137071	0.000243423	0	0.000219858	3
maker-scaffold_15-snap-gene-72.34-mRNA-1 protein Name:"Similar to AMP2-2 Vicilin-like antimicrobial peptides 2-2 (Macadamia integrifolia)" AED:0.03 eAED:0.05 QI:32	1 0.83|1|1|1|6|0|470	796	0	0	0	0	0.000252034	0	0.00159235	0.00223527	0.00296335	0.0134488	0.00695295	0.00897816	3
snap_masked-scaffold_24-processed-gene-0.8-mRNA-1 protein Name:"Similar to MLP423 MLP-like protein 423 (Arabidopsis thaliana)" AED:0.09 eAED:0.09 QI:0	1 0.5|1|1|1|2|0|151	797	0	0	0	0	0.000784477	0	0.00123908	0.00231915	0.0020497	0.00364005	0.0013526	0.00328768	3
augustus_masked-scaffold_2-processed-gene-26.5-mRNA-1 protein Name:"Similar to At1g22270 TRM112-like protein At1g22270 (Arabidopsis thaliana)" AED:0.00 eAED:0.00 QI:0	-1 0|1|-1|1|1|0|122	798	0	0	0	0	0.000970951	0.000679799	0.00153362	0.00143521	0.00126846	0	0.00167412	0	3
maker-scaffold_192-augustus-gene-8.22-mRNA-1 protein Name:"Similar to ADH Alcohol dehydrogenase (Malus domestica)" AED:0.11 eAED:0.11 QI:254	1 1|1|1|1|10|425|380	799	0	0	0	0	0.000311726	0.000218251	0.00147712	0.00184312	0.00162898	0.00216966	0.00268741	0.00261284	3
snap_masked-scaffold_5-processed-gene-8.10-mRNA-1 protein Name:"Similar to CDC48 Cell division cycle protein 48 homolog (Glycine max)" AED:0.07 eAED:0.09 QI:297	0.87 0.77|1|1|1|9|349|840	800	0	0	0	0	0.00126917	0.000691129	0.00133644	0.00125069	0.00202652	0.000654343	0	0.0014775	3
maker-scaffold_5-augustus-gene-83.13-mRNA-1 protein Name:"Similar to GLYRS-1 Glycyl-tRNA synthetase 1, mitochondrial (Arabidopsis thaliana)" AED:0.19 eAED:0.19 QI:0	0.62 0.44|0.77|0.87|0.88|9|0|742	801	0	0	0	0	0.000638577	0.000111773	0.000756474	0.000471957	0.000625685	0.000370383	0	0.000334528	3
maker-scaffold_77-augustus-gene-24.20-mRNA-1 protein Name:"Similar to rps6 40S ribosomal protein S6 (Asparagus officinalis)" AED:0.12 eAED:0.12 QI:205	0.83 0.85|1|0.83|0.71|7|295|234	802	0	0	0	0	0.000506222	0	0.00159916	0.00149655	0.00132267	0.00117446	0.000872833	0.00106077	3
maker-scaffold_72-augustus-gene-18.6-mRNA-1 protein Name:"Similar to Elongation factor 2 (Beta vulgaris)" AED:0.02 eAED:0.02 QI:0	0.5 0.33|1|0.5|0.66|3|0|842	803	0	0	0	0	0.00239163	0	0.00311095	0.00311929	0.00275688	0	0.00291083	0.00383237	3
augustus_masked-scaffold_145-processed-gene-12.2-mRNA-1 protein Name:"Similar to HSP18.2 18.2 kDa class I heat shock protein (Medicago sativa)" AED:0.02 eAED:0.02 QI:0	-1 0|1|-1|1|1|0|160	804	0	0	0	0	0	0.000518347	0	0	0.000967204	0.00171765	0.00255304	0.00310274	3
snap_masked-scaffold_82-processed-gene-9.14-mRNA-1 protein Name:"Similar to HSP70 Heat shock 70 kDa protein (Glycine max)" AED:0.10 eAED:0.10 QI:0	0 0|1|1|1|2|0|551	805	0	0	0	0	0	0.00150518	0.00271654	0.00317778	0.00252772	0.00399019	0.00444812	0.00585636	3
maker-scaffold_91-snap-gene-0.13-mRNA-1 protein Name:"Similar to LEGB Legumin B (Gossypium hirsutum)" AED:0.31 eAED:0.31 QI:0	0 0|1|1|0.5|2|0|178	806	0	0	0	0	0	0	0.00315339	0.00393474	0.00434699	0.00926374	0.0114743	0.00697246	3
maker-scaffold_142-augustus-gene-1.21-mRNA-1 protein Name:"Similar to Isocitrate lyase (Gossypium hirsutum)" AED:0.00 eAED:0.00 QI:191	1 1|1|1|1|3|583|581	807	0	0	0	0	0	0	0.000644067	0.00030137	0.000799067	0.000473019	0.000351537	0.000427228	3
maker-scaffold_15-snap-gene-38.24-mRNA-1 protein Name:"Similar to CAISE5 Glucose and ribitol dehydrogenase (Daucus carota)" AED:0.01 eAED:0.01 QI:0	0.66 0.5|1|0.33|0.25|4|259|291	808	0	0	0	0	0	0	0.00128592	0.00180511	0.00159539	0.00377765	0.00350933	0.00426494	3
maker-scaffold_15-augustus-gene-63.17-mRNA-1 protein Name:"Similar to Late embryogenesis abundant protein D-34 (Gossypium hirsutum)" AED:0.06 eAED:0.06 QI:255	1 1|1|1|1|3|256|276	809	0	0	0	0	0	0	0.00135581	0.00126881	0.00224279	0.00199148	0.00444006	0.00539608	3
maker-scaffold_15-augustus-gene-72.27-mRNA-1 protein Name:"Similar to AMP2-2 Vicilin-like antimicrobial peptides 2-2 (Macadamia integrifolia)" AED:0.05 eAED:0.05 QI:41	1 1|1|1|1|6|258|542	810	0	0	0	0	0	0	0.00241644	0.00226139	0.00199865	0.00659172	0.00527565	0.00641158	3
maker-scaffold_53-augustus-gene-1.16-mRNA-1 protein Name:"Similar to PER12 Peroxidase 12 (Arabidopsis thaliana)" AED:0.08 eAED:0.08 QI:211	1 1|1|1|1|3|189|358	811	0	0	0	0	0	0	0.000522629	0.000489095	0.00086454	0.000767665	0	0.000693351	3
maker-scaffold_3-snap-gene-62.26-mRNA-1 protein Name:"Similar to CAISE5 Glucose and ribitol dehydrogenase (Daucus carota)" AED:0.03 eAED:0.03 QI:0	1 0.75|1|1|0.75|4|0|293	812	0	0	0	0	0	0	0.000638571	0.00119519	0.003169	0.0056278	0.0055766	0.00423583	3
maker-scaffold_3-augustus-gene-82.28-mRNA-1 protein Name:"Similar to PPD Pyruvate, phosphate dikinase, chloroplastic (Mesembryanthemum crystallinum)" AED:0.08 eAED:0.08 QI:56	0.94 0.95|1|0.84|0.95|20|226|882	813	0	0	0	0	0	0	0.000212133	0.000794086	0.00052637	0	0	0.000844284	3
maker-scaffold_133-augustus-gene-4.34-mRNA-1 protein Name:"Similar to Embryonic protein DC-8 (Daucus carota)" AED:0.39 eAED:0.39 QI:0	1 0.5|1|1|1|2|106|863	814	0	0	0	0	0	0	0.000433607	0.000608676	0.00125524	0.00286607	0.00165666	0.00201337	3
maker-scaffold_11-snap-gene-15.28-mRNA-1 protein Name:"Protein of unknown function" AED:0.25 eAED:0.25 QI:710	1 1|1|0.4|0.66|6|370|146	815	0	0	0	0	0	0	0.00128152	0.00119929	0.0021199	0	0.00279785	0.00170013	3
maker-scaffold_11-augustus-gene-61.13-mRNA-1 protein Name:"Similar to Allergen Ara h 1, clone P41B (Arachis hypogaea)" AED:0.07 eAED:0.07 QI:35	1 1|1|1|1|5|153|484	816	0	0	0	0	0	0	0.000773146	0.00217061	0.0025579	0.00454255	0.00548586	0.00461565	3
maker-scaffold_394-augustus-gene-0.40-mRNA-1 protein Name:"Similar to Embryonic protein DC-8 (Daucus carota)" AED:0.04 eAED:0.04 QI:0	1 0.66|1|1|1|3|221|435	817	0	0	0	0	0	0	0.000430118	0.000402519	0.00106726	0.00505424	0.0018781	0.00684744	3
maker-scaffold_23-augustus-gene-16.5-mRNA-1 protein Name:"Similar to Adam Eukaryotic translation initiation factor 3 subunit J (Drosophila virilis)" AED:0.01 eAED:0.01 QI:73	1 1|1|0.8|0.83|6|340|222	818	0	0	0	0	0	0	0.000842799	0.00078872	0.000697084	0	0	0	3
augustus_masked-scaffold_4-processed-gene-4.4-mRNA-1 protein Name:"Similar to Embryonic protein DC-8 (Daucus carota)" AED:0.01 eAED:0.01 QI:0	0.66 0.5|1|1|1|4|178|529	819	0	0	0	0	0	0	0.000353689	0.000330994	0.000292538	0.000519516	0.000386093	0.000938448	3
maker-scaffold_75-augustus-gene-25.20-mRNA-1 protein Name:"Protein of unknown function" AED:0.04 eAED:0.04 QI:66	1 0.66|1|1|1|3|391|360	820	0	0	0	0	0	0	0.00103945	0.000486378	0.00214934	0.0030536	0.00397139	0.0020685	3
maker-scaffold_3-augustus-gene-43.9-mRNA-1 protein Name:"Similar to Late embryogenesis abundant protein D-34 (Gossypium hirsutum)" AED:0.08 eAED:0.08 QI:202	0.8 0.5|1|0.8|0.66|6|0|504	821	0	0	0	0	0	0	0	0.00104224	0.0012282	0.003817	0.00405244	0.00443249	3
maker-scaffold_29-augustus-gene-16.10-mRNA-1 protein Name:"Similar to Actin-depolymerizing factor (Vitis vinifera)" AED:0.05 eAED:0.05 QI:429	1 1|1|0.5|1|3|576|145	822	0	0	0	0	0	0	0	0.00120756	0	0.00189534	0.00140857	0.00171186	3
maker-scaffold_37-augustus-gene-28.14-mRNA-1 protein Name:"Similar to Pa2g4 Proliferation-associated protein 2G4 (Mus musculus)" AED:0.24 eAED:0.24 QI:301	1 0.9|1|0.88|0.8|10|266|397	823	0	0	0	0	0	0	0	0.00132314	0	0.00207676	0.00205786	0.000625238	3
maker-scaffold_0-augustus-gene-23.28-mRNA-1 protein Name:"Similar to MFT Protein MOTHER of FT and TF 1 (Arabidopsis thaliana)" AED:0.15 eAED:0.15 QI:15	1 0.75|1|1|1|4|0|176	824	0	0	0	0	0	0	0	0.00198973	0.000879277	0.0046845	0.00348141	0.00423102	3
maker-scaffold_4-snap-gene-78.17-mRNA-1 protein Name:"Protein of unknown function" AED:0.03 eAED:0.03 QI:498	1 1|1|0.5|0.66|3|295|234	825	0	0	0	0	0	0	0	0	0.000661336	0.00352339	0.0026185	0.00212153	3
maker-scaffold_82-snap-gene-7.38-mRNA-1 protein Name:"Similar to Mannose/glucose-specific lectin (Fragment) (Parkia platycephala)" AED:0.00 eAED:0.00 QI:0	1 0.66|1|1|1|3|398|185	826	0	0	0	0	0	0	0	0	0	0.00297107	0.00220803	0.00268346	3
maker-scaffold_37-augustus-gene-29.11-mRNA-1 protein Name:"Similar to EMH5 Em protein H5 (Triticum aestivum)" AED:0.01 eAED:0.01 QI:126	1 1|1|1|1|2|250|92	827	0	0	0	0	0	0	0	0	0	0.00597444	0.00222003	0.00809412	3
maker-scaffold_22-snap-gene-16.38-mRNA-1 protein Name:"Protein of unknown function" AED:0.06 eAED:0.06 QI:150	1 1|1|0|0.14|7|142|175	828	0	0	0	0	0	0	0	0	0	0.00157042	0.0011671	0.0014184	3
maker-scaffold_0-augustus-gene-74.17-mRNA-1 protein Name:"Similar to TIP3-1 Aquaporin TIP3-1 (Zea mays)" AED:0.15 eAED:0.15 QI:1258	0.5 0.4|0.8|0.5|0.4|5|129|259	829	0	0	0	0	0	0	0	0	0	0.0010611	0.000788583	0.000958377	3
[truncated: 1 more rows]

## Sheet: Combined
Combine protein data that from both In-Gel and In-Solution procedure. The average value of 413 proteins that identified in both of the procedures were calculated and combined with others protein data for PCA.
[truncated: 1,038 more rows]
