# Supplementary material for: Metabolomic and Proteomic Profiles Reveal the Dynamics of Primary Metabolism during Seed Development of Lotus (Nelumbo nucifera)
Source: Front Plant Sci. 2016 Jun 7;7:750. doi: 10.3389/fpls.2016.00750 (PMC4894879; doi:10.3389/fpls.2016.00750)
Supplement: Supplementary file 5 [file Data_Sheet_5.XLSX]

## Sheet: Sheet1
Table S5 The identified proteins that changed in abundance during seed filling stage
Accession		10day average	15average	20day average	25day average	10day-Duncan	15-Duncan	20-Duncan	25-Duncan			MapMan Function
augustus_masked-scaffold_0-processed-gene-17.1-mRNA-1 protein Name	Similar to 40S ribosomal protein S14 (Zea mays) AED	0.0131858	0.00616073	0.0055894	0.00304011	a	b	b	b	AT3G52580	at3g52580	protein.synthesis.ribosomal protein.eukaryotic.40S subunit.S14
augustus_masked-scaffold_107-processed-gene-14.2-mRNA-1 protein Name	Similar to ABCG8 ABC transporter G family member 8 (Arabidopsis thaliana) AED	0	0.000286777	0	0	b	a	b	b	AT5G52860	at5g52860	transport.ABC transporters and multidrug resistance systems
augustus_masked-scaffold_107-processed-gene-17.4-mRNA-1 protein Name	Similar to GLU1 Ferredoxin-dependent glutamate synthase 1, chloroplastic (Arabidopsis thaliana) AED	0	0.000164808	0	0	b	a	b	b	AT5G04140	at5g04140	N-metabolism.ammonia metabolism.glutamate synthase.ferredoxin dependent
augustus_masked-scaffold_10-processed-gene-62.1-mRNA-1 protein Name	Similar to AAT1 Acetyl-CoA acetyltransferase, cytosolic 1 (Arabidopsis thaliana) AED	0	0.00141109	0	0	b	a	b	b	AT5G48230	at5g48230	secondary metabolism.isoprenoids.mevalonate pathway.acetyl-CoA C-acyltransferase
augustus_masked-scaffold_111-processed-gene-13.6-mRNA-1 protein Name	Similar to Peptide-N4-(N-acetyl-beta-glucosaminyl)asparagine amidase A (Prunus dulcis) AED	0	0.000166797	0	0	b	a	b	b	AT3G14920	at3g14920	not assigned.unknown
augustus_masked-scaffold_112-processed-gene-9.1-mRNA-1 protein Name	Similar to ARA12 Subtilisin-like protease (Arabidopsis thaliana) AED	0.000693664	0.000439537	0	0	a	ab	b	b	AT5G67360	at5g67360	protein.degradation.subtilases
augustus_masked-scaffold_115-processed-gene-3.0-mRNA-1 protein Name	Similar to Enolase (Ricinus communis) AED	0.00251088	0.00310785	0	0	a	a	b	b	AT5G53850	at5g53850	minor CHO metabolism.others
augustus_masked-scaffold_12-processed-gene-25.0-mRNA-1 protein Name	Similar to RuBisCO large subunit-binding protein subunit beta, chloroplastic (Pisum sativum) AED	0.0039446	0.00220479	0.00235446	0.00199364	a	b	ab	b	AT5G56500	at5g56500	protein.folding
augustus_masked-scaffold_133-processed-gene-2.4-mRNA-1 protein Name	Similar to MMDH Malate dehydrogenase, mitochondrial (Citrullus lanatus) AED	0.00212221	0.00443364	0.00398119	0.00351017	b	a	a	b	AT1G53240	at1g53240	TCA / org. transformation.TCA.malate DH
augustus_masked-scaffold_13-processed-gene-4.3-mRNA-1 protein Name	Similar to pyd3 Beta-ureidopropionase (Dictyostelium discoideum) AED	0.00120294	0.000321568	0	0	a	b	c	c	AT5G64370	at5g64370	nucleotide metabolism.degradation
augustus_masked-scaffold_158-processed-gene-0.4-mRNA-1 protein Name	Similar to GRXS17 Monothiol glutaredoxin-S17 (Arabidopsis thaliana) AED	0.000752418	0.000940928	0	0	a	a	b	b	AT4G04950	at4g04950	redox.thioredoxin
augustus_masked-scaffold_161-processed-gene-1.4-mRNA-1 protein Name	Similar to RAB11D Ras-related protein Rab11D (Lotus japonicus) AED	0	0.00128733	0	0	b	a	b	b	AT1G06400	at1g06400	signalling.G-proteins
augustus_masked-scaffold_161-processed-gene-11.3-mRNA-1 protein Name	Similar to Psmd11 26S proteasome non-ATPase regulatory subunit 11 (Mus musculus) AED	0.000882576	0.00107627	0	0	a	a	b	b	AT1G29150	at1g29150	protein.degradation.ubiquitin.proteasom
augustus_masked-scaffold_175-processed-gene-3.3-mRNA-1 protein Name	Similar to Os01g0915200 Cysteine proteinase inhibitor 4 (Oryza sativa subsp. japonica) AED	0	0.000771278	0.00129561	0.00182277	d	c	b	a	AT2G31980	at2g31980	protein.degradation.cysteine protease
augustus_masked-scaffold_19-processed-gene-37.1-mRNA-1 protein Name	Similar to UDP-glucose 6-dehydrogenase (Glycine max) AED	0.00265213	0.00178584	0	0	a	b	c	c	AT5G15490	at5g15490	cell wall.precursor synthesis.UGD
augustus_masked-scaffold_212-processed-gene-6.1-mRNA-1 protein Name	Similar to RPS23 40S ribosomal protein S23 (Fragaria ananassa) AED	0.000940532	0.000754265	0.00169619	0.00178257	ab	b	ab	a	AT5G02960	at5g02960	not assigned.no ontology
augustus_masked-scaffold_220-processed-gene-1.5-mRNA-1 protein Name	Similar to Ephx2 Epoxide hydrolase 2 (Rattus norvegicus) AED	0.000969717	0.00035993	0	0	a	b	c	c	AT4G02340	at4g02340	misc.misc2
augustus_masked-scaffold_22-processed-gene-33.3-mRNA-1 protein Name	Similar to FUM1 Fumarate hydratase 1, mitochondrial (Arabidopsis thaliana) AED	0.00188105	0.000874814	0	0	a	b	c	c	AT2G47510	at2g47510	not assigned.no ontology
augustus_masked-scaffold_231-processed-gene-6.7-mRNA-1 protein Name	Similar to Basic form of pathogenesis-related protein 1 (Nicotiana tabacum) AED	0	0.00106266	0	0	b	a	b	b	AT2G14580	at2g14580	stress.biotic.PR-proteins
augustus_masked-scaffold_23-processed-gene-26.4-mRNA-1 protein Name	Similar to PAC1 Proteasome subunit alpha type-4 (Spinacia oleracea) AED	0.00227723	0.00249392	0.00204068	0.000969716	ab	a	a	b	AT3G22110	at3g22110	protein.degradation.ubiquitin.proteasom
augustus_masked-scaffold_28-processed-gene-33.5-mRNA-1 protein Name	Similar to gnd 6-phosphogluconate dehydrogenase, decarboxylating (Synechococcus elongatus (strain PCC 7942)) AED	0.000752418	0	0	0	a	b	b	b	AT3G02360	at3g02360	OPP.oxidative PP.6-phosphogluconate dehydrogenase
augustus_masked-scaffold_28-processed-gene-48.10-mRNA-1 protein Name	Similar to PPE1 Protein phosphatase methylesterase 1 (Candida albicans) AED	0.000226393	0.000572646	0.000408287	0	bc	a	ab	c	AT4G10050	at4g10050	not assigned.no ontology
augustus_masked-scaffold_303-processed-gene-2.4-mRNA-1 protein Name	Similar to Annexin-like protein RJ4 (Fragaria ananassa) AED	0.0104298	0.00874911	0.0143414	0.0103744	ab	b	a	ab	AT5G12380	at5g12380	cell.organisation
augustus_masked-scaffold_33-processed-gene-3.0-mRNA-1 protein Name	Similar to UGT73B2 UDP-glucosyl transferase 73B2 (Arabidopsis thaliana) AED	0.00107406	0.000716307	0.00106791	0	a	ab	a	b	AT4G34135	at4g34135	misc.UDP glucosyl and glucoronyl transferases
augustus_masked-scaffold_33-processed-gene-9.2-mRNA-1 protein Name	Similar to Caffeoyl-CoA O-methyltransferase (Populus tremuloides) AED	0.000881149	0.00149609	0	0	ab	a	b	b	AT4G34050	at4g34050	secondary metabolism.phenylpropanoids.lignin biosynthesis.CCoAOMT
augustus_masked-scaffold_41-processed-gene-3.3-mRNA-1 protein Name	Similar to HCBT2 Anthranilate N-benzoyltransferase protein 2 (Dianthus caryophyllus) AED	0.000738789	0	0	0	a	b	b	b	AT5G48930	at5g48930	secondary metabolism.phenylpropanoids.lignin biosynthesis.HCT
augustus_masked-scaffold_43-processed-gene-0.1-mRNA-1 protein Name	Similar to PAD1 Proteasome subunit alpha type-7 (Cicer arietinum) AED	0.00424844	0.00218068	0.00402801	0.00409202	a	b	a	a	AT5G66140	at5g66140	protein.degradation.ubiquitin.proteasom
augustus_masked-scaffold_44-processed-gene-19.4-mRNA-1 protein Name	Similar to AS Hydroquinone glucosyltransferase (Rauvolfia serpentina) AED	0	0.000368539	0	0	b	a	b	b	AT4G01070	at4g01070	secondary metabolism.flavonoids.dihydroflavonols
augustus_masked-scaffold_47-processed-gene-13.0-mRNA-1 protein Name	Similar to PRO1 Profilin-1 (Olea europaea) AED	0	0.000783054	0	0	b	a	b	b	AT2G19770	at2g19770	cell.organisation
augustus_masked-scaffold_47-processed-gene-37.3-mRNA-1 protein Name	Similar to Caffeic acid 3-O-methyltransferase (Coffea canephora) AED	0	0.000489303	0	0	b	a	b	b	AT5G54160	at5g54160	secondary metabolism.phenylpropanoids.lignin biosynthesis.COMT
augustus_masked-scaffold_4-processed-gene-25.3-mRNA-1 protein Name	Similar to iga Immunoglobulin A1 protease autotransporter (Haemophilus influenzae) AED	0.00150485	0.00120682	0.00202725	0.0028521	bc	c	b	a	AT1G67120	at1g67120	not assigned.no ontology
augustus_masked-scaffold_4-processed-gene-4.4-mRNA-1 protein Name	Similar to Embryonic protein DC-8 (Daucus carota) AED	0	0	0.00032574	0.000614686	b	b	ab	a	AT2G36640	at2g36640	development.late embryogenesis abundant
augustus_masked-scaffold_4-processed-gene-99.3-mRNA-1 protein Name	Similar to RIC2 Ras-related protein RIC2 (Oryza sativa subsp. japonica) AED	0	0.0020378	0	0	b	a	b	b	AT4G18800	at4g18800	signalling.G-proteins
augustus_masked-scaffold_50-processed-gene-14.3-mRNA-1 protein Name	Similar to CYP21-3 Peptidyl-prolyl cis-trans isomerase CYP21-3, mitochondrial (Arabidopsis thaliana) AED	0	0.00151941	0	0	b	a	b	b	AT2G47320	at2g47320	cell.cycle.peptidylprolyl isomerase
augustus_masked-scaffold_53-processed-gene-28.6-mRNA-1 protein Name	Similar to PCKR1 Peptidyl-prolyl cis-trans isomerase (Catharanthus roseus) AED	0.0156702	0.00764719	0.0164166	0.00847868	a	b	a	b	AT2G16600	at2g16600	cell.cycle
augustus_masked-scaffold_54-processed-gene-31.2-mRNA-1 protein Name	Similar to At3g01520 Universal stress protein A-like protein (Arabidopsis thaliana) AED	0	0.000976536	0	0	b	a	b	b	AT3G01520	at3g01520	stress.abiotic.unspecified
augustus_masked-scaffold_58-processed-gene-34.0-mRNA-1 protein Name	Similar to ARA12 Subtilisin-like protease (Arabidopsis thaliana) AED	0.00127982	0.00113409	0.000357835	0	a	a	b	b	AT3G14240	at3g14240	protein.degradation.subtilases
augustus_masked-scaffold_5-processed-gene-66.0-mRNA-1 protein Name	Similar to HHT1 Omega-hydroxypalmitate O-feruloyl transferase (Arabidopsis thaliana) AED	0	0.000400957	0	0	b	a	b	b	AT5G41040	at5g41040	not assigned.no ontology
augustus_masked-scaffold_64-processed-gene-28.1-mRNA-1 protein Name	Similar to SDH2-2 Succinate dehydrogenase [ubiquinone] iron-sulfur subunit 2, mitochondrial (Arabidopsis thaliana) AED	0	0.000816883	0	0	b	a	b	b	AT5G40650	at5g40650	TCA / org. transformation.TCA.succinate dehydrogenase
augustus_masked-scaffold_67-processed-gene-4.0-mRNA-1 protein Name	Similar to 21 kDa protein (Daucus carota) AED	0.00178204	0	0	0	a	b	b	b	AT4G25260	at4g25260	misc.invertase/pectin methylesterase inhibitor family protein
augustus_masked-scaffold_6-processed-gene-64.5-mRNA-1 protein Name	Similar to At5g20080 NADH-cytochrome b5 reductase-like protein (Arabidopsis thaliana) AED	0.000382971	0.000885928	0	0	b	a	c	c	AT5G20080	at5g20080	redox.misc
augustus_masked-scaffold_76-processed-gene-12.2-mRNA-1 protein Name	Similar to ybdL Aminotransferase YbdL (Escherichia coli (strain K12)) AED	0.000897463	0	0	0	a	b	b	b	AT1G77670	at1g77670	secondary metabolism.phenylpropanoids
maker-scaffold_0-augustus-gene-23.28-mRNA-1 protein Name	Similar to MFT Protein MOTHER of FT and TF 1 (Arabidopsis thaliana) AED	0	0	0.00300957	0.00305739	b	b	a	a	AT1G18100	at1g18100	development.unspecified
maker-scaffold_0-augustus-gene-33.9-mRNA-1 protein Name	Similar to Tmem214 Transmembrane protein 214 (Mus musculus) AED	0	0	0.00121233	0.00090437	b	b	a	a	AT1G70770	at1g70770	not assigned.unknown
maker-scaffold_0-augustus-gene-35.16-mRNA-1 protein Name	Similar to PECS-1.1 Pectinesterase 1 (Citrus sinensis) AED	0	0	0	0.00131185	b	b	b	a	AT3G14310	at3g14310	cell wall.pectin*esterases.PME
maker-scaffold_0-augustus-gene-74.17-mRNA-1 protein Name	Similar to TIP3-1 Aquaporin TIP3-1 (Zea mays) AED	0	0	0	0.000936019	b	b	b	a	AT1G17810	at1g17810	transport.Major Intrinsic Proteins.TIP
maker-scaffold_0-augustus-gene-84.16-mRNA-1 protein Name	Similar to AG118 Acetylornithine aminotransferase, mitochondrial (Alnus glutinosa) AED	0.000354134	0.000338778	0	0	a	a	b	b	AT1G80600	at1g80600	amino acid metabolism.synthesis.glutamate family.arginine.acetylornithine aminotransferase
maker-scaffold_0-augustus-gene-9.27-mRNA-1 protein Name	Similar to ATPB ATP synthase subunit beta, mitochondrial (Nicotiana plumbaginifolia) AED	0.00690803	0.00562826	0.00608378	0.00572783	a	b	ab	b	AT5G08670	at5g08670	not assigned.no ontology
maker-scaffold_0-snap-gene-135.20-mRNA-1 protein Name	Similar to At5g53560 Cytochrome b5 isoform 1 (Arabidopsis thaliana) AED	0	0.00130235	0	0	b	a	b	b	AT5G53560	at5g53560	redox.misc
maker-scaffold_0-snap-gene-37.21-mRNA-1 protein Name	Protein of unknown function AED	0	0.00080382	0	0	b	a	b	b			not assigned.no ontology
maker-scaffold_0-snap-gene-41.16-mRNA-1 protein Name	Similar to RKL1 Probable inactive receptor kinase At1g48480 (Arabidopsis thaliana) AED	0	0.000255854	0	0	b	a	b	b	AT1G48480	at1g48480	signalling.receptor kinases.leucine rich repeat III
maker-scaffold_0-snap-gene-45.20-mRNA-1 protein Name	Similar to GS1-1 Glutamine synthetase cytosolic isozyme 1 (Vitis vinifera) AED	0	0.000593891	0.000851659	0.000618441	b	a	a	a	AT5G37600	at5g37600	N-metabolism.ammonia metabolism.glutamine synthase
maker-scaffold_0-snap-gene-69.23-mRNA-1 protein Name	Similar to GAD1 Glutamate decarboxylase 1 (Arabidopsis thaliana) AED	0	0.000858305	0	0	b	a	b	b	AT5G17330	at5g17330	amino acid metabolism.synthesis.central amino acid metabolism.GABA.Glutamate decarboxylase
maker-scaffold_100-augustus-gene-20.20-mRNA-1 protein Name	Similar to Os02g0794700 Leucine aminopeptidase 2, chloroplastic (Oryza sativa subsp. japonica) AED	0.00216915	0.00195664	0.00325076	0.00379192	bc	c	ab	a	AT2G24200	at2g24200	protein.degradation
maker-scaffold_101-augustus-gene-14.17-mRNA-1 protein Name	Similar to Phosphoglycerate kinase, cytosolic (Nicotiana tabacum) AED	0.00672089	0.00413067	0.00804916	0.00766986	ab	b	a	a	AT1G79550	at1g79550	glycolysis.cytosolic branch.3-phosphoglycerate kinase (PGK)
maker-scaffold_102-augustus-gene-14.22-mRNA-1 protein Name	Similar to yod1 Ubiquitin thioesterase OTU1 (Danio rerio) AED	0	0.000679739	0	0	b	a	b	b	AT1G50670	at1g50670	protein.degradation.cysteine protease
maker-scaffold_103-augustus-gene-4.17-mRNA-1 protein Name	Similar to HEMC Porphobilinogen deaminase, chloroplastic (Pisum sativum) AED	0.000995848	0	0	0	a	b	b	b	AT5G08280	at5g08280	tetrapyrrole synthesis.porphobilinogen deaminase
maker-scaffold_104-snap-gene-5.25-mRNA-1 protein Name	Similar to asd Aspartate-semialdehyde dehydrogenase (Prochlorococcus marinus) AED	0.000667355	0.000448495	0.000655347	0	a	ab	ab	b	AT1G14810	at1g14810	amino acid metabolism.synthesis.aspartate family.misc.homoserine.aspartate semialdehyde dehydrogenase
maker-scaffold_109-snap-gene-0.15-mRNA-1 protein Name	Similar to Xpo1 Exportin-1 (Mus musculus) AED	0	0.000201503	0	0	b	a	b	b	AT3G03110	at3g03110	protein.targeting.nucleus
maker-scaffold_10-augustus-gene-24.14-mRNA-1 protein Name	Similar to grpE Protein grpE (Nitrobacter winogradskyi (strain Nb-255 / ATCC 25391)) AED	0.00293783	0.000567912	0.00173667	0.00176426	a	b	ab	ab	AT4G26780	at4g26780	protein.folding
maker-scaffold_10-augustus-gene-40.12-mRNA-1 protein Name	Similar to IMP3 Inositol monophosphatase 3 (Solanum lycopersicum) AED	0	0.000634481	0	0	b	a	b	b	AT3G02870	at3g02870	minor CHO metabolism.myo-inositol.inositol phosphatase
maker-scaffold_10-augustus-gene-73.16-mRNA-1 protein Name	Similar to HSC80 Heat shock cognate protein 80 (Solanum lycopersicum) AED	0.001747	0.00172298	0.00417225	0.00374512	b	b	a	a	AT5G56030	at5g56030	stress.abiotic.heat
maker-scaffold_10-augustus-gene-94.15-mRNA-1 protein Name	Similar to Glucose-1-phosphate adenylyltransferase small subunit, chloroplastic/amyloplastic (Solanum tuberosum) AED	0	0	0	0.00142946	b	b	b	a	AT5G48300	at5g48300	major CHO metabolism.synthesis.starch.AGPase
maker-scaffold_117-snap-gene-10.15-mRNA-1 protein Name	Similar to ABA2 Xanthoxin dehydrogenase (Arabidopsis thaliana) AED	0.00134457	0.000625318	0	0	a	b	c	c	AT1G52340	at1g52340	hormone metabolism.abscisic acid.synthesis-degradation.synthesis.short chain alcohol dehydrogenmase (ABA2)
maker-scaffold_119-augustus-gene-12.19-mRNA-1 protein Name	Similar to MMDH Malate dehydrogenase, mitochondrial (Citrullus lanatus) AED	0.00212827	0.0039669	0.00399256	0.0035202	b	a	a	ab	AT1G53240	at1g53240	TCA / org. transformation.TCA.malate DH
maker-scaffold_119-snap-gene-11.26-mRNA-1 protein Name	Similar to PDC1 Pyruvate decarboxylase isozyme 1 (Pisum sativum) AED	0	0.000810377	0	0	b	a	b	b	AT5G54960	at5g54960	not assigned.no ontology
maker-scaffold_11-augustus-gene-22.18-mRNA-1 protein Name	Similar to HSC70-4 Heat shock cognate 70 kDa protein 4 (Arabidopsis thaliana) AED	0.00351876	0.00346122	0.00499689	0.00514066	ab	b	a	a			not assigned.no ontology
maker-scaffold_11-augustus-gene-74.15-mRNA-1 protein Name	Similar to PIP2-4 Aquaporin PIP2-4 (Zea mays) AED	0	0.00120706	0	0	b	a	b	b	AT2G37170	at2g37170	not assigned.no ontology
maker-scaffold_11-snap-gene-77.20-mRNA-1 protein Name	Similar to manB Phosphomannomutase (Salmonella montevideo) AED	0.000535233	0.000422124	0.000820368	0.000934304	ab	b	ab	a	AT1G70820	at1g70820	glycolysis.plastid branch.phosphoglucomutase (PGM)
maker-scaffold_120-augustus-gene-17.13-mRNA-1 protein Name	Similar to GLYR1 Putative oxidoreductase GLYR1 (Gallus gallus) AED	0.00113104	0.0005028	0	0	a	b	c	c	AT3G25530	at3g25530	OPP.oxidative PP.6-phosphogluconate dehydrogenase
maker-scaffold_123-augustus-gene-1.16-mRNA-1 protein Name	Similar to SAMT Salicylate O-methyltransferase (Clarkia breweri) AED	0.00246643	0.00173368	0.00236434	0	a	a	a	b	AT1G19640	at1g19640	hormone metabolism.jasmonate.synthesis-degradation.jasmonate-O-methyltransferase
maker-scaffold_123-augustus-gene-5.16-mRNA-1 protein Name	Similar to PCBP2 Poly(rC)-binding protein 2 (Homo sapiens) AED	0.000366726	0.000227956	0	0	a	b	c	c	AT5G04430	at5g04430	RNA.RNA binding
maker-scaffold_124-augustus-gene-3.22-mRNA-1 protein Name	Similar to FBA Fructose-bisphosphate aldolase cytoplasmic isozyme (Oryza sativa subsp. japonica) AED	0.00637435	0.00465553	0.00386875	0.00387087	a	b	b	b	AT2G36460	at2g36460	glycolysis.cytosolic branch.aldolase
maker-scaffold_124-snap-gene-9.27-mRNA-1 protein Name	Similar to ENO1 Enolase 1 (Hevea brasiliensis) AED	0.00903402	0.00809134	0.0150793	0.0162977	b	b	a	a	AT2G36530	at2g36530	glycolysis.cytosolic branch.enolase
maker-scaffold_128-augustus-gene-5.13-mRNA-1 protein Name	Similar to Putative lactoylglutathione lyase (Brassica oleracea var. gemmifera) AED	0.00305804	0.00193757	0.000689312	0	a	ab	b	b	AT1G11840	at1g11840	Biodegradation of Xenobiotics.lactoylglutathione lyase
maker-scaffold_128-snap-gene-11.19-mRNA-1 protein Name	Similar to ACO2 Aconitate hydratase 2, mitochondrial (Arabidopsis thaliana) AED	0.00230726	0.00228116	0.00114602	0.000698083	a	a	b	b	AT2G05710	at2g05710	TCA / org. transformation.TCA.aconitase
maker-scaffold_12-augustus-gene-28.16-mRNA-1 protein Name	Similar to At1g67280 Probable lactoylglutathione lyase, chloroplast (Arabidopsis thaliana) AED	0	0.000496313	0	0	b	a	b	b	AT1G67280	at1g67280	Biodegradation of Xenobiotics.lactoylglutathione lyase
maker-scaffold_12-augustus-gene-58.15-mRNA-1 protein Name	Similar to aspC Aspartate aminotransferase (Aquifex aeolicus) AED	0.000945297	0.000439627	0	0	a	b	c	c	AT2G22250	at2g22250	amino acid metabolism.synthesis.central amino acid metabolism.aspartate.aspartate aminotransferase
maker-scaffold_12-augustus-gene-70.14-mRNA-1 protein Name	Similar to COX5B Cytochrome c oxidase subunit 5B, mitochondrial (Bos taurus) AED	0.000710624	0.000569889	0.000957315	0	ab	b	a	c	AT1G80230	at1g80230	mitochondrial electron transport / ATP synthesis.cytochrome c oxidase
maker-scaffold_12-snap-gene-17.22-mRNA-1 protein Name	Similar to CDC48 Cell division cycle protein 48 homolog (Glycine max) AED	0	0.0014823	0	0	b	a	b	b	AT5G03340	at5g03340	cell.division
maker-scaffold_12-snap-gene-34.20-mRNA-1 protein Name	Similar to AIM1 Peroxisomal fatty acid beta-oxidation multifunctional protein AIM1 (Arabidopsis thaliana) AED	0	0.000258914	0	0	b	a	b	b	AT4G29010	at4g29010	lipid metabolism.lipid degradation.beta-oxidation.multifunctional
maker-scaffold_131-augustus-gene-9.18-mRNA-1 protein Name	Similar to ATP synthase subunit O, mitochondrial (Ipomoea batatas) AED	0.00195991	0.00379694	0	0	b	a	c	c	AT5G13450	at5g13450	mitochondrial electron transport / ATP synthesis.F1-ATPase
maker-scaffold_133-augustus-gene-4.34-mRNA-1 protein Name	Similar to Embryonic protein DC-8 (Daucus carota) AED	0	0	0.00076584	0.0021787	b	b	b	a	AT2G36640	at2g36640	development.late embryogenesis abundant
maker-scaffold_135-augustus-gene-14.12-mRNA-1 protein Name	Similar to GME-1 GDP-mannose 3,5-epimerase 1 (Oryza sativa subsp. japonica) AED	0	0.00108821	0	0	b	a	b	b	AT5G28840	at5g28840	redox.ascorbate and glutathione.ascorbate.GME
maker-scaffold_13-augustus-gene-15.24-mRNA-1 protein Name	Similar to Serine hydroxymethyltransferase, mitochondrial (Solanum tuberosum) AED	0.00140333	0.000990323	0.00080206	0.000490747	a	b	bc	c	AT4G37930	at4g37930	C1-metabolism.glycine hydroxymethyltransferase
maker-scaffold_13-augustus-gene-40.12-mRNA-1 protein Name	Similar to GRP7 Glycine-rich RNA-binding protein 7 (Arabidopsis thaliana) AED	0.0083212	0.00377314	0.00586026	0.00771097	a	b	ab	a	AT2G21660	at2g21660	RNA.RNA binding
maker-scaffold_13-augustus-gene-45.7-mRNA-1 protein Name	Similar to At4g34480 Glucan endo-1,3-beta-glucosidase 7 (Arabidopsis thaliana) AED	0	0.000511444	0	0	b	a	b	b	AT4G34480	at4g34480	not assigned.no ontology
maker-scaffold_13-augustus-gene-52.19-mRNA-1 protein Name	Similar to TCHH Trichohyalin (Homo sapiens) AED	0	0.000188685	0.00166818	0.00252122	b	b	a	a	AT3G50370	at3g50370	not assigned.unknown
maker-scaffold_13-augustus-gene-79.21-mRNA-1 protein Name	Similar to At1g47710 Serpin-ZX (Arabidopsis thaliana) AED	0.00136249	0.000870268	0	0	a	ab	b	b	AT1G47710	at1g47710	protein.degradation.serine protease
maker-scaffold_13-snap-gene-22.31-mRNA-1 protein Name	Similar to Thioredoxin H-type (Ricinus communis) AED	0.00112928	0.00110255	0.00125084	0.00360082	b	b	b	a	AT3G51030	at3g51030	redox.thioredoxin
maker-scaffold_13-snap-gene-55.15-mRNA-1 protein Name	Similar to SPAC22G7.01c Uncharacterized peptidase C22G7.01c (Schizosaccharomyces pombe (strain ATCC 38366 / 972)) AED	0	0.000778246	0	0	b	a	b	b	AT3G05350	at3g05350	protein.degradation
maker-scaffold_140-augustus-gene-13.18-mRNA-1 protein Name	Similar to CPR2 Peptidyl-prolyl cis-trans isomerase B (Cryptococcus neoformans) AED	0.000573009	0.000452171	0.000814874	0	ab	ab	a	b	AT5G05780	at5g05780	protein.degradation.ubiquitin.proteasom
maker-scaffold_142-augustus-gene-1.21-mRNA-1 protein Name	Similar to Isocitrate lyase (Gossypium hirsutum) AED	0	0	0.000581501	0.000417261	b	b	a	a	AT3G21720	at3g21720	gluconeogenese/ glyoxylate cycle.isocitrate lyase
maker-scaffold_143-snap-gene-12.39-mRNA-1 protein Name	Similar to BAN Anthocyanidin reductase (Arabidopsis thaliana) AED	0.00270241	0.0015596	0	0	a	b	c	c			not assigned.no ontology
maker-scaffold_14-augustus-gene-28.11-mRNA-1 protein Name	Similar to GSH1 Glutamate--cysteine ligase, chloroplastic (Nicotiana tabacum) AED	0	0.000329303	0	0	b	a	b	b	AT4G23100	at4g23100	redox.ascorbate and glutathione.glutathione
maker-scaffold_14-augustus-gene-41.8-mRNA-1 protein Name	Similar to Phosphomannomutase (Glycine max) AED	0	0.000493485	0	0	b	a	b	b	AT2G45790	at2g45790	cell wall.precursor synthesis.phosphomannomutase
maker-scaffold_14-augustus-gene-74.13-mRNA-1 protein Name	Similar to ANS Leucoanthocyanidin dioxygenase (Malus domestica) AED	0.0019176	0.00128024	0	0	a	a	b	b	AT4G22880	at4g22880	secondary metabolism.flavonoids.anthocyanins.leucocyanidin oxygenase
maker-scaffold_14-snap-gene-13.19-mRNA-1 protein Name	Protein of unknown function AED	0	0.000591171	0	0	b	a	b	b			not assigned.no ontology
maker-scaffold_14-snap-gene-32.21-mRNA-1 protein Name	Similar to TUBB8 Tubulin beta-8 chain (Arabidopsis thaliana) AED	0.00576516	0.00256184	0.00224215	0.00233716	a	b	b	b	AT5G23860	at5g23860	cell.organisation
maker-scaffold_151-augustus-gene-12.12-mRNA-1 protein Name	Similar to BZW2 Basic leucine zipper and W2 domain-containing protein 2 (Gallus gallus) AED	0	0.000609906	0	0	b	a	b	b	AT5G36230	at5g36230	protein.synthesis.initiation
maker-scaffold_154-augustus-gene-2.20-mRNA-1 protein Name	Similar to CAD9 Probable cinnamyl alcohol dehydrogenase 9 (Arabidopsis thaliana) AED	0	0	0	0.00149472	b	b	b	a	AT4G39330	at4g39330	secondary metabolism.phenylpropanoids.lignin biosynthesis.CAD
maker-scaffold_157-augustus-gene-0.14-mRNA-1 protein Name	Similar to PIP1-2 Aquaporin PIP1-2 (Arabidopsis thaliana) AED	0	0.000825019	0	0	b	a	b	b	AT2G45960	at2g45960	transport.Major Intrinsic Proteins.PIP
maker-scaffold_15-augustus-gene-63.17-mRNA-1 protein Name	Similar to Late embryogenesis abundant protein D-34 (Gossypium hirsutum) AED	0	0	0.00162247	0.00394254	b	b	b	a	AT3G22490	at3g22490	development.late embryogenesis abundant
maker-scaffold_15-snap-gene-38.24-mRNA-1 protein Name	Similar to CAISE5 Glucose and ribitol dehydrogenase (Daucus carota) AED	0	0	0.00228068	0.00582592	c	c	b	a	AT2G36640	at2g36640	development.late embryogenesis abundant
maker-scaffold_160-augustus-gene-6.13-mRNA-1 protein Name	Similar to VAMP725 Vesicle-associated membrane protein 725 (Arabidopsis thaliana) AED	0	0.00137471	0	0	b	a	b	b	AT2G32670	at2g32670	cell.vesicle transport
maker-scaffold_166-snap-gene-11.37-mRNA-1 protein Name	Similar to AHP1 Histidine-containing phosphotransfer protein 1 (Arabidopsis thaliana) AED	0	0.00115475	0	0	b	a	b	b	AT3G21510	at3g21510	signalling.phosphorelay
maker-scaffold_167-augustus-gene-4.13-mRNA-1 protein Name	Similar to AFRR Monodehydroascorbate reductase (Solanum lycopersicum) AED	0.00281357	0.0037303	0.00152921	0.00123986	ab	a	b	b	AT3G52880	at3g52880	redox.ascorbate and glutathione
maker-scaffold_168-augustus-gene-7.19-mRNA-1 protein Name	Similar to GER2 Putative GDP-L-fucose synthase 2 (Arabidopsis thaliana) AED	0	0.00144815	0	0	b	a	b	b	AT1G17890	at1g17890	cell wall.precursor synthesis.GER
maker-scaffold_173-augustus-gene-2.19-mRNA-1 protein Name	Similar to cct3 T-complex protein 1 subunit gamma (Xenopus laevis) AED	0.00252847	0.00116775	0.00257023	0.00195811	a	b	a	ab	AT4G31300	at4g31300	protein.degradation.ubiquitin.proteasom
maker-scaffold_177-augustus-gene-10.18-mRNA-1 protein Name	Similar to Xyl2 Beta-xylosidase/alpha-L-arabinofuranosidase 2 (Medicago sativa subsp. varia) AED	0.00138782	0.000599634	0	0	a	ab	b	b	AT5G64570	at5g64570	cell wall.degradation.mannan-xylose-arabinose-fucose
maker-scaffold_178-augustus-gene-1.15-mRNA-1 protein Name	Similar to Formate--tetrahydrofolate ligase (Spinacia oleracea) AED	0	0.000459978	0	0	b	a	b	b	AT1G50480	at1g50480	C1-metabolism.formate-tetrahydrofolate ligase
maker-scaffold_17-augustus-gene-15.13-mRNA-1 protein Name	Similar to Alpha-glucan phosphorylase, H isozyme (Vicia faba) AED	0	0.000280232	0.00133411	0.00439976	b	b	b	a	AT3G46970	at3g46970	major CHO metabolism.degradation.starch.starch phosphorylase
maker-scaffold_17-augustus-gene-7.17-mRNA-1 protein Name	Similar to PIP1-1 Aquaporin PIP1-1 (Oryza sativa subsp. japonica) AED	0	0.000605641	0	0	b	a	b	b	AT4G23400	at4g23400	transport.Major Intrinsic Proteins.PIP
maker-scaffold_180-augustus-gene-5.12-mRNA-1 protein Name	Similar to PDI Protein disulfide-isomerase (Datisca glomerata) AED	0.00357654	0.00269246	0.00454489	0.00556655	b	b	ab	b	AT1G21750	at1g21750	redox.thioredoxin
maker-scaffold_180-snap-gene-9.22-mRNA-1 protein Name	Similar to Os01g0639100 DEAD-box ATP-dependent RNA helicase 2 (Oryza sativa subsp. japonica) AED	0.00114953	0	0	0	a	b	b	b	AT3G19760	at3g19760	protein.synthesis.initiation
maker-scaffold_182-augustus-gene-5.20-mRNA-1 protein Name	Similar to Probable glutathione S-transferase (Nicotiana tabacum) AED	0	0.00125435	0	0	b	a	b	b	AT1G17180	at1g17180	misc.glutathione S transferases
maker-scaffold_186-augustus-gene-1.22-mRNA-1 protein Name	Similar to ATPB ATP synthase subunit beta, mitochondrial (Nicotiana plumbaginifolia) AED	0.00939418	0.00543571	0.00629957	0.00657644	a	b	b	b	AT5G08670	at5g08670	not assigned.no ontology
maker-scaffold_186-augustus-gene-9.28-mRNA-1 protein Name	Similar to 66 kDa stress protein (Physarum polycephalum) AED	0	0.000481161	0	0	b	a	b	b	AT3G18060	at3g18060	development.unspecified
maker-scaffold_186-snap-gene-2.27-mRNA-1 protein Name	Similar to METTL10 Methyltransferase-like protein 10 (Homo sapiens) AED	0	0.000300821	0	0	b	a	b	b	AT1G66680	at1g66680	not assigned.no ontology
maker-scaffold_189-augustus-gene-1.10-mRNA-1 protein Name	Similar to serA D-3-phosphoglycerate dehydrogenase (Archaeoglobus fulgidus (strain ATCC 49558 / VC-16 / DSM 4304 / JCM 9628 / NBRC 100126)) AED	0	0.000676614	0	0	b	a	b	b	AT1G17745	at1g17745	amino acid metabolism.synthesis.serine-glycine-cysteine group.serine.phosphoglycerate dehydrogenase
maker-scaffold_18-augustus-gene-32.16-mRNA-1 protein Name	Similar to RPL6 60S ribosomal protein L6 (Mesembryanthemum crystallinum) AED	0.00281601	0.00147292	0.00245724	0.0034136	a	b	ab	a	AT1G74050	at1g74050	not assigned.no ontology
maker-scaffold_18-augustus-gene-50.13-mRNA-1 protein Name	Similar to RH37 DEAD-box ATP-dependent RNA helicase 37 (Arabidopsis thaliana) AED	0.000210729	0	0	0	a	b	b	b	AT2G42520	at2g42520	RNA.processing.RNA helicase
maker-scaffold_18-augustus-gene-55.31-mRNA-1 protein Name	Similar to NCU10732 Putative mitochondrial 2-oxoglutarate/malate carrier protein (Neurospora crassa) AED	0	0.00193463	0	0	b	a	b	b	AT5G19760	at5g19760	transport.metabolite transporters at the mitochondrial membrane
maker-scaffold_191-snap-gene-10.26-mRNA-1 protein Name	Similar to PBA1 Proteasome subunit beta type-6 (Arabidopsis thaliana) AED	0.00577437	0.00178142	0.00559176	0.00536279	a	b	a	ab	AT4G31300	at4g31300	protein.degradation.ubiquitin.proteasom
maker-scaffold_193-augustus-gene-7.36-mRNA-1 protein Name	Similar to Auxin-induced protein PCNT115 (Nicotiana tabacum) AED	0.000907105	0.000601642	0	0	a	b	c	c	AT1G60710	at1g60710	hormone metabolism.auxin.induced-regulated-responsive-activated
maker-scaffold_198-augustus-gene-6.14-mRNA-1 protein Name	Similar to AMP2-2 Vicilin-like antimicrobial peptides 2-2 (Macadamia integrifolia) AED	0	0.00053224	0.00124517	0.00230751	d	c	b	a	AT3G22640	at3g22640	development.storage proteins
maker-scaffold_199-augustus-gene-2.21-mRNA-1 protein Name	Similar to ILL1 IAA-amino acid hydrolase ILR1-like 1 (Oryza sativa subsp. japonica) AED	0.000823998	0.00064123	0	0	a	a	b	b	AT1G51760	at1g51760	hormone metabolism.auxin.synthesis-degradation
maker-scaffold_199-augustus-gene-8.43-mRNA-1 protein Name	Similar to PFK3 6-phosphofructokinase 3 (Arabidopsis thaliana) AED	0.000973919	0.000835278	0	0	a	a	b	b	AT4G26270	at4g26270	glycolysis.cytosolic branch.phosphofructokinase (PFK)
maker-scaffold_19-augustus-gene-38.14-mRNA-1 protein Name	Similar to STP-1 Alpha-1,4 glucan phosphorylase L-2 isozyme, chloroplastic/amyloplastic (Solanum tuberosum) AED	0	0	0	0.000712496	b	b	b	a	AT3G29320	at3g29320	major CHO metabolism.degradation.starch.starch phosphorylase
maker-scaffold_19-snap-gene-40.23-mRNA-1 protein Name	Similar to At5g07830 Heparanase-like protein 1 (Arabidopsis thaliana) AED	0	0.000411072	0	0	b	a	b	b	AT5G07830	at5g07830	not assigned.no ontology
maker-scaffold_1-augustus-gene-128.18-mRNA-1 protein Name	Similar to RPP1A 60S acidic ribosomal protein P1 (Zea mays) AED	0	0.000916472	0	0	b	a	b	b	AT1G01100	at1g01100	protein.synthesis.ribosomal protein.eukaryotic.60S subunit.P1
maker-scaffold_1-augustus-gene-13.22-mRNA-1 protein Name	Similar to Pyruvate dehydrogenase E1 component subunit alpha, mitochondrial (Solanum tuberosum) AED	0	0.000597287	0	0	b	a	b	b	AT1G59900	at1g59900	TCA / org. transformation.TCA.pyruvate DH.E1
maker-scaffold_1-augustus-gene-28.15-mRNA-1 protein Name	Protein of unknown function AED	0.00053195	0.000508737	0	0	a	a	b	b			not assigned.no ontology
maker-scaffold_1-augustus-gene-65.17-mRNA-1 protein Name	Similar to UDP-glucose 6-dehydrogenase (Glycine max) AED	0.00120757	0.000998339	0.00124048	0	a	a	a	b	AT5G15490	at5g15490	cell wall.precursor synthesis.UGD
maker-scaffold_1-augustus-gene-71.21-mRNA-1 protein Name	Similar to ATPC ATP synthase subunit gamma, mitochondrial (Ipomoea batatas) AED	0.00165445	0.00141052	0	0	a	a	b	b	AT2G33040	at2g33040	mitochondrial electron transport / ATP synthesis.F1-ATPase
maker-scaffold_1-snap-gene-72.18-mRNA-1 protein Name	Similar to PSP Phosphoserine phosphatase, chloroplastic (Arabidopsis thaliana) AED	0	0.000149971	0	0	b	a	b	b	AT3G13080	at3g13080	not assigned.no ontology
maker-scaffold_201-augustus-gene-3.18-mRNA-1 protein Name	Similar to yghX Putative uncharacterized protein yghX (Escherichia coli (strain K12)) AED	0	0.00154992	0	0	b	a	b	b	AT2G32520	at2g32520	misc.misc2
maker-scaffold_205-snap-gene-4.24-mRNA-1 protein Name	Similar to prlC Oligopeptidase A (Haemophilus influenzae (strain ATCC 51907 / DSM 11121 / KW20 / Rd)) AED	0	0.000534163	0	0	b	a	b	b	AT5G10540	at5g10540	protein.degradation
maker-scaffold_206-augustus-gene-7.15-mRNA-1 protein Name	Similar to Peroxisomal (S)-2-hydroxy-acid oxidase (Spinacia oleracea) AED	0.00085967	0.000512065	0	0	a	b	c	c	AT3G14420	at3g14420	not assigned.no ontology
maker-scaffold_207-augustus-gene-1.25-mRNA-1 protein Name	Similar to 3-isopropylmalate dehydrogenase, chloroplastic (Brassica napus) AED	0.000952201	0.000509082	0.000710342	0.000601561	a	b	ab	b	AT1G80560	at1g80560	amino acid metabolism.synthesis.branched chain group.leucine specific.3-isopropylmalate dehydrogenase
maker-scaffold_20-snap-gene-48.17-mRNA-1 protein Name	Similar to RH53 DEAD-box ATP-dependent RNA helicase 53 (Arabidopsis thaliana) AED	0.000572995	0.000450071	0	0	a	a	b	b	AT3G22330	at3g22330	not assigned.unknown
maker-scaffold_211-augustus-gene-3.10-mRNA-1 protein Name	Similar to PATL1 Patellin-1 (Arabidopsis thaliana) AED	0	0.000177474	0	0	b	a	b	b			not assigned.no ontology
maker-scaffold_21-augustus-gene-13.23-mRNA-1 protein Name	Similar to APS1 Acid phosphatase 1 (Solanum lycopersicum) AED	0.00149238	0.0010073	0	0	a	a	b	b	AT4G25150	at4g25150	misc.acid and other phosphatases
maker-scaffold_21-augustus-gene-2.13-mRNA-1 protein Name	Similar to Nucleoside diphosphate kinase B (Flaveria bidentis) AED	0.00977655	0.00502718	0.0151375	0.0129991	ab	b	a	a	AT4G09320	at4g09320	nucleotide metabolism.phosphotransfer and pyrophosphatases.nucleoside diphosphate kinase
maker-scaffold_21-snap-gene-25.25-mRNA-1 protein Name	Similar to ERF1-3 Eukaryotic peptide chain release factor subunit 1-3 (Arabidopsis thaliana) AED	0.000854236	0	0	0	a	b	b	b	AT3G26618	at3g26618	not assigned.unknown
maker-scaffold_21-snap-gene-42.23-mRNA-1 protein Name	Similar to L-lactate dehydrogenase A (Hordeum vulgare) AED	0.00106718	0	0	0	a	b	b	b	AT4G17260	at4g17260	fermentation.LDH
maker-scaffold_22-augustus-gene-3.13-mRNA-1 protein Name	Similar to STS1 Stachyose synthase (Pisum sativum) AED	0	0.000199325	0	0	b	a	b	b	AT4G01970	at4g01970	minor CHO metabolism.raffinose family.stachyose synthases
maker-scaffold_22-snap-gene-16.38-mRNA-1 protein Name	Protein of unknown function AED	0	0	0	0.00138531	b	b	b	a			not assigned.no ontology
maker-scaffold_22-snap-gene-16.43-mRNA-1 protein Name	Similar to Pyrophosphate-energized vacuolar membrane proton pump (Vigna radiata var. radiata) AED	0	0.000694483	0	0	b	a	b	b	AT1G15690	at1g15690	transport.H+ transporting pyrophosphatase
maker-scaffold_231-snap-gene-0.25-mRNA-1 protein Name	Similar to TUBA Tubulin alpha chain (Prunus dulcis) AED	0.000825825	0.00074848	0.00322629	0.00204545	b	b	a	ab	AT4G14960	at4g14960	cell.organisation
maker-scaffold_238-augustus-gene-5.12-mRNA-1 protein Name	Similar to PER43 Peroxidase 43 (Arabidopsis thaliana) AED	0.00314246	0.00191207	0	0	a	a	b	b	AT4G25980	at4g25980	misc.peroxidases
maker-scaffold_23-augustus-gene-16.5-mRNA-1 protein Name	Similar to Adam Eukaryotic translation initiation factor 3 subunit J (Drosophila virilis) AED	0	0	0.000776201	0	b	b	a	b	AT1G66070	at1g66070	protein.synthesis.initiation
maker-scaffold_23-augustus-gene-45.18-mRNA-1 protein Name	Similar to IDH5 Isocitrate dehydrogenase [NAD] catalytic subunit 5, mitochondrial (Arabidopsis thaliana) AED	0	0.00105622	0	0	b	a	b	b	AT5G03290	at5g03290	TCA / org. transformation.other organic acid transformaitons.IDH
maker-scaffold_23-augustus-gene-49.12-mRNA-1 protein Name	Similar to DHAR2 Glutathione S-transferase DHAR2 (Arabidopsis thaliana) AED	0.00351365	0.00243835	0.00403458	0	a	a	a	b	AT1G75270	at1g75270	redox.ascorbate and glutathione.ascorbate
maker-scaffold_23-augustus-gene-9.19-mRNA-1 protein Name	Similar to XYLA Xylose isomerase (Arabidopsis thaliana) AED	0.000777551	0.00167143	0.00166528	0.00112338	b	a	a	ab	AT5G57655	at5g57655	minor CHO metabolism.others.Xylose isomerase
maker-scaffold_25-augustus-gene-46.11-mRNA-1 protein Name	Similar to CPX Coproporphyrinogen-III oxidase, chloroplastic (Arabidopsis thaliana) AED	0.000935797	0.000435209	0.00133086	0.00135201	a	b	a	a	AT1G03475	at1g03475	tetrapyrrole synthesis.coproporphyrinogen III oxidase
maker-scaffold_25-snap-gene-12.13-mRNA-1 protein Name	Similar to argD Acetylornithine aminotransferase (Xanthomonas axonopodis pv. citri) AED	0.00106718	0.00130916	0	0	a	a	b	b	AT1G80600	at1g80600	amino acid metabolism.synthesis.glutamate family.arginine.acetylornithine aminotransferase
maker-scaffold_25-snap-gene-38.9-mRNA-1 protein Name	Similar to H0413E07.10 Coatomer subunit epsilon-2 (Oryza sativa subsp. indica) AED	0.00321075	0.00149322	0.00456624	0.00463879	a	b	a	a	AT1G30630	at1g30630	cell.vesicle transport
maker-scaffold_25-snap-gene-60.12-mRNA-1 protein Name	Similar to Isocitrate dehydrogenase [NADP] (Nicotiana tabacum) AED	0.00380142	0.00305728	0.00158775	0.00128732	a	ab	bc	c	AT1G65930	at1g65930	TCA / org. transformation.TCA.IDH
maker-scaffold_26-augustus-gene-17.33-mRNA-1 protein Name	Similar to PSMD12 26S proteasome non-ATPase regulatory subunit 12 (Bos taurus) AED	0	0.000941629	0	0	b	a	b	b	AT5G09900	at5g09900	protein.degradation.ubiquitin.proteasom
maker-scaffold_26-augustus-gene-27.11-mRNA-1 protein Name	Similar to At2g21870 Probable ATP synthase 24 kDa subunit, mitochondrial (Arabidopsis thaliana) AED	0	0.00097101	0	0	b	a	b	b	AT2G21870	at2g21870	mitochondrial electron transport / ATP synthesis.F1-ATPase
maker-scaffold_26-augustus-gene-8.18-mRNA-1 protein Name	Similar to GRXC4 Glutaredoxin-C4 (Arabidopsis thaliana) AED	0.000961747	0.00124567	0.00129561	0	a	a	a	b	AT5G20500	at5g20500	redox.glutaredoxins
maker-scaffold_26-snap-gene-34.31-mRNA-1 protein Name	Similar to At4g09670 Uncharacterized oxidoreductase At4g09670 (Arabidopsis thaliana) AED	0	0.000664016	0	0	b	a	b	b	AT4G09670	at4g09670	not assigned.no ontology
maker-scaffold_273-augustus-gene-4.26-mRNA-1 protein Name	Similar to PFK2 6-phosphofructokinase 2 (Arabidopsis thaliana) AED	0	0.000715179	0.0014061	0.00180051	b	ab	a	a	AT5G47810	at5g47810	glycolysis.cytosolic branch.phosphofructokinase (PFK)
maker-scaffold_2743-snap-gene-0.2-mRNA-1 protein Name	Similar to SFGH S-formylglutathione hydrolase (Arabidopsis thaliana) AED	0.00361599	0.00168168	0.00712349	0.00522427	ab	b	a	ab	AT2G41530	at2g41530	C1-metabolism
maker-scaffold_27-augustus-gene-49.12-mRNA-1 protein Name	Similar to At5g53140 Probable protein phosphatase 2C 76 (Arabidopsis thaliana) AED	0.00171943	0.000509451	0.00195199	0.00203471	a	b	a	a	AT5G53140	at5g53140	protein.postranslational modification
maker-scaffold_28-augustus-gene-53.14-mRNA-1 protein Name	Similar to GDCSP Glycine dehydrogenase [decarboxylating], mitochondrial (Solanum tuberosum) AED	0	0.000605387	0	0	b	a	b	b	AT4G33010	at4g33010	PS.photorespiration.glycine cleavage.P subunit
maker-scaffold_28-augustus-gene-6.27-mRNA-1 protein Name	Similar to HSP17.4B 17.4 kDa class III heat shock protein (Arabidopsis thaliana) AED	0.00103907	0.000819026	0	0	a	b	c	c	AT1G54050	at1g54050	stress.abiotic.heat
maker-scaffold_28-snap-gene-1.25-mRNA-1 protein Name	Similar to PAE1 Proteasome subunit alpha type-5 (Oryza sativa subsp. japonica) AED	0	0.00326817	0	0	b	a	b	b	AT1G53850	at1g53850	protein.degradation.ubiquitin.proteasom
maker-scaffold_2905-snap-gene-0.3-mRNA-1 protein Name	Similar to LEGA Legumin A (Gossypium hirsutum) AED	0	0	0.00526972	0.00951279	c	c	b	a	AT5G44120	at5g44120	development.storage proteins
maker-scaffold_29-augustus-gene-19.13-mRNA-1 protein Name	Similar to GLUB2 Glutelin type-B 2 (Oryza sativa subsp. japonica) AED	0	0	0.00349751	0.0161438	c	c	b	a	AT5G44120	at5g44120	development.storage proteins
maker-scaffold_29-augustus-gene-32.13-mRNA-1 protein Name	Similar to Plekha8 Pleckstrin homology domain-containing family A member 8 (Mus musculus) AED	0	0.00112423	0	0	b	a	b	b	AT2G33470	at2g33470	lipid metabolism.lipid transfer proteins etc
maker-scaffold_2-augustus-gene-51.26-mRNA-1 protein Name	Similar to ALDH6B2 Methylmalonate-semialdehyde dehydrogenase [acylating], mitochondrial (Arabidopsis thaliana) AED	0	0.00089132	0	0	b	a	b	b	AT2G14170	at2g14170	amino acid metabolism.degradation.branched-chain group.valine
maker-scaffold_2-augustus-gene-68.12-mRNA-1 protein Name	Similar to RD21A Cysteine proteinase RD21a (Arabidopsis thaliana) AED	0	0.000497796	0	0	b	a	b	b	AT1G47128	at1g47128	protein.degradation.cysteine protease
maker-scaffold_2-snap-gene-3.25-mRNA-1 protein Name	Similar to pgi Glucose-6-phosphate isomerase (Anabaena variabilis (strain ATCC 29413 / PCC 7937)) AED	0	0.000536782	0	0	b	a	b	b	AT4G24620	at4g24620	glycolysis.plastid branch.glucose-6-phosphate isomerase
maker-scaffold_2-snap-gene-4.24-mRNA-1 protein Name	Similar to GRF8 14-3-3-like protein GF14 kappa (Arabidopsis thaliana) AED	0.00558441	0.00278254	0	0	a	b	c	c	AT5G65430	at5g65430	signalling.14-3-3 proteins
maker-scaffold_30-augustus-gene-18.18-mRNA-1 protein Name	Similar to AKR4C9 Aldo-keto reductase family 4 member C9 (Arabidopsis thaliana) AED	0.0026943	0.00167778	0.00336307	0.00269102	ab	b	a	ab	AT2G37770	at2g37770	minor CHO metabolism.others
maker-scaffold_30-augustus-gene-53.17-mRNA-1 protein Name	Similar to FA02 13S globulin seed storage protein 1 (Fagopyrum esculentum) AED	0.00327156	0.00291932	0	0	a	a	b	b	AT4G28520	at4g28520	development.storage proteins
maker-scaffold_30-snap-gene-14.8-mRNA-1 protein Name	Similar to UDP-glucose 6-dehydrogenase (Glycine max) AED	0.00221959	0.00178584	0.00251197	0	a	a	a	b	AT5G15490	at5g15490	cell wall.precursor synthesis.UGD
maker-scaffold_31-snap-gene-25.12-mRNA-1 protein Name	Similar to BSL3 Serine/threonine-protein phosphatase BSL3 (Arabidopsis thaliana) AED	0.000234445	0.000150898	0.000331713	0	ab	b	a	c	AT2G27210	at2g27210	not assigned.no ontology
maker-scaffold_324-snap-gene-0.12-mRNA-1 protein Name	Similar to Npepps Puromycin-sensitive aminopeptidase (Mus musculus) AED	0.00107333	0.00282204	0.00285986	0.00354751	b	a	a	a	AT4G33090	at4g33090	protein.degradation
maker-scaffold_338-augustus-gene-0.16-mRNA-1 protein Name	Similar to SS Sucrose synthase (Glycine max) AED	0.00264376	0.0025645	0.0046234	0.00515796	b	b	a	a	AT3G43190	at3g43190	not assigned.unknown
maker-scaffold_33-augustus-gene-44.26-mRNA-1 protein Name	Similar to TYW1 tRNA wybutosine-synthesizing protein 1 homolog (Arabidopsis thaliana) AED	0	0.000265664	0	0	b	a	b	b	AT1G75200	at1g75200	not assigned.no ontology
maker-scaffold_35-snap-gene-17.16-mRNA-1 protein Name	Similar to RPT2A 26S proteasome regulatory subunit 4 homolog A (Arabidopsis thaliana) AED	0	0.000803725	0	0	b	a	b	b	AT4G29040	at4g29040	protein.degradation.ubiquitin.proteasom
maker-scaffold_35-snap-gene-34.16-mRNA-1 protein Name	Similar to GA2OX7 Gibberellin 2-beta-dioxygenase 8 (Arabidopsis thaliana) AED	0	0.00106922	0	0	b	a	b	b	AT1G50960	at1g50960	hormone metabolism.gibberelin.synthesis-degradation.GA2 oxidase
maker-scaffold_36-augustus-gene-3.20-mRNA-1 protein Name	Similar to Transketolase, chloroplastic (Solanum tuberosum) AED	0	0.00108726	0	0	b	a	b	b	AT3G60750	at3g60750	PS.calvin cyle.transketolase
maker-scaffold_37-augustus-gene-29.11-mRNA-1 protein Name	Similar to EMH5 Em protein H5 (Triticum aestivum) AED	0	0	0	0.00584891	b	b	b	a	AT2G40170	at2g40170	hormone metabolism.abscisic acid.induced-regulated-responsive-activated
maker-scaffold_38-augustus-gene-24.12-mRNA-1 protein Name	Protein of unknown function AED	0	0	0	0.00452185	b	b	b	a			not assigned.no ontology
maker-scaffold_38-augustus-gene-36.24-mRNA-1 protein Name	Similar to PAP6 Probable plastid-lipid-associated protein 6, chloroplastic (Arabidopsis thaliana) AED	0.000891375	0.000714843	0.00120081	0.00140111	ab	b	ab	a	AT3G23400	at3g23400	cell.organisation
maker-scaffold_38-augustus-gene-37.21-mRNA-1 protein Name	Similar to Os02g0621700 Succinyl-CoA ligase [ADP-forming] subunit beta, mitochondrial (Oryza sativa subsp. japonica) AED	0.00240173	0.00149315	0.00170933	0	a	a	a	b	AT2G20420	at2g20420	TCA / org. transformation.TCA.succinyl-CoA ligase
maker-scaffold_38-snap-gene-5.13-mRNA-1 protein Name	Similar to ADH2 Alcohol dehydrogenase class-3 (Arabidopsis thaliana) AED	0.00225726	0.000750487	0.00140128	0.0018359	a	b	ab	a	AT5G43940	at5g43940	misc.alcohol dehydrogenases
maker-scaffold_3-augustus-gene-43.9-mRNA-1 protein Name	Similar to Late embryogenesis abundant protein D-34 (Gossypium hirsutum) AED	0	0	0	0.00350794	b	b	b	a	AT3G22490	at3g22490	development.late embryogenesis abundant
maker-scaffold_3-augustus-gene-44.11-mRNA-1 protein Name	Similar to Cysteine synthase (Spinacia oleracea) AED	0.00166082	0.00166219	0	0	a	a	b	b	AT3G61440	at3g61440	amino acid metabolism.synthesis.serine-glycine-cysteine group.cysteine.OASTL
maker-scaffold_3-augustus-gene-51.15-mRNA-1 protein Name	Similar to LOX1.1 Lipoxygenase A (Solanum lycopersicum) AED	0.00132935	0.000196164	0	0	a	b	b	b	AT1G55020	at1g55020	hormone metabolism.jasmonate.synthesis-degradation.lipoxygenase
maker-scaffold_3-augustus-gene-82.28-mRNA-1 protein Name	Similar to PPD Pyruvate, phosphate dikinase, chloroplastic (Mesembryanthemum crystallinum) AED	0	0.000389701	0.00193953	0.00174789	b	b	a	a	AT4G15530	at4g15530	gluconeogenese/ glyoxylate cycle.pyruvate dikinase
maker-scaffold_3-snap-gene-62.26-mRNA-1 protein Name	Similar to CAISE5 Glucose and ribitol dehydrogenase (Daucus carota) AED	0	0	0.00166759	0.00514674	b	b	b	a	AT1G54870	at1g54870	misc.short chain dehydrogenase/reductase (SDR)
maker-scaffold_3-snap-gene-64.19-mRNA-1 protein Name	Similar to TSJT1 Stem-specific protein TSJT1 (Nicotiana tabacum) AED	0	0.000733954	0	0	b	a	b	b	AT5G19140	at5g19140	metal handling
maker-scaffold_40-snap-gene-1.17-mRNA-1 protein Name	Similar to ARF1 ADP-ribosylation factor 1 (Brassica rapa subsp. pekinensis) AED	0	0.00224952	0	0	b	a	b	b	AT2G24765	at2g24765	protein.postranslational modification
maker-scaffold_40-snap-gene-12.8-mRNA-1 protein Name	Similar to VLN4 Villin-4 (Arabidopsis thaliana) AED	0	0.000404628	0	0	b	a	b	b	AT4G30160	at4g30160	cell.organisation
maker-scaffold_41-augustus-gene-15.17-mRNA-1 protein Name	Similar to At4g30920 Leucine aminopeptidase 3, chloroplastic (Arabidopsis thaliana) AED	0	0.000500616	0	0	b	a	b	b	AT4G30920	at4g30920	not assigned.no ontology
maker-scaffold_41-augustus-gene-27.17-mRNA-1 protein Name	Similar to GAPN NADP-dependent glyceraldehyde-3-phosphate dehydrogenase (Nicotiana plumbaginifolia) AED	0.00076165	0.000695858	0	0	a	a	b	b	AT2G24270	at2g24270	glycolysis.cytosolic branch.non-phosphorylating glyceraldehyde 3-phosphate dehydrogenase (NPGAP-DH)
maker-scaffold_41-snap-gene-18.24-mRNA-1 protein Name	Similar to Eukaryotic translation initiation factor 5A (Manihot esculenta) AED	0.0027622	0.00106069	0.00327332	0.00194069	ab	b	a	ab	AT1G13950	at1g13950	protein.synthesis.initiation
maker-scaffold_41-snap-gene-6.11-mRNA-1 protein Name	Similar to CYP93A3 Cytochrome P450 93A3 (Glycine max) AED	0	0.00044193	0	0	b	a	b	b	AT5G06900	at5g06900	misc.cytochrome P450
maker-scaffold_42-augustus-gene-2.19-mRNA-1 protein Name	Similar to RPS12 40S ribosomal protein S12 (Hordeum vulgare) AED	0.00137522	0.00266317	0.00238557	0.00327708	b	ab	ab	a	AT2G32060	at2g32060	protein.synthesis.ribosomal protein.eukaryotic.40S subunit.S12
maker-scaffold_42-augustus-gene-38.11-mRNA-1 protein Name	Similar to CS Citrate synthase, mitochondrial (Daucus carota) AED	0	0.00131222	0	0	b	a	b	b	AT2G44350	at2g44350	TCA / org. transformation.TCA.CS
maker-scaffold_42-augustus-gene-39.8-mRNA-1 protein Name	Similar to CIT Citrate synthase, mitochondrial (Citrus maxima) AED	0	0.000937553	0	0	b	a	b	b	AT2G44350	at2g44350	TCA / org. transformation.TCA.CS
maker-scaffold_46-snap-gene-20.7-mRNA-1 protein Name	Similar to PIP2-7 Aquaporin PIP2-7 (Arabidopsis thaliana) AED	0	0.000820728	0	0	b	a	b	b	AT4G35100	at4g35100	not assigned.no ontology
maker-scaffold_48-augustus-gene-39.19-mRNA-1 protein Name	Similar to NDK4 Nucleoside diphosphate kinase IV, chloroplastic/mitochondrial (Arabidopsis thaliana) AED	0	0.000730857	0	0	b	a	b	b	AT4G23900	at4g23900	nucleotide metabolism.phosphotransfer and pyrophosphatases.nucleoside diphosphate kinase
maker-scaffold_48-snap-gene-12.24-mRNA-1 protein Name	Similar to Os09g0529100 Probable 6-phosphogluconolactonase 4, chloroplastic (Oryza sativa subsp. japonica) AED	0.00114682	0.00210793	0.00104328	0	bc	a	b	c	AT5G24400	at5g24400	OPP.oxidative PP.6-phosphogluconolactonase
maker-scaffold_4-augustus-gene-24.11-mRNA-1 protein Name	Similar to 60S acidic ribosomal protein P2 (Parthenium argentatum) AED	0.00409282	0.00190344	0.0058207	0.00591319	a	b	a	a	AT2G27710	at2g27710	protein.synthesis.ribosomal protein.eukaryotic.60S subunit.P2
maker-scaffold_4-augustus-gene-28.10-mRNA-1 protein Name	Similar to argS Arginyl-tRNA synthetase (Synechococcus elongatus (strain PCC 7942)) AED	0.000577437	0.00107419	0.00235505	0.0022645	b	b	a	a	AT4G26300	at4g26300	protein.aa activation.arginine-tRNA ligase
maker-scaffold_4-augustus-gene-45.11-mRNA-1 protein Name	Similar to Acyl-[acyl-carrier-protein] desaturase, chloroplastic (Ricinus communis) AED	0.000418849	0.000260355	0	0	a	b	c	c	AT2G43710	at2g43710	lipid metabolism.FA synthesis and FA elongation.ACP desaturase
maker-scaffold_4-augustus-gene-6.21-mRNA-1 protein Name	Similar to Pyruvate kinase, cytosolic isozyme (Solanum tuberosum) AED	0.00333667	0.00271485	0.00402037	0.00539285	ab	b	ab	a	AT5G08570	at5g08570	glycolysis.cytosolic branch.pyruvate kinase (PK)
maker-scaffold_4-snap-gene-12.21-mRNA-1 protein Name	Similar to ENO1 Enolase 1 (Hevea brasiliensis) AED	0.00676246	0.00724107	0.0173545	0.0199079	b	b	a	a	AT2G36530	at2g36530	glycolysis.cytosolic branch.enolase
maker-scaffold_4-snap-gene-2.28-mRNA-1 protein Name	Similar to OMR1 Threonine dehydratase biosynthetic, chloroplastic (Arabidopsis thaliana) AED	0.000748905	0.000543827	0	0	a	a	b	b	AT3G10050	at3g10050	amino acid metabolism.synthesis.branched chain group.isoleucine specific.threonine ammonia-lyase
maker-scaffold_4-snap-gene-6.22-mRNA-1 protein Name	Similar to LTA3 Dihydrolipoyllysine-residue acetyltransferase component 1 of pyruvate dehydrogenase complex, mitochondrial (Arabidopsis thaliana) AED	0.00047308	0.000445257	0.00027793	0	a	ab	b	c			not assigned.no ontology
maker-scaffold_4-snap-gene-78.17-mRNA-1 protein Name	Protein of unknown function AED	0	0	0	0.00658821	b	b	b	a			not assigned.no ontology
maker-scaffold_50-augustus-gene-17.22-mRNA-1 protein Name	Protein of unknown function AED	0	0.00156075	0	0	b	a	b	b			not assigned.no ontology
maker-scaffold_51-augustus-gene-38.9-mRNA-1 protein Name	Similar to TIF3H1 Eukaryotic translation initiation factor 3 subunit H (Arabidopsis thaliana) AED	0	0.000754463	0	0	b	a	b	b	AT1G10840	at1g10840	protein.synthesis.initiation
maker-scaffold_52-snap-gene-7.30-mRNA-1 protein Name	Similar to UGT73C3 UDP-glycosyltransferase 73C3 (Arabidopsis thaliana) AED	0	0.00164965	0	0	b	a	b	b	AT2G36780	at2g36780	misc.UDP glucosyl and glucoronyl transferases
maker-scaffold_55-snap-gene-15.19-mRNA-1 protein Name	Similar to RPT1A 26S protease regulatory subunit 7 (Oryza sativa subsp. japonica) AED	0.00116755	0.00183414	0.00310133	0.00216865	b	ab	a	ab	AT1G53750	at1g53750	not assigned.no ontology
maker-scaffold_56-snap-gene-0.7-mRNA-1 protein Name	Similar to AGT2 Alanine--glyoxylate aminotransferase 2 homolog 1, mitochondrial (Arabidopsis thaliana) AED	0	0.000369325	0	0	b	a	b	b	AT4G39660	at4g39660	amino acid metabolism.synthesis.central amino acid metabolism.alanine.alanine-glyoxylate aminotransferase
maker-scaffold_57-augustus-gene-13.12-mRNA-1 protein Name	Similar to apmap Adipocyte plasma membrane-associated protein (Salmo salar) AED	0	0.000544559	0	0	b	a	b	b	AT3G57030	at3g57030	secondary metabolism.N misc.alkaloid-like
maker-scaffold_58-augustus-gene-28.12-mRNA-1 protein Name	Similar to Ephx2 Epoxide hydrolase 2 (Rattus norvegicus) AED	0.00151194	0.00145613	0.00208704	0.00314897	b	b	ab	a	AT4G02340	at4g02340	misc.misc2
maker-scaffold_58-augustus-gene-30.21-mRNA-1 protein Name	Similar to SS Sucrose synthase (Glycine max) AED	0	0.000345043	0	0	b	a	b	b	AT3G43190	at3g43190	major CHO metabolism.degradation.sucrose.Susy
maker-scaffold_58-snap-gene-24.15-mRNA-1 protein Name	Similar to UXS1 UDP-glucuronic acid decarboxylase 1 (Homo sapiens) AED	0.000621481	0.000558551	0.000904606	0	a	a	a	b	AT2G28760	at2g28760	cell wall.precursor synthesis.UXS
maker-scaffold_5-augustus-gene-41.14-mRNA-1 protein Name	Similar to GAPC Glyceraldehyde-3-phosphate dehydrogenase, cytosolic (Antirrhinum majus) AED	0.0114429	0.00883444	0.0132965	0.0157332	ab	b	ab	a	AT3G04120	at3g04120	glycolysis.cytosolic branch.glyceraldehyde 3-phosphate dehydrogenase (GAP-DH)
maker-scaffold_5-augustus-gene-42.14-mRNA-1 protein Name	Similar to GAPC Glyceraldehyde-3-phosphate dehydrogenase, cytosolic (Antirrhinum majus) AED	0.0142484	0.0107347	0.00900396	0.0146797	a	bc	c	ab	AT3G04120	at3g04120	glycolysis.cytosolic branch.glyceraldehyde 3-phosphate dehydrogenase (GAP-DH)
maker-scaffold_5-augustus-gene-62.11-mRNA-1 protein Name	Similar to UPTG Alpha-1,4-glucan-protein synthase [UDP-forming] (Zea mays) AED	0.00172505	0.00220839	0.00433993	0.00229721	b	ab	a	ab	AT5G15650	at5g15650	cell wall.cell wall proteins.RGP
maker-scaffold_5-snap-gene-10.29-mRNA-1 protein Name	Similar to RFS Galactinol--sucrose galactosyltransferase (Pisum sativum) AED	0.000655717	0.000415415	0	0	a	a	b	b	AT5G40390	at5g40390	minor CHO metabolism.raffinose family.raffinose synthases.known
maker-scaffold_5-snap-gene-4.16-mRNA-1 protein Name	Similar to Isocitrate dehydrogenase [NADP], chloroplastic (Fragment) (Medicago sativa) AED	0.000423665	0.000420762	0.000360495	0	a	a	a	b	AT1G65930	at1g65930	TCA / org. transformation.TCA.IDH
maker-scaffold_5-snap-gene-55.23-mRNA-1 protein Name	Similar to At1g05350 Ubiquitin-like modifier-activating enzyme 5 (Arabidopsis thaliana) AED	0	0.000447579	0	0	b	a	b	b	AT1G05350	at1g05350	not assigned.no ontology
maker-scaffold_5-snap-gene-81.21-mRNA-1 protein Name	Similar to manA Lysosomal alpha-mannosidase (Dictyostelium discoideum) AED	0	0.000184269	0	0	b	a	b	b	AT3G26720	at3g26720	misc.gluco-, galacto- and mannosidases.alpha-mannosidase
maker-scaffold_60-snap-gene-10.20-mRNA-1 protein Name	Similar to CPN21 20 kDa chaperonin, chloroplastic (Arabidopsis thaliana) AED	0.00122379	0.00122722	0.00165853	0	a	a	a	b			not assigned.no ontology
maker-scaffold_61-snap-gene-6.22-mRNA-1 protein Name	Similar to DHRS4 Dehydrogenase/reductase SDR family member 4 (Bos taurus) AED	0.00176515	0	0	0	a	b	b	b	AT4G05530	at4g05530	misc.short chain dehydrogenase/reductase (SDR)
maker-scaffold_64-augustus-gene-29.6-mRNA-1 protein Name	Similar to PAB1 Proteasome subunit alpha type-2 (Oryza sativa subsp. indica) AED	0.00345697	0.00336395	0.00148756	0	ab	a	b	c	AT1G16470	at1g16470	protein.degradation
maker-scaffold_65-augustus-gene-15.24-mRNA-1 protein Name	Similar to 1-Cys peroxiredoxin (Medicago truncatula) AED	0	0.000500662	0.00189044	0.00218164	b	b	a	a	AT1G48130	at1g48130	redox.peroxiredoxin.PER1
maker-scaffold_65-augustus-gene-9.28-mRNA-1 protein Name	Similar to ARF ADP-ribosylation factor 2 (Oryza sativa subsp. japonica) AED	0.0117477	0.00983348	0.0161127	0.00893078	ab	b	a	b	AT1G10630	at1g10630	protein.postranslational modification
maker-scaffold_66-augustus-gene-28.16-mRNA-1 protein Name	Similar to yeiA NAD-dependent dihydropyrimidine dehydrogenase PreA (Escherichia coli O157:H7) AED	0	0.000536864	0	0	b	a	b	b	AT3G17810	at3g17810	nucleotide metabolism.degradation
maker-scaffold_66-augustus-gene-28.17-mRNA-1 protein Name	Similar to NADH-ubiquinone oxidoreductase 75 kDa subunit, mitochondrial (Solanum tuberosum) AED	0	0.000230951	0	0	b	a	b	b	AT5G37510	at5g37510	mitochondrial electron transport / ATP synthesis.NADH-DH.localisation not clear
maker-scaffold_6-augustus-gene-52.17-mRNA-1 protein Name	Similar to At1g06620 1-aminocyclopropane-1-carboxylate oxidase homolog 1 (Arabidopsis thaliana) AED	0	0.000709667	0	0	b	a	b	b	AT1G06620	at1g06620	redox.ascorbate and glutathione
maker-scaffold_6-augustus-gene-82.10-mRNA-1 protein Name	Similar to APT2 Adenine phosphoribosyltransferase 2 (Arabidopsis thaliana) AED	0.000680385	0.000545638	0	0	a	b	c	c	AT5G11160	at5g11160	nucleotide metabolism.salvage.phosphoribosyltransferases.aprt
maker-scaffold_70-augustus-gene-24.14-mRNA-1 protein Name	Similar to SS Sucrose synthase (Glycine max) AED	0.000508807	0.000546867	0.00126417	0.000735109	b	b	a	ab	AT3G43190	at3g43190	major CHO metabolism.degradation.sucrose.Susy
maker-scaffold_72-augustus-gene-18.6-mRNA-1 protein Name	Similar to Elongation factor 2 (Beta vulgaris) AED	0.00113664	0.00210419	0.00258479	0.00273626	b	ab	ab	a	AT1G56070	at1g56070	protein.synthesis.elongation
maker-scaffold_72-augustus-gene-19.12-mRNA-1 protein Name	Similar to Elongation factor 2 (Beta vulgaris) AED	0.0011353	0.0021017	0.00258172	0.00273301	b	ab	ab	a	AT1G30230	at1g30230	not assigned.no ontology
maker-scaffold_73-snap-gene-17.17-mRNA-1 protein Name	Similar to ANT1 ADP,ATP carrier protein, mitochondrial (Fragment) (Solanum tuberosum) AED	0	0.00128336	0	0	b	a	b	b	AT3G08580	at3g08580	transport.metabolite transporters at the envelope membrane
maker-scaffold_74-augustus-gene-20.7-mRNA-1 protein Name	Similar to ggtA Probable UDP-glucose:glycoprotein glucosyltransferase A (Dictyostelium discoideum) AED	0	0.000679267	0	0	b	a	b	b	AT1G71220	at1g71220	not assigned.no ontology
maker-scaffold_75-augustus-gene-8.14-mRNA-1 protein Name	Similar to PGMP Phosphoglucomutase, chloroplastic (Arabidopsis thaliana) AED	0	0.000397278	0	0	b	a	b	b	AT5G51820	at5g51820	glycolysis.plastid branch.phosphoglucomutase (PGM)
maker-scaffold_75-snap-gene-1.18-mRNA-1 protein Name	Similar to HMGS Hydroxymethylglutaryl-CoA synthase (Arabidopsis thaliana) AED	0.0010122	0.000615887	0.00182677	0.00227025	ab	b	ab	a	AT4G11820	at4g11820	secondary metabolism.isoprenoids.mevalonate pathway.HMG-CoA synthase
maker-scaffold_76-augustus-gene-19.18-mRNA-1 protein Name	Similar to Glutaminyl-tRNA synthetase (Lupinus luteus) AED	0	0.000235985	0	0	b	a	b	b	AT1G25350	at1g25350	protein.aa activation.glutamine-tRNA ligase
maker-scaffold_76-augustus-gene-8.18-mRNA-1 protein Name	Similar to Acy1 Aminoacylase-1 (Mus musculus) AED	0.000825825	0.000629011	0	0	a	a	b	b	AT4G38220	at4g38220	protein.degradation
maker-scaffold_77-augustus-gene-22.11-mRNA-1 protein Name	Similar to 14-3-3-like protein (Pisum sativum) AED	0.00689158	0.00548655	0	0	a	a	b	b	AT1G78300	at1g78300	signalling.14-3-3 proteins
maker-scaffold_77-augustus-gene-26.14-mRNA-1 protein Name	Similar to Phospho-2-dehydro-3-deoxyheptonate aldolase 2, chloroplastic (Solanum lycopersicum) AED	0.00054182	0	0.000318515	0	a	c	b	c	AT1G22410	at1g22410	amino acid metabolism.synthesis.aromatic aa.chorismate.3-deoxy-D-arabino-heptulosonate 7-phosphate synthase
maker-scaffold_77-augustus-gene-6.11-mRNA-1 protein Name	Similar to pgi Glucose-6-phosphate isomerase (Nostoc punctiforme (strain ATCC 29133 / PCC 73102)) AED	0	0.000459978	0	0	b	a	b	b	AT4G24620	at4g24620	glycolysis.plastid branch.glucose-6-phosphate isomerase
maker-scaffold_78-augustus-gene-18.10-mRNA-1 protein Name	Similar to MSBP2 Membrane steroid-binding protein 2 (Arabidopsis thaliana) AED	0.00166271	0.00179918	0.00236466	0	a	a	a	b	AT3G48890	at3g48890	redox.ascorbate and glutathione
maker-scaffold_78-augustus-gene-7.22-mRNA-1 protein Name	Similar to LTI65 Low-temperature-induced 65 kDa protein (Arabidopsis thaliana) AED	0	0	0	0.00115225	b	b	b	a	AT5G52300	at5g52300	stress.abiotic.cold
maker-scaffold_79-augustus-gene-25.27-mRNA-1 protein Name	Similar to CID2 Polyadenylate-binding protein-interacting protein 2 (Arabidopsis thaliana) AED	0	0.000606982	0	0	b	a	b	b			not assigned.no ontology
maker-scaffold_79-snap-gene-3.22-mRNA-1 protein Name	Similar to Annexin-like protein RJ4 (Fragaria ananassa) AED	0.00645211	0.00802631	0.0045967	0.00608237	ab	a	b	ab	AT5G12380	at5g12380	cell.organisation
maker-scaffold_7-augustus-gene-19.18-mRNA-1 protein Name	Similar to AK3 Aspartokinase 3, chloroplastic (Arabidopsis thaliana) AED	0	0.000322557	0	0	b	a	b	b	AT3G02020	at3g02020	not assigned.no ontology
maker-scaffold_7-augustus-gene-41.21-mRNA-1 protein Name	Similar to Os02g0178400 Protein transport protein Sec61 subunit gamma (Oryza sativa subsp. japonica) AED	0	0.00158911	0	0	b	a	b	b	AT5G50460	at5g50460	protein.targeting.secretory pathway.unspecified
maker-scaffold_7-augustus-gene-45.11-mRNA-1 protein Name	Similar to SOX Sulfite oxidase (Arabidopsis thaliana) AED	0	0.000413397	0	0	b	a	b	b	AT3G01910	at3g01910	S-assimilation.sulfite oxidase
maker-scaffold_7-augustus-gene-63.14-mRNA-1 protein Name	Similar to At1g24510 T-complex protein 1 subunit epsilon (Arabidopsis thaliana) AED	0.00152019	0.00102985	0.00282656	0.00109816	b	a	b	b	AT1G24510	at1g24510	protein.postranslational modification
maker-scaffold_7-augustus-gene-68.12-mRNA-1 protein Name	Similar to PBB2 Proteasome subunit beta type-7-B (Arabidopsis thaliana) AED	0	0.000632165	0	0	b	a	b	b	AT5G40580	at5g40580	protein.degradation.ubiquitin.proteasom
maker-scaffold_7-augustus-gene-79.17-mRNA-1 protein Name	Similar to gpt Probable alanine aminotransferase, mitochondrial (Dictyostelium discoideum) AED	0	0.000454635	0	0	b	a	b	b	AT1G72330	at1g72330	amino acid metabolism.synthesis.central amino acid metabolism.alanine.alanine aminotransferase
maker-scaffold_7-augustus-gene-96.19-mRNA-1 protein Name	Similar to FDH1 Formate dehydrogenase, mitochondrial (Solanum tuberosum) AED	0	0.000886132	0	0	b	a	b	b	AT5G14780	at5g14780	C1-metabolism.formate dehydrogenase
maker-scaffold_7-snap-gene-94.23-mRNA-1 protein Name	Similar to Carbonic anhydrase, chloroplastic (Nicotiana tabacum) AED	0	0.000296091	0	0	b	a	b	b	AT3G01500	at3g01500	TCA / org. transformation.carbonic anhydrases
maker-scaffold_80-augustus-gene-10.19-mRNA-1 protein Name	Similar to RHM1 Probable rhamnose biosynthetic enzyme 1 (Arabidopsis thaliana) AED	0	0.00120655	0	0	b	a	b	b	AT3G14790	at3g14790	cell wall.precursor synthesis.RHM
maker-scaffold_80-augustus-gene-22.11-mRNA-1 protein Name	Similar to Citrate synthase, glyoxysomal (Cucurbita maxima) AED	0.000730288	0.000556243	0	0	a	a	b	b	AT2G42790	at2g42790	gluconeogenese/ glyoxylate cycle.citrate synthase
maker-scaffold_82-snap-gene-7.38-mRNA-1 protein Name	Similar to Mannose/glucose-specific lectin (Fragment) (Parkia platycephala) AED	0	0	0	0.00262085	b	b	b	a	AT1G52100	at1g52100	hormone metabolism.jasmonate.induced-regulated-responsive-activated
maker-scaffold_83-snap-gene-0.18-mRNA-1 protein Name	Similar to AHA10 ATPase 10, plasma membrane-type (Arabidopsis thaliana) AED	0	0.00018233	0	0	b	a	b	b	AT1G17260	at1g17260	transport.p- and v-ATPases
maker-scaffold_83-snap-gene-5.32-mRNA-1 protein Name	Similar to Alanine aminotransferase 2 (Panicum miliaceum) AED	0.00268785	0.00238292	0.00561927	0.00442768	b	b	a	a	AT1G72330	at1g72330	amino acid metabolism.synthesis.central amino acid metabolism.alanine.alanine aminotransferase
maker-scaffold_86-augustus-gene-18.23-mRNA-1 protein Name	Similar to GME-1 GDP-mannose 3,5-epimerase 1 (Oryza sativa subsp. japonica) AED	0	0.00149713	0	0	b	a	b	b	AT5G28840	at5g28840	redox.ascorbate and glutathione.ascorbate.GME
maker-scaffold_87-augustus-gene-19.26-mRNA-1 protein Name	Protein of unknown function AED	0	0.00141136	0	0	b	a	b	b			not assigned.no ontology
maker-scaffold_88-augustus-gene-11.19-mRNA-1 protein Name	Similar to RPL11A 60S ribosomal protein L11-1 (Arabidopsis thaliana) AED	0.00204641	0.00254423	0.00403143	0	ab	a	a	b	AT2G42740	at2g42740	protein.synthesis.ribosomal protein.eukaryotic.60S subunit.L11
maker-scaffold_89-augustus-gene-13.21-mRNA-1 protein Name	Similar to Os09g0529100 Probable 6-phosphogluconolactonase 4, chloroplastic (Oryza sativa subsp. japonica) AED	0.00125887	0.00222438	0.00120073	0.00151046	b	a	b	ab	AT5G24400	at5g24400	OPP.oxidative PP.6-phosphogluconolactonase
maker-scaffold_89-augustus-gene-22.27-mRNA-1 protein Name	Similar to PYR6 Uridylate kinase (Arabidopsis thaliana) AED	0.000539042	0.000968081	0.000597069	0.000646477	b	a	b	b	AT5G26667	at5g26667	not assigned.no ontology
maker-scaffold_8-augustus-gene-10.23-mRNA-1 protein Name	Similar to P2 Probable NADP-dependent oxidoreductase P2 (Arabidopsis thaliana) AED	0	0.000957193	0	0	b	a	b	b	AT5G16990	at5g16990	not assigned.no ontology
maker-scaffold_8-augustus-gene-85.24-mRNA-1 protein Name	Similar to ASD1 Alpha-L-arabinofuranosidase 1 (Arabidopsis thaliana) AED	0	0.0001935	0.000512085	0.000360221	d	c	a	b	AT3G10740	at3g10740	cell wall.degradation.mannan-xylose-arabinose-fucose
maker-scaffold_90-augustus-gene-12.13-mRNA-1 protein Name	Similar to STL2P SEC12-like protein 2 (Arabidopsis thaliana) AED	0	0.000726406	0	0	b	a	b	b	AT2G01470	at2g01470	protein.degradation
maker-scaffold_91-snap-gene-0.13-mRNA-1 protein Name	Similar to LEGB Legumin B (Gossypium hirsutum) AED	0	0	0.00381171	0.00923684	c	c	b	a	AT5G44120	at5g44120	development.storage proteins
maker-scaffold_93-augustus-gene-11.12-mRNA-1 protein Name	Similar to DRP2B Dynamin-2B (Arabidopsis thaliana) AED	0	0.000702691	0	0	b	a	b	b	AT1G59610	at1g59610	misc.dynamin
maker-scaffold_97-augustus-gene-10.21-mRNA-1 protein Name	Similar to TIF3F1 Eukaryotic translation initiation factor 3 subunit F (Arabidopsis thaliana) AED	0	0.00102648	0	0	b	a	b	b	AT2G39990	at2g39990	protein.degradation.ubiquitin.proteasom
maker-scaffold_97-augustus-gene-22.24-mRNA-1 protein Name	Similar to Nucleoside diphosphate kinase B (Flaveria bidentis) AED	0.0126133	0.00700384	0.0191897	0.0140376	bc	c	a	ab	AT4G09320	at4g09320	nucleotide metabolism.phosphotransfer and pyrophosphatases.nucleoside diphosphate kinase
maker-scaffold_97-snap-gene-1.23-mRNA-1 protein Name	Similar to qorA Quinone oxidoreductase 1 (Escherichia coli (strain K12)) AED	0.000589381	0.000366357	0	0	a	b	c	c	AT5G61510	at5g61510	misc.oxidases - copper, flavone etc.
maker-scaffold_97-snap-gene-19.30-mRNA-1 protein Name	Similar to YPTM2 GTP-binding protein YPTM2 (Zea mays) AED	0	0.00358018	0	0	b	a	b	b	AT1G02130	at1g02130	signalling.G-proteins
maker-scaffold_9-augustus-gene-11.15-mRNA-1 protein Name	Similar to Non-specific lipid-transfer protein (Spinacia oleracea) AED	0	0	0	0.00176955	b	b	b	a	AT2G38540	at2g38540	lipid metabolism.lipid transfer proteins etc
maker-scaffold_9-snap-gene-66.16-mRNA-1 protein Name	Similar to LPD1 Dihydrolipoyl dehydrogenase 1, mitochondrial (Arabidopsis thaliana) AED	0.00291369	0.00257627	0.00188382	0.00193015	a	ab	b	b	AT1G48030	at1g48030	TCA / org. transformation.TCA.pyruvate DH.E3
snap_masked-scaffold_100-processed-gene-10.21-mRNA-1 protein Name	Similar to A Dihydroflavonol-4-reductase (Dianthus caryophyllus) AED	0	0.00135179	0	0	b	a	b	b	AT5G42800	at5g42800	secondary metabolism.flavonoids.dihydroflavonols.dihydrokaempferol 4-reductase
snap_masked-scaffold_10-processed-gene-78.8-mRNA-1 protein Name	Similar to LEGB Legumin B (Gossypium hirsutum) AED	0	0	0	0.016737	b	b	b	a	AT5G44120	at5g44120	development.storage proteins
snap_masked-scaffold_119-processed-gene-18.21-mRNA-1 protein Name	Similar to At3g58610 Ketol-acid reductoisomerase, chloroplastic (Arabidopsis thaliana) AED	0.00102665	0.00105287	0.00093663	0.000662468	ab	a	ab	b	AT3G58610	at3g58610	amino acid metabolism.synthesis.branched chain group.common.ketol-acid reductoisomerase
snap_masked-scaffold_120-processed-gene-12.16-mRNA-1 protein Name	Similar to At2g44050 6,7-dimethyl-8-ribityllumazine synthase, chloroplastic (Arabidopsis thaliana) AED	0	0.00030124	0	0	b	a	b	b	AT2G44050	at2g44050	Co-factor and vitamine metabolism.riboflavin.riboflavin synthase
snap_masked-scaffold_12-processed-gene-64.10-mRNA-1 protein Name	Similar to Mgll Monoglyceride lipase (Mus musculus) AED	0.000517906	0.000321568	0	0	a	b	c	c	AT1G18360	at1g18360	not assigned.no ontology
snap_masked-scaffold_184-processed-gene-8.7-mRNA-1 protein Name	Similar to Msm_0708 DNA-binding protein Msm_0708 (Methanobrevibacter smithii (strain PS / ATCC 35061 / DSM 861)) AED	0.00114207	0.00103931	0.000769271	0	a	a	b	c	AT1G29850	at1g29850	protein.synthesis.elongation
snap_masked-scaffold_39-processed-gene-26.3-mRNA-1 protein Name	Similar to 14-3-3-like protein (Lilium longiflorum) AED	0.00608364	0.0065693	0	0	a	a	b	b	AT3G02520	at3g02520	signalling.14-3-3 proteins
snap_masked-scaffold_47-processed-gene-5.11-mRNA-1 protein Name	Similar to RPL28C 60S ribosomal protein L28-2 (Arabidopsis thaliana) AED	0.00468897	0.00189898	0.00292643	0.00297293	a	b	b	b	AT4G29410	at4g29410	protein.synthesis.ribosomal protein.eukaryotic.60S subunit.L28
snap_masked-scaffold_5-processed-gene-57.13-mRNA-1 protein Name	Similar to NFYC1 Nuclear transcription factor Y subunit C-1 (Arabidopsis thaliana) AED	0	0.000932546	0	0	b	a	b	b	AT5G63470	at5g63470	nucleotide metabolism.degradation
